# Supplementary material for: Toxicogenomic Analysis Suggests Chemical-Induced Sexual Dimorphism in the Expression of Metabolic Genes in Zebrafish Liver
Source: PLoS One. 2012 Dec 18;7(12):e51971. doi: 10.1371/journal.pone.0051971 (PMC3525581; doi:10.1371/journal.pone.0051971)
Supplement: Table S2 — Normalized Z-score of metabolic genes for their expression levels. The table summarizes the level of metabolic gene expression in all samples used in the study. (XLS) [file pone.0051971.s005.xls]

## Sheet: Sheet1
Table S2. Normalized Z-score of metabolic genes for their expression levels
CA = 4-Chloroaniline; NP = 4-Nitrophenol; As = Arsenic (V); Cd = Cadmium (II)
Gene ID	GENE SYMBOL	GO Ontology	NP Female 8h	NP Female 24h	NP Female 48h	NP Female 96h	NP Male 8h	NP Male 24h	NP Male 48h	NP Male 96h	CA Female 8h	CA Female 24h	CA Female 48h	CA Female 96h	CA Male 8h	CA Male 24h	CA Male 48h	CA Male 96h	As Female 8h	As Female 24h	As Female 48h	As Female 96h	As Male 8h	As Male 24h	As Male 48h	As Male 96h	Cd Female 8h	Cd Female 24h	Cd Female 48h	Cd Female 96h	Cd Male 8h	Cd Male 24h	Cd Male 48h	Cd Male 96h
30685	aanat2	aralkylamine N-acetyltransferase activity||circadian rhythm||circadian rhythm||N-acetyltransferase activity||metabolic process||acyltransferase activity||response to light stimulus||response to light stimulus||photoperiodism||acetyltransferase activity||transferase activity	-0.579803	1.06389	0.374091	0.00108548	1.98665	4.40953	0.160736	0.270555	-0.195652	0.469789	0.0124469	-0.354057	1.40064	0.770994	0.761895	-0.633878	0.596188	0.257955	-0.126743	-0.78269	0.554681	0.506743	0.230498	-0.622664	-0.0429443	0.869164	-0.226576	0.617819	-0.557167	2.04477	-0.248984	-0.515614
394156	acadl	acyl-CoA dehydrogenase activity||metabolic process||electron carrier activity||oxidoreductase activity||oxidoreductase activity, acting on the CH-CH group of donors||FAD binding	-0.553244	-1.12906	-0.154686	0.101411	-0.618098	-0.269833	-0.426342	-2.96265	0.513587	-1.44658	-0.36115	0.385819	0.0166391	-1.20101	-1.635	-0.873453	0.388754	-0.0562243	0.385336	1.60188	-0.430991	-0.442087	-1.04782	-0.884896	-0.34601	-1.36727	-0.233965	0.254716	-0.436009	-1.1286	-1.21557	-4.27168
406283	acadm	acyl-CoA dehydrogenase activity||metabolic process||electron carrier activity||oxidoreductase activity||oxidoreductase activity, acting on the CH-CH group of donors||FAD binding	-0.254663	-1.95996	-1.81783	-1.02572	-0.841494	-0.0928807	-0.453402	-0.208741	0.212102	-2.14352	-1.31751	-0.490624	-1.49664	0.00456889	-1.14767	-0.431219	-0.881338	-1.19888	-0.625383	0.494687	-0.798047	-0.694699	-1.25663	-1.19131	-0.922069	-2.74828	-0.651901	-0.385394	-0.104196	-0.977645	-1.17648	-0.266106
445288	acads	acyl-CoA dehydrogenase activity||metabolic process||electron carrier activity||oxidoreductase activity||oxidoreductase activity, acting on the CH-CH group of donors||FAD binding	-0.262807	-0.959851	-0.454511	0.150968	-1.16277	-1.00256	-1.98736	-1.4717	0.890402	-0.997004	-0.908206	-0.436062	-1.56261	-0.9301	-1.98815	-1.04076	-0.323168	-1.40361	0.168797	1.13853	-1.12204	-1.50001	-1.69326	-1.31892	-0.310714	-0.761036	-2.8543	-1.18396	2.71375	-1.17293	-1.07145	-0.731145
573723	acadvl	acyl-CoA dehydrogenase activity||metabolic process||electron carrier activity||oxidoreductase activity||oxidoreductase activity, acting on the CH-CH group of donors||FAD binding	0.175997	-0.484735	0.442203	0.303224	-0.213635	-0.11401	-0.314988	0.384581	0.672438	-0.380507	0.229026	0.0147889	-0.337225	-1.97038	-1.04285	-0.793846	0.486152	0.103056	0.881088	0.523902	-1.45907	-1.6947	-0.772088	-0.852887	-0.198614	-0.601951	1.04033	0.349991	0.0770045	-1.40735	-1.75317	-0.845695
445290	acat1	cellular_component||biological_process||transferase activity	0.271262	0.516217	1.69582	-0.471733	0.679672	0.588853	-0.915637	-1.21274	0.444836	0.494621	0.449642	-0.0363559	0.962141	0.287947	0.321537	-1.46299	0.388606	0.160423	0.753291	0.682684	0.545163	0.431496	1.29071	-1.04193	-0.0686557	0.621112	1.17509	1.52162	1.27719	0.975896	1.83156	0.767342
30643	acat2	transferase activity	-0.0939101	0.292605	0.939916	0.989357	-0.475137	-0.439076	0.214899	-0.108823	-0.633086	1.24762	1.7031	2.55181	0.257764	1.86584	1.3929	0.784387	1.30622	1.98202	2.21388	0.719913	1.69457	1.25701	1.76721	1.97597	-0.48729	0.779023	0.552619	1.58771	0.351696	-0.209074	1.23262	1.49911
568448	aco1	metabolic process||4 iron, 4 sulfur cluster binding	0.154793	0.618254	1.68653	0.299497	-1.79195	-0.0471088	0.350152	1.07269	0.0759106	-0.366359	-1.50771	0.366842	0.168701	-0.219902	-0.366999	-0.288031	1.18467	1.09777	0.432815	0.611081	1.32183	0.103165	0.238866	0.264165	-0.117812	0.515877	0.445246	0.190906	-0.224167	-0.275395	-0.166911	0.374733
449662	acox1	nucleotide binding||acyl-CoA dehydrogenase activity||acyl-CoA oxidase activity||aminoacyl-tRNA ligase activity||ATP binding||cytoplasm||peroxisome||translation||tRNA aminoacylation for protein translation||fatty acid metabolic process||fatty acid beta-oxidation||metabolic process||electron carrier activity||oxidoreductase activity||oxidoreductase activity, acting on the CH-CH group of donors||FAD…	-0.742657	-0.874235	-0.459308	-1.285	0.3689	0.126869	-0.829647	-0.52141	-0.20441	-0.606607	-0.197778	-0.0320562	-0.123908	-0.272174	-0.0299353	-0.533124	-0.475998	-1.30986	0.0608759	1.0376	0.547397	-0.538341	-0.527819	-0.720895	-1.1806	-1.07476	-0.385198	-0.92193	0.0886243	-0.739376	-1.17452	-0.843335
406421	acox3	acyl-CoA dehydrogenase activity||acyl-CoA oxidase activity||peroxisome||fatty acid metabolic process||fatty acid beta-oxidation||metabolic process||electron carrier activity||oxidoreductase activity||oxidoreductase activity, acting on the CH-CH group of donors||FAD binding	-0.320793	-0.68901	-0.267722	-1.11742	-0.75392	-0.314444	-1.7721	-0.679629	-3.15634	-0.272011	-0.144582	0.121764	-1.41975	-1.30587	-1.7548	-0.829968	-0.936826	-0.661969	-0.119636	0.654459	-0.985617	-1.12881	-1.04746	-0.754926	-1.17366	-0.805684	-0.239533	0.953916	-0.68453	-0.361685	-1.63438	-0.69224
555308	acsl1	catalytic activity||cellular_component||metabolic process	0.291074	0.617163	0.962614	-0.278544	0.693347	1.51052	-0.202508	0.497093	-2.53145	-0.329592	0.0748385	-0.572596	1.04416	2.05159	-0.273055	-1.37379	-0.626544	-1.35938	0.127499	-3.23052	-0.134595	0.366438	-0.785965	-0.750586	1.53169	-0.290105	0.665769	-1.16437	-0.836174	1.53325	-0.805878	-0.407091
393622	acsl4	catalytic activity||cellular_component||metabolic process	0.592709	-1.18128	0.176977	-0.504611	-0.49794	-0.459227	0.0656616	1.025	0.332555	-1.80488	-0.238023	-0.949385	-2.14694	-0.879614	-0.196405	-0.0344904	0.384545	-1.51563	0.220365	-0.189718	-2.00073	-2.29227	-1.02944	0.479298	1.21625	-0.634311	0.771708	-0.715139	-0.673415	-0.166444	-0.246592	0.298036
436914	acss2	catalytic activity||cellular_component||metabolic process	0.581938	0.912367	0.246099	0.516086	-1.43628	-0.474015	0.759366	0.338458	-2.76459	-0.0102494	0.371422	1.16594	-0.0626586	-0.459289	-0.282745	0.87396	-0.464042	0.392914	0.256531	0.43755	-2.56155	-0.396924	-0.25475	0.605436	0.702592	0.50448	0.52048	0.571512	-0.0658967	-0.444609	-0.202025	0.556904
116517	adh5	zinc ion transport||zinc ion binding||oxidoreductase activity||metal ion binding	0.16084	-0.371754	-2.94096	-0.767563	0.409344	-0.65733	-0.869883	-1.15893	-0.624061	-1.40206	-0.960809	-0.977902	0.982332	-0.901373	0.396545	0.0404856	-1.46815	-2.80572	-2.56373	-1.5801	-0.0639349	-0.466017	-0.725308	-1.24884	-0.370424	-0.184321	-1.52446	-0.613697	0.480021	0.434882	-0.387819	-0.631634
368220	adka	adenosine kinase activity||purine ribonucleoside salvage||kinase activity	-1.27471	-1.07462	-0.661183	-2.9292	-0.137368	-0.132995	-1.26152	-1.02014	-0.229557	-1.84025	-0.957479	-0.332511	0.0247022	0.171733	-0.0817463	-0.897591	-0.934465	-2.35351	-0.681977	0.756073	-0.121897	0.19757	0.648761	-0.885228	-0.199338	-1.77894	-0.11932	-1.97655	0.138151	0.993176	0.716544	-0.699679
322229	adkb	adenosine kinase activity||purine ribonucleoside salvage||kinase activity	-1.00193	0.369522	-0.259002	0.0398082	0.653603	-0.382862	-2.06752	-1.57276	-0.385281	-0.564835	-0.706946	-2.26847	-0.295317	-0.204807	-0.227778	-1.08056	-1.27964	-0.903591	-0.705077	-0.0479471	0.743379	-0.00475474	-0.31827	-1.0884	-0.805065	-0.0677373	-0.258234	-1.00889	0.02366	0.540986	0.534635	-0.768243
406474	adob	cellular_component||biological_process||oxidoreductase activity, acting on single donors with incorporation of molecular oxygen, incorporation of two atoms of oxygen	-0.754856	-2.14503	-1.0587	0.201265	-0.270683	2.54489	-0.46983	-1.28878	-0.649641	-1.37857	-0.57193	-0.545591	-0.496973	0.176918	0.853238	-2.02356	-0.604474	-1.96584	-1.39269	-0.746855	0.436769	0.726198	0.958868	-0.277588	-0.792617	-2.90507	-0.799785	-0.655978	0.17224	1.72717	1.5172	-1.23283
334270	agk	nucleotide binding||diacylglycerol kinase activity||ATP binding||membrane attack complex||mitochondrion||activation of protein kinase C activity||membrane||kinase activity||transferase activity	1.55786	-0.552379	-0.0269333	0.850044	0.548952	0.370862	1.45902	0.877202	-0.128255	-0.932259	0.261202	0.756348	-2.08154	-0.168685	1.35796	0.998947	-1.3655	-0.563131	-1.0067	-2.49512	-0.803768	-0.5249	0.526973	0.474942	-0.487094	0.446151	-1.06432	0.79841	-1.33031	-1.51089	0.781241	0.508569
406265	agpat4	metabolic process||acyltransferase activity||transferase activity	-2.01666	0.69776	-0.319775	-0.616767	-1.51833	-0.020241	-0.230844	0.507605	-0.872002	0.0133811	0.0746554	-0.434217	1.00273	-1.28005	-1.24639	-0.585833	0.698283	0.0314485	0.342889	-1.35573	-0.51562	-0.37989	-0.877386	0.16299	0.907412	0.692998	0.881215	-1.58625	-1.34508	2.65251	1.11622	0.320263
436958	agpat9	1-acylglycerol-3-phosphate O-acyltransferase activity||membrane attack complex||metabolic process||acyltransferase activity||membrane||integral to membrane||transferase activity	-0.191689	0.268081	0.183194	0.898159	-1.53224	-0.452687	-0.475981	-0.134716	-0.131781	0.756258	0.0216108	0.512049	-0.159089	-0.26348	-0.0944613	-0.706564	0.933537	0.553367	-0.126968	0.308233	-1.17927	-0.50505	-1.30297	-1.62911	-0.183728	0.538581	0.779426	2.26523	1.12141	-0.867407	-0.59896	-1.01995
436603	agxtl	catalytic activity||metabolic process||transaminase activity||transferase activity||pyridoxal phosphate binding	0.623218	0.452218	0.464785	-0.4829	1.26821	0.0193481	-0.206807	0.512211	1.17576	1.10443	0.29503	0.407285	0.0804085	-1.38944	-1.56737	-0.876172	-0.896294	-1.40323	-1.5076	-1.38974	-0.63328	-1.99915	-1.29144	-1.66434	-0.205017	0.663405	0.55551	-0.577328	-0.495692	-0.852569	-0.498063	-0.760806
387530	ahcy	adenosylhomocysteinase activity||one-carbon compound metabolic process||hydrolase activity	-1.26789	0.160734	-0.558256	0.944085	-0.117629	0.204055	-1.61462	-0.333718	-0.33053	-0.14555	-0.279943	0.0860756	0.0939071	0.598879	-0.500816	-0.168397	-1.05509	-0.835529	-1.00348	-0.0209682	0.514308	-1.14361	-1.09055	-0.449967	0.764798	-0.115362	-0.491649	0.259937	-0.526478	0.642775	-0.943169	-0.365639
321793	ak2	adenylate kinase activity||ATP binding||nucleobase, nucleoside, nucleotide and nucleic acid metabolic process||kinase activity||transferase activity||phosphotransferase activity, phosphate group as acceptor||nucleotide kinase activity||nucleobase, nucleoside, nucleotide kinase activity	-0.954266	-1.1268	-2.66883	-1.60912	0.131722	-1.7552	-1.38858	-1.33639	-0.677595	-0.116708	-2.38352	-0.554195	0.130916	-0.440065	-0.56834	-1.97051	-1.04132	-1.08111	-1.73736	0.106464	1.20407	0.273336	0.300395	-0.95335	-1.20824	-0.839275	-2.13724	-2.04919	3.83503	0.815296	-0.52434	-1.7062
799805	akr1a1b	cellular_component||biological_process||oxidoreductase activity	0.598686	0.234786	-0.0552196	-0.658583	-1.0626	-1.13293	0.620797	-0.199785	1.02664	-0.212307	0.764885	0.428666	-1.60705	-0.619076	-0.439096	0.606233	0.632188	0.562717	0.388978	0.135289	-0.73899	-0.485154	0.233816	0.371881	-0.874406	-0.724815	0.89283	0.177129	-0.108964	0.44027	-0.148282	-0.398942
64607	alas2	catalytic activity||5-aminolevulinate synthase activity||aminopeptidase activity||intracellular||mitochondrion||proteolysis||heme biosynthetic process||metabolic process||acyltransferase activity||biosynthetic process||transferase activity||transferase activity, transferring nitrogenous groups||pyridoxal phosphate binding||tetrapyrrole biosynthetic process||embryonic hemopoiesis	0.280226	0.223433	-1.31435	-0.329862	1.54123	-0.215087	-1.16324	0.1811	-0.298545	0.341268	0.126342	-2.78587	3.78462	0.655727	-0.233347	-0.0252318	-0.552555	-1.07788	-1.2649	-1.48649	1.19578	-0.00073668	-0.526441	-0.497737	0.89619	-0.256549	-1.03421	-0.694403	0.335343	0.701236	-0.664553	-1.3344
557186	aldh18a1	catalytic activity||glutamate 5-kinase activity||glutamate-5-semialdehyde dehydrogenase activity||cytoplasm||proline biosynthetic process||metabolic process||amino acid biosynthetic process||oxidoreductase activity||transferase activity	-1.37488	2.72159	1.41548	1.82345	-0.145246	1.03164	-0.46813	0.0385263	1.64219	1.78576	0.898775	2.84144	0.876943	0.746986	-0.179232	0.830977	0.715475	0.8375	0.597418	0.211413	-0.51372	0.861622	0.356727	0.629121	-2.0814	-1.68759	-1.32155	0.224572	-0.763608	1.07718	-0.0603792	1.22654
323653	aldh3a2	aldehyde dehydrogenase (NAD) activity||aldehyde dehydrogenase [NAD(P)+] activity||cellular_component||aldehyde metabolic process||metabolic process||oxidoreductase activity	-3.29626	-0.572327	-1.45455	-0.92428	-1.31761	-0.325621	-0.456189	-0.00769912	0.176929	-1.41375	-1.48233	-1.23555	-0.667277	-0.0522264	-1.2626	-0.415743	-1.34413	0.0641569	-0.716411	-0.82246	-1.26528	-1.0351	-1.8048	-1.96349	-1.7903	-0.560752	-1.04059	-1.21684	0.915964	-0.253222	-0.553352	0.878018
394133	aldh4a1	1-pyrroline-5-carboxylate dehydrogenase activity||mitochondrion||mitochondrial matrix||proline biosynthetic process||metabolic process||oxidoreductase activity	-1.59439	1.58085	1.52284	2.16971	0.31114	-0.353188	-0.674307	-0.990222	0.120394	1.53734	1.97436	1.15739	-0.453884	-0.755091	-1.07699	-0.642726	0.803928	0.635963	0.848832	0.934548	-0.239861	-1.16116	-1.32914	-0.541639	-1.85403	-0.402648	-0.550559	-1.28696	0.450502	-0.84109	-1.27358	-0.723441
334197	aldh7a1	metabolic process||oxidoreductase activity	-1.99264	-0.98978	0.107835	1.45795	0.219316	0.494876	0.605051	0.390398	-0.342437	-1.03421	-0.290084	0.5506	0.284097	0.699993	1.22172	-0.45253	0.768254	-0.837717	0.3461	0.950767	-0.453155	-0.390503	-1.21476	-0.635292	-0.528729	-2.01917	0.422553	0.779644	-0.0722976	-0.579678	-0.626873	-0.650694
399481	aldh9a1b	aldehyde dehydrogenase (NAD) activity||cytoplasm||metabolic process||oxidoreductase activity	0.201811	0.292439	0.294728	-1.1047	0.0875165	0.434768	-0.583614	-0.536614	-0.644887	0.843938	1.18385	0.221207	0.595013	0.503061	0.323583	-0.200853	-0.373273	0.00321387	0.908354	-0.128167	0.412013	0.405847	0.564029	-0.548714	0.719397	0.424585	1.58277	0.400715	0.378348	1.39278	1.46791	0.965833
336425	aldoaa	catalytic activity||fructose-bisphosphate aldolase activity||cellular_component||glycolysis||metabolic process||lyase activity	1.57929	0.385656	1.35294	1.02702	1.75672	0.486432	1.40088	1.70281	-0.134638	0.986125	2.0278	0.216185	1.37432	2.24553	1.94417	3.35863	0.407351	0.908802	0.235575	0.137821	1.34898	1.6277	1.24634	1.72303	1.06984	0.792432	1.22019	2.00022	1.83306	-0.253859	0.953752	0.6683
406496	aldoab	catalytic activity||fructose-bisphosphate aldolase activity||cellular_component||glycolysis||metabolic process||lyase activity	-0.30471	0.604407	0.82128	-1.87297	0.330826	-0.0334251	0.188936	-0.525319	-0.0995974	1.26985	1.03835	0.124863	0.197798	-0.973008	0.80546	-0.777328	-0.427865	0.12152	-1.22511	-0.867935	-0.206492	-0.824846	0.180772	-0.398283	-0.803277	-0.0206637	-0.188439	-0.602496	-0.159311	-0.63778	0.679724	-0.788685
334161	alg1	DNA binding||biosynthetic process||transferase activity||transferase activity, transferring glycosyl groups	0.854785	0.495159	1.48741	1.32202	-1.22033	0.514564	0.400508	-0.0264052	-0.347795	1.56097	1.12934	0.876886	-1.16266	1.54081	0.55081	0.00648754	-0.383217	0.659984	0.276037	0.690743	-0.36746	0.95582	1.00555	0.175814	-0.406109	1.35396	1.40077	1.79097	1.94179	1.68279	1.37705	1.05437
403068	alg2	glycolipid mannosyltransferase activity||nucleus||biosynthetic process	1.94147	-0.790535	0.303657	0.378455	-0.257489	-0.321385	0.488715	-0.411749	0.173839	0.277565	0.941256	0.0858098	0.062766	1.23139	2.68066	2.33496	1.72996	1.11753	0.981278	0.606105	1.80934	1.1172	0.760918	1.685	1.27699	-0.516552	-1.80421	0.560967	-1.52634	-0.54095	2.32835	1.84826
553725	alg3	mannosyltransferase activity||mannosyltransferase activity||endoplasmic reticulum||endoplasmic reticulum||protein amino acid glycosylation||protein amino acid N-linked glycosylation||integral to membrane||transferase activity||transferase activity, transferring glycosyl groups||glucosyltransferase activity	-1.98463	-0.352106	-0.665736	0.51356	-1.69497	-0.0840484	-1.47049	-0.593239	-1.28315	-0.728456	-1.20272	-0.0315876	0.0494257	-0.38886	-0.315025	0.883212	-1.35892	-1.00002	-1.275	-0.874363	0.316468	0.0955723	-0.340874	-0.39539	-0.335976	-0.58761	-1.13356	-0.474706	0.1283	1.5907	-0.32578	0.595324
445327	alg6	endoplasmic reticulum||protein amino acid N-linked glycosylation||transferase activity||glucosyltransferase activity	-0.523593	-0.926763	-1.89736	0.141988	-1.26321	0.681296	-0.372313	1.50893	-1.30894	-0.819897	-1.18727	0.701882	-1.2969	0.613078	0.962041	2.27258	-0.777647	0.199757	-0.11114	-0.854073	-0.470072	1.12658	0.735288	1.27656	0.697868	-0.231011	0.492368	0.251651	-0.190704	1.03961	1.54746	1.8993
393598	alg9	protein binding||cellular_component||biological_process||transferase activity||transferase activity, transferring glycosyl groups	0.787786	1.14324	0.437447	-0.452046	-0.371143	-0.259812	1.4843	0.301701	-0.143753	0.731135	0.777211	-0.217632	0.0326152	0.669361	0.610237	1.24514	-0.304538	0.0780862	0.388491	-1.05706	1.54663	1.47902	0.491122	0.510105	0.695496	0.547438	-0.258045	1.76984	-1.00494	1.11391	1.22782	0.471934
792097	amd1	adenosylmethionine decarboxylase activity||cellular_component||spermine biosynthetic process||spermidine biosynthetic process	1.60172	1.23694	-0.166738	-1.87425	-0.8089	-1.18305	0.078146	0.0980201	0.473211	0.119141	-0.29996	-0.454804	-0.657714	0.352313	1.15196	2.34306	1.31771	0.437839	0.0613128	-1.02689	0.398892	0.615296	0.552582	1.66532	1.11339	-0.635574	-0.136371	-0.592424	-0.186125	-0.720136	-0.425414	0.371608
333997	ampd3	AMP deaminase activity||cellular_component||purine ribonucleoside monophosphate biosynthetic process||deaminase activity	-0.275281	2.59425	1.05926	0.0822398	0.360291	-1.37145	-1.37453	-3.08094	1.47158	0.771532	0.46862	0.326206	0.379778	-0.619387	0.663187	1.28605	0.380725	1.07387	0.49341	-0.760536	1.29345	0.631934	0.413401	-0.850144	-0.566963	1.97386	0.782663	-0.763257	-0.708867	0.576368	-0.954124	-2.36709
406539	amy2a	catalytic activity||carbohydrate metabolic process||cation binding	1.07037	0.461266	-1.47242	-0.149585	-0.114709	-1.29067	-1.10126	0.44919	2.17863	0.313573	-0.571477	-0.0859848	-0.00665594	-0.526612	-0.512799	-0.518116	0.706961	0.0125193	-0.615004	-1.7103	-0.28585	-0.52411	-0.764231	0.798619	1.22142	0.637914	0.642247	-0.754155	-0.617997	-0.328082	-1.00271	0.961105
322614	arg2	hydrolase activity||hydrolase activity, acting on carbon-nitrogen (but not peptide) bonds, in linear amidines||manganese ion binding||metal ion binding	1.63405	1.2666	0.745256	1.66348	1.98922	1.90293	1.31743	0.9888	0.453551	1.22058	0.490135	0.780191	-0.393729	0.444701	1.2715	-0.380705	-0.473872	-0.974563	-1.04105	-2.79433	-0.310223	-0.568748	0.948681	0.5946	0.939222	0.985886	-0.151307	-0.456109	-0.216108	-0.460597	1.85548	-0.671408
563799	ash1l	DNA binding||protein binding||nucleus||zinc ion binding||hydrogen ion transmembrane transporter activity||proton-transporting two-sector ATPase complex	-1.16714	-0.824551	-0.49572	1.41916	0.0246985	1.69208	-0.0858584	0.509964	-0.22312	-0.7219	-0.776237	2.18011	-0.14938	-0.0854609	0.909801	-0.759025	-0.780196	-0.59318	-1.29531	-1.02673	0.623435	0.156343	-0.352171	-0.307474	-0.626256	-0.546285	-1.25294	-0.541728	0.256939	0.435045	1.27164	0.990199
447864	ass1	nucleotide binding||argininosuccinate synthase activity||ATP binding||cellular_component||arginine biosynthetic process||ligase activity	1.27031	0.413922	0.0381623	1.09553	0.30568	-0.178266	-0.881162	-0.183405	-0.898533	0.0473032	0.0696608	1.02489	-0.768261	-1.41466	-0.281582	-0.903566	1.65422	-0.520779	-0.675999	0.0486242	-0.670864	-1.72766	-0.802067	-0.534264	1.7058	-0.15709	0.478567	0.67432	-0.0595425	-0.734332	-0.17369	-0.257282
140622	atic	catalytic activity||IMP cyclohydrolase activity||phosphoribosylaminoimidazolecarboxamide formyltransferase activity||purine nucleotide biosynthetic process||IMP biosynthetic process||transferase activity||hydrolase activity	0.724456	0.667659	1.08238	1.34793	-0.259775	-1.12066	0.713473	0.620858	-0.0293937	-0.780289	-0.736703	-1.66625	-0.410145	0.648875	0.23212	0.571868	0.791936	1.25722	0.661949	0.525244	-0.0644328	1.47873	0.80264	0.438051	0.800297	1.08304	0.629662	1.04165	0.221326	2.03001	-0.121883	0.461707
553755	atp5a1	nucleotide binding||ATP binding||transport||hydrogen ion transmembrane transporter activity||ATP synthesis coupled proton transport||proton transport||proton-transporting two-sector ATPase complex||hydrolase activity, acting on acid anhydrides, catalyzing transmembrane movement of substances||proton-transporting ATP synthase complex, catalytic core F(1)||ATP metabolic process||hydrogen ion transp…	0.713101	0.0793675	0.480084	-0.0960625	0.193623	-0.41396	-0.70172	0.460441	-0.609185	0.182403	0.793825	-0.157604	-0.660558	-1.63855	-1.77043	-1.2682	-1.5096	-0.64142	-0.724745	0.0876419	-0.416496	-1.25142	-1.15498	-0.906344	-0.443	-0.420491	0.400913	-0.958465	-0.522062	-0.775824	-0.711737	-0.938195
336957	atp5c1	transport||ATP synthesis coupled proton transport||membrane||proton-transporting two-sector ATPase complex||hydrolase activity||proton-transporting ATP synthase complex, catalytic core F(1)||hydrogen ion transporting ATP synthase activity, rotational mechanism||hydrogen ion transporting ATPase activity, rotational mechanism	-1.94083	-0.269217	-0.176595	0.00513552	-0.0559774	0.959026	0.934477	1.57935	-0.0164315	-0.243275	-1.62418	0.0950668	0.502541	-0.247668	-0.16883	-0.191245	-2.23844	0.878822	0.505935	0.967502	-1.25895	-0.840048	-0.537643	-0.351089	-1.05278	-1.11606	-0.958371	0.678895	-1.11751	-0.641376	-1.2269	-0.288432
449787	atp5f1	ATP synthase, H+ transporting, mitochondrial F0 complex, subunit b, isoform 1	-2.97417	-0.323446	-0.883554	-1.79975	0.0790305	0.652258	0.828798	0.107821	2.01579	-0.391658	-0.120931	-1.61238	0.868487	0.398021	-0.332054	-0.401247	-0.296326	1.24443	0.627711	-0.128706	-0.686854	0.317531	0.666141	0.613088	-0.0421987	0.689596	1.15751	-1.15662	-1.31698	0.411738	-0.10105	-0.349331
81541	atp5g	ATP synthase, H+ transporting, mitochondrial Fo complex, subunit C3 (subunit 9)	1.03887	-1.64289	-0.957308	-0.636766	-0.925063	0.179918	0.268104	-0.711993	2.6526	-1.43535	-0.613081	-0.00845481	0.985217	-0.592714	-0.626233	-1.84514	2.02935	-0.0223016	-0.0656816	-0.0307084	-0.156826	-1.54098	-1.17745	-0.805842	1.20112	-0.509575	-0.674236	0.215067	-0.55516	1.18609	-0.432525	-0.564078
767750	atp5i	ATP synthase, H+ transporting, mitochondrial F0 complex, subunit e	-2.43081	-1.81396	-0.00377114	-0.686377	-0.462115	-0.133821	0.619517	0.538073	-1.25412	-1.86727	-0.710708	-0.160679	-0.180331	0.39844	-0.240322	-0.152493	-1.54103	0.219988	1.28625	0.536953	-1.21377	0.0585246	-0.511171	-0.535345	-1.41941	-1.8757	-0.856459	-0.398278	-0.0386611	-1.32765	-1.16167	-1.72247
326977	atp5l	ATP synthase, H+ transporting, mitochondrial F0 complex, subunit g	-0.755873	-0.0491249	-0.211555	-0.273455	-0.641595	1.25338	1.04103	0.772668	0.454973	-0.339707	-0.168785	0.551853	-0.0589503	0.386944	-0.620194	-0.0345558	-1.46196	1.26548	0.853716	0.86298	-0.944454	1.02125	0.239403	0.814465	-0.711426	0.522899	0.427802	0.826479	-0.0551154	0.455648	-0.638924	1.39413
335191	atp5o	ATP synthase, H+ transporting, mitochondrial F1 complex, O subunit	-1.84468	-0.643433	-1.24823	-1.08043	-0.285678	1.25185	1.98748	0.563931	-0.274578	-1.49891	-0.922538	0.00124291	0.112759	0.0803723	-0.0177272	-0.131401	-1.96078	-0.547205	0.101575	0.0797589	-0.880303	0.00991319	-0.576461	-0.598412	-1.35366	-1.15892	-0.786881	0.197104	-0.573605	-0.977749	-0.949503	-0.431927
322811	atp6v0d1	proton-transporting two-sector ATPase complex||hydrogen ion transporting ATPase activity, rotational mechanism||retina development in camera-type eye	1.0401	1.33197	1.65727	1.31769	0.10714	0.219027	0.188885	1.14553	0.153544	1.07638	1.98604	0.615363	-0.0978182	0.978472	0.721392	0.722289	1.04737	0.647186	0.248514	-0.742451	1.38951	0.419609	0.884038	1.4965	-0.291408	1.09707	-0.491067	-0.359825	-0.16134	-0.146213	0.789474	0.296841
359839	atp6v1ba	cytoplasm||transport||hydrogen-exporting ATPase activity, phosphorylative mechanism||hydrogen ion transmembrane transporter activity||energy coupled proton transport, against electrochemical gradient||proton transport||proton-transporting two-sector ATPase complex||ATP metabolic process||hydrogen ion transporting ATP synthase activity, rotational mechanism||hydrogen ion transporting ATPase activi…	0.505119	0.826323	1.02285	1.70546	0.127543	0.202136	0.788718	0.0045881	-0.524088	1.12121	1.70243	0.0989925	-1.23478	0.994835	0.915685	1.71119	0.799412	0.796289	1.64922	0.599304	0.761733	0.631601	0.790267	1.73638	-0.510548	1.19449	1.2267	0.698535	0.513619	-0.202332	0.530333	-0.798238
192335	atp6v1e1	proton-transporting two-sector ATPase complex||hydrogen ion transporting ATPase activity, rotational mechanism||retina development in camera-type eye	0.227956	0.0067445	0.366713	-0.0897056	0.570039	-0.156737	0.569685	0.161712	0.45539	0.0413081	0.198004	-1.37744	-0.0722602	0.357973	0.664373	3.00028	1.21761	1.08528	2.2843	0.62952	2.12412	0.196655	0.532936	1.60586	-0.301717	0.416693	1.22196	1.26644	1.08878	-0.400773	0.898263	-0.433509
436799	atp6v1f	ATPase, H+ transporting, V1 subunit F	0.278877	0.441965	0.356889	-1.22363	-0.0598313	-0.400785	-0.0363321	0.0910608	-0.0157607	0.183542	0.298811	-0.834597	0.436141	-0.0536199	-0.593476	1.18532	0.918293	1.24427	0.172266	0.182622	-0.228433	-0.521169	0.0933408	0.716535	1.55763	-1.60824	-0.918324	1.66173	-2.06087	-0.677148	-0.709597	0.487083
335025	atp6v1g1	ATPase, H+ transporting, V1 subunit G isoform 1	-0.720001	-2.94528	-1.28849	-1.36424	0.969297	0.619474	-0.508748	-0.0854376	-0.367883	-0.506062	-0.859133	-1.81317	-0.628129	0.750549	0.235185	0.273992	0.55712	-0.561895	1.9433	0.103046	0.347629	0.0900355	1.01194	0.392586	-0.20221	-1.7689	-0.525003	-1.38691	0.484225	-0.429275	0.894417	-0.600586
286779	atp6v1h	vacuolar proton-transporting V-type ATPase, V1 domain||peripheral to membrane of membrane fraction||ATPase activator activity||binding||ATP binding||hydrogen ion transporting ATPase activity, rotational mechanism||retina development in camera-type eye	0.474845	-0.748671	0.254561	0.757113	0.286618	0.273805	0.569204	0.17848	0.210992	0.825839	1.07807	1.27183	0.420257	0.952382	0.746648	0.752106	1.2822	1.62392	1.19169	1.86082	1.41862	1.70573	1.91325	1.40776	-0.087088	-0.857888	-0.430278	1.42954	-1.12733	-0.60051	0.541864	0.522457
445182	auh	catalytic activity||metabolic process	-0.53073	-0.288544	-1.31559	-0.117309	-2.60843	0.0382192	-1.25184	-0.39592	-0.644158	-0.87201	-0.835925	-0.171489	-0.77362	-0.00890491	-0.825258	-0.237289	-0.81012	-1.11938	-0.658515	0.0328378	-0.578066	0.12039	-0.636119	-0.402026	-0.245396	-0.449206	-0.23381	0.314275	-0.456645	-0.434454	-1.00091	0.851777
337412	bcat1	catalytic activity||branched-chain-amino-acid transaminase activity||metabolic process||transaminase activity||branched chain family amino acid metabolic process||transferase activity	1.0653	0.419407	1.479	1.00302	1.61247	-0.0807603	1.30503	2.48774	0.522215	1.12748	0.153275	2.37189	0.251752	0.361082	1.59973	-0.381521	0.917214	1.74688	1.49793	0.977767	1.82848	1.02901	1.11454	1.82971	0.730537	0.730595	-0.526059	1.09333	-1.05642	0.45298	1.58029	1.51497
436949	bcat2	catalytic activity||branched-chain-amino-acid transaminase activity||metabolic process||transaminase activity||branched chain family amino acid metabolic process||transferase activity	0.020423	0.288434	-0.390231	-1.20254	0.861631	-0.972478	1.3639	0.690603	-0.814983	0.212314	-0.425531	-0.121944	2.25428	-0.286557	0.120013	1.78536	-0.769422	-0.796467	-1.32833	-1.8064	-1.0221	-1.23844	-0.749818	0.151224	0.949915	1.01661	-0.274992	-1.11604	0.079215	-0.433589	-0.312392	0.335335
554124	bckdha	cellular_component||metabolic process||oxidoreductase activity, acting on the aldehyde or oxo group of donors, disulfide as acceptor	-1.55518	-0.145673	-0.0727878	0.216753	-0.457444	-0.118162	0.462463	-0.299	-0.0797658	0.607035	0.281243	0.500696	-0.325571	-0.031393	0.753613	0.143686	-0.290785	1.64578	0.328477	0.0565207	0.49562	1.03567	1.34271	0.438064	-0.304591	1.81555	0.501863	1.27845	0.16485	-0.393435	0.647158	-0.360654
84039	bcmo1	eye photoreceptor cell differentiation||beta-carotene 15,15'-monooxygenase activity||monooxygenase activity||ferrous iron binding||oxidoreductase activity, acting on single donors with incorporation of molecular oxygen, incorporation of two atoms of oxygen||hindbrain development	0.676353	0.0786857	-0.282384	-2.0581	0.28441	-0.675676	0.164945	-0.675006	1.03372	-0.187174	-0.389362	-1.57001	0.277627	-0.886096	-0.192779	-1.31763	-0.736656	-1.11168	-0.726309	-2.4749	-0.371162	-0.498921	0.0899128	-0.875915	0.752643	1.05032	0.95859	-1.21483	-1.16585	-0.419642	-0.520915	-0.487395
266992	cad	catalytic activity||aspartate carbamoyltransferase activity||carbamoyl-phosphate synthase activity||ATP binding||endoplasmic reticulum||'de novo' pyrimidine base biosynthetic process||'de novo' pyrimidine base biosynthetic process||amino acid metabolic process||glutamine metabolic process||nitrogen compound metabolic process||metabolic process||biosynthetic process||amino acid binding||carboxyl- …	0.133064	0.365758	-0.232501	0.0619768	-0.301909	0.343376	-0.465867	-0.209328	-0.108938	-1.27436	0.0522274	-0.393909	-1.44916	1.61528	-0.978511	0.00225125	-0.542251	-0.902	0.0228712	-1.00914	-0.560384	0.532491	0.0687786	-0.401796	-0.274901	0.533654	0.427718	0.162108	-0.23694	0.646309	-0.27967	0.364727
30331	cahz	carbonate dehydratase activity||one-carbon compound metabolic process||zinc ion transport||zinc ion binding||lyase activity||hypotonic salinity response||metal ion binding	0.347431	0.259992	-0.173256	-0.366136	0.447791	0.813249	-0.815901	-0.527486	-0.73103	0.204755	-1.54772	0.621667	-0.12236	-0.0327489	-0.0892829	-0.154012	-1.67129	-0.85356	-1.93427	-1.23391	0.319334	0.0808111	-0.698464	-1.15073	-0.235241	-0.269618	-0.180203	-0.592297	-0.166174	0.859324	-0.667011	-1.62363
30068	cat	catalase activity||peroxidase activity||iron ion binding||peroxisome||heme biosynthetic process||iron ion transport||cellular iron ion homeostasis||response to oxidative stress||peroxisome organization and biogenesis||oxidoreductase activity||response to copper ion||metal ion binding	-0.915669	0.38727	1.82472	1.96761	-0.375835	-0.146956	0.157579	0.655394	0.693283	0.267922	1.06977	-0.0962095	-1.09077	-3.4779	-3.87189	-1.04149	0.690267	-0.44343	0.796676	0.878624	-0.349399	-1.24012	-2.03361	-0.916644	0.796372	0.55521	2.02081	1.70041	2.88595	0.466475	0.836312	0.966954
266987	cbs	catalytic activity||cystathionine beta-synthase activity||cytoplasm||cysteine biosynthetic process from serine||metabolic process||cysteine biosynthetic process via cystathionine||pyridoxal phosphate binding	1.08671	0.582924	0.330048	1.68603	1.08722	2.93924	1.93537	1.40258	0.658594	2.17965	1.49197	1.45042	1.23537	1.20184	0.817545	0.705413	-0.457149	-0.467112	0.0229267	0.191104	0.571934	-0.439087	0.100846	1.14726	0.876892	0.838563	-0.312006	1.43914	-0.960834	-0.769509	-0.178979	0.314902
393315	ccbl2	catalytic activity||cellular_component||transaminase activity||biosynthetic process||transferase activity||transferase activity, transferring nitrogenous groups||lyase activity||1-aminocyclopropane-1-carboxylate synthase activity||pyridoxal phosphate binding||cysteine-S-conjugate beta-lyase activity	0.882889	1.41889	1.34483	2.62239	0.639693	1.65552	1.61001	2.6993	0.551576	-0.0841178	0.0472683	0.690973	-0.241175	0.106819	0.700939	0.022457	1.59532	1.68065	0.59436	0.0309271	0.665858	0.705805	0.171904	1.49369	0.951426	2.08914	0.86727	0.89076	0.373885	-0.239335	1.85193	1.19107
322605	chpt1	magnesium ion binding||diacylglycerol cholinephosphotransferase activity||membrane attack complex||phospholipid biosynthetic process||membrane||integral to membrane||transferase activity||phosphotransferase activity, for other substituted phosphate groups||manganese ion binding||metal ion binding	-0.975833	-1.53948	-1.40911	-2.56088	0.378337	-0.160709	-1.15136	-1.2699	-0.097317	-1.53027	-1.92791	-1.40401	0.295603	-0.648936	-0.54228	-1.26426	-1.41493	-2.78274	-1.01604	0.0230392	-1.26248	-0.858393	-0.446463	-1.04385	-0.469468	-2.12307	-0.75927	-1.92277	1.21619	0.505154	-0.468308	-0.797239
30095	ckma	catalytic activity||kinase activity||transferase activity||transferase activity, transferring phosphorus-containing groups	0.67327	-0.0567479	-0.702539	-1.50748	0.714965	-0.0938422	-2.50038	-0.71521	0.801134	0.290424	0.366217	-0.0372429	0.308745	-1.36652	-1.21074	-0.676645	0.509108	0.18503	-1.2647	-1.37651	-0.220672	-1.29554	-1.19351	-1.46586	-0.339929	0.623907	0.715382	-0.579286	-0.567394	-0.426697	-0.714232	0.320226
321892	ckmt1	catalytic activity||cellular_component||biological_process||kinase activity||transferase activity||transferase activity, transferring phosphorus-containing groups	-0.491407	0.635575	0.450321	1.16229	-2.30864	-0.916003	0.902627	-0.942167	-1.46237	1.2129	1.34729	0.839302	-0.507964	2.63382	1.10893	0.231709	-0.471537	0.95885	1.55028	1.27433	-0.46881	1.64768	1.40075	1.27307	-1.15426	-0.137546	0.603758	0.954271	0.155067	-0.902375	0.648147	-0.580339
561018	cmas	molecular_function||cellular_component||lipopolysaccharide biosynthetic process	-0.327674	0.997905	0.510537	0.974526	-0.175336	0.601325	-0.245088	-0.467705	0.479345	1.14608	0.62758	0.544209	0.871571	0.641404	-0.837024	0.0317082	0.498815	0.744484	0.593898	0.555533	0.313531	0.304493	-0.321083	0.211932	-0.169668	0.539029	-0.323007	0.85525	-0.725089	1.27179	-0.55797	-0.313592
406383	cmpk	nucleotide binding||cytidylate kinase activity||ATP binding||nucleus||cytoplasm||nucleobase, nucleoside, nucleotide and nucleic acid metabolic process||kinase activity||transferase activity||phosphotransferase activity, phosphate group as acceptor||nucleotide kinase activity||nucleobase, nucleoside, nucleotide kinase activity	1.27941	0.12039	0.479074	-0.206039	-2.39239	-0.470747	0.813784	1.05631	-1.45479	0.619811	0.903687	0.792102	-2.39959	0.413642	1.77472	2.85152	-1.25817	2.14433	1.31094	0.0926452	0.368774	0.812314	0.88532	1.40974	-1.05017	1.30633	0.390935	1.00344	-0.0451029	-0.677109	1.40449	1.3251
326975	cox4i1	cytochrome c oxidase subunit IV isoform 1	-0.55776	-1.89171	-1.67202	-1.99989	0.0634456	0.491467	-0.640763	-0.458855	0.412927	-1.84874	-2.08377	-0.0414577	-0.899684	-0.117527	-1.49694	-0.206947	-1.13387	-0.890732	-0.145985	-0.956645	-1.02438	-0.727503	-1.14102	-0.671244	-0.137821	-0.641793	-0.497401	-0.608547	-0.0119005	-0.636508	-0.988092	-0.707304
554101	cox5aa	cytochrome c oxidase subunit Vaa	-0.998202	-0.467133	-1.60521	-1.75091	0.0493987	0.0953843	0.602533	-0.376573	1.23492	-1.11468	-1.32487	-0.185821	1.10777	-0.376693	-0.335183	-0.895952	1.6803	0.218477	0.183859	-0.119779	-0.671981	-0.526877	-0.585262	-0.395146	1.25641	-0.384052	-0.290987	-0.48992	-0.156725	0.461721	-0.601079	-1.46103
326962	cox5ab	cytochrome c oxidase subunit Vab	-0.075396	0.163825	-0.0275167	0.0935792	-0.391042	0.790937	-0.0664929	-0.239182	0.628686	-0.162637	-0.593788	-0.108434	-0.918334	-0.590558	0.623854	0.352324	-0.45814	0.57511	1.68027	0.636597	-1.16013	0.185514	0.533949	1.01841	-0.108978	-0.716069	-0.401264	0.190588	-0.460392	-0.645505	-0.678687	-0.377958
335774	cox6a1	cytochrome c oxidase subunit Via polypeptide 1	-0.419865	-1.09578	1.13893	0.784517	1.21986	1.60666	1.13684	0.98983	-0.491463	0.0464671	0.511941	-0.17532	2.361	1.77474	0.726522	3.48134	-0.432067	0.997152	0.942328	1.8783	-0.973018	1.3632	1.06783	2.3375	-0.631926	-1.16797	0.391678	-0.981088	-0.520101	1.09628	-0.474123	1.05139
554103	cox7a2	cytochrome c oxidase subunit VIIa 2	0.501258	0.505782	0.21122	0.858637	0.215566	0.638354	0.856532	0.289609	1.02592	0.781888	0.311281	0.485217	0.155058	0.699081	0.251138	0.83858	1.12952	1.17823	1.05047	0.985013	-1.33161	0.315246	0.959687	0.888136	-0.252142	-0.307527	-0.347628	0.614779	-0.638097	-0.562502	-0.792485	-0.445496
335751	cox7a2l	cytochrome c oxidase subunit VIIa polypeptide 3	-0.563276	-0.0776281	-0.140925	-0.523251	0.155711	-2.38607	-0.211689	-1.95187	0.170772	-0.0106672	0.358237	1.10107	0.153711	-1.57361	-0.116339	-0.900345	-0.634269	0.81778	-0.144982	-0.863188	0.407416	-0.950838	-1.24168	-1.10011	-0.243417	0.585096	0.604302	-0.515136	-0.489928	-1.37912	-1.94563	-2.28462
336118	cox7c	cytochrome c oxidase subunit VIIc	0.367082	0.389519	2.23904	0.952495	-0.000593967	3.37831	0.601209	1.01962	1.12385	0.287035	0.609674	0.157427	0.638281	0.269997	0.577173	-0.104175	0.733423	1.49408	1.57898	0.894018	-1.09044	0.901341	0.798693	1.18126	0.967809	-0.226638	0.839481	1.68297	0.870782	1.5188	1.03473	0.774775
84702	cp	copper ion transmembrane transporter activity||copper ion binding||copper ion transport||oxidoreductase activity||metal ion binding	-0.242782	1.05286	2.12957	1.91056	-0.399354	-0.549544	-0.576845	0.625817	0.194258	3.1879	2.17815	1.90146	-0.608098	0.0953933	-0.0288405	-0.367785	-0.383653	-0.0611953	-0.172813	0.791691	-0.97782	-1.50175	-0.914194	-0.264752	-0.77104	1.29778	1.75832	1.6147	2.31026	-0.210361	1.26703	1.19055
30554	cpla2	phospholipase activity||lysophospholipase activity||calcium channel activity||calcium ion binding||cytoplasm||calcium ion transport||phospholipid catabolic process||hydrolase activity||calcium channel inhibitor activity	-0.605504	-0.896076	0.0929926	-0.272994	-0.260626	1.34672	-1.68333	0.0197655	-1.6365	0.0633491	-1.74178	-2.65416	0.370491	-0.686811	-0.934037	-0.910827	-2.18632	-0.936972	-1.40101	-1.61126	-0.498567	-0.716711	-0.987777	-0.475693	1.0156	0.557052	0.704404	-1.29487	-0.944125	2.0598	0.514028	0.320099
100005717	cpt2	cellular_component||biological_process||acyltransferase activity||transferase activity	0.11835	-0.193285	0.173089	0.000358389	-0.753818	-0.644959	-0.47161	-0.574132	0.299131	0.65619	0.590007	-0.672118	-0.30904	-0.499911	-0.848516	-0.0582661	-0.497451	0.0885575	0.538286	1.42344	-1.76256	-0.981079	-0.820294	-0.366418	-0.550259	-0.628246	0.463799	0.204715	-0.214741	-1.37106	-1.32795	-0.563654
492476	csad	catalytic activity||cellular_component||lyase activity||carboxy-lyase activity||carboxylic acid metabolic process||pyridoxal phosphate binding	0.247506	0.867735	0.78344	-0.504386	0.2802	-2.04211	-2.43174	-1.77691	0.195662	1.41934	1.0176	-0.0696943	0.0899853	-1.43082	-1.72749	-2.04229	0.98493	0.288563	0.0713697	0.728574	-1.0365	-1.39656	-0.882696	-1.32835	-0.17059	-0.205814	-0.242605	0.255911	-0.439365	-1.35262	-2.1165	-2.1191
322055	cth	catalytic activity||amino acid metabolic process||lyase activity||pyridoxal phosphate binding	0.364448	1.0475	3.2018	0.80567	1.92308	0.514469	2.76881	1.79767	0.11395	1.22627	1.44112	1.75164	0.608591	1.33359	2.1686	0.15151	0.906607	1.42756	0.86631	0.41938	1.02169	2.44124	1.82261	1.21281	-0.370422	0.861401	-0.266013	1.00718	-0.731001	-0.550596	-0.365035	-0.605075
322089	ctps	catalytic activity||CTP synthase activity||pyrimidine nucleotide biosynthetic process||ligase activity	1.40147	1.07032	0.212151	-0.0433251	0.0964064	-0.27083	1.53844	0.325587	0.390445	0.706066	0.435483	-0.582658	0.548948	1.03768	1.03742	1.2747	0.552939	0.136002	0.0330183	-1.32151	0.813202	1.14959	2.00628	0.281728	1.37688	-0.0900915	-0.23289	-0.539998	-0.160276	1.03883	2.34261	0.941019
564379	cyc1	iron ion binding||cellular_component||electron carrier activity||heme binding	-0.567035	-0.85718	-0.823841	-1.36268	1.591	0.287445	-0.675169	-0.789898	0.00917555	-0.6251	0.125848	0.390055	-0.0310864	-0.26551	0.412397	0.186629	-0.732276	-0.607195	1.52256	1.14159	0.991288	0.553715	1.38007	-0.492501	-0.831121	-1.1419	0.652854	-1.90079	-1.18044	-0.219783	-1.34985	-0.765874
140634	cyp1a	monooxygenase activity||iron ion binding||aromatic compound metabolic process||heme biosynthetic process||iron ion transport||cellular iron ion homeostasis||electron carrier activity||response to xenobiotic stimulus||oxidoreductase activity||oxidoreductase activity, acting on paired donors, with incorporation or reduction of molecular oxygen, reduced flavin or flavoprotein as one donor, and incor…	-0.281881	-1.89647	-1.57219	-0.831154	1.82121	0.19237	-0.92556	-0.579288	1.06941	-1.20532	-0.251484	-0.0288076	0.304126	-0.411557	0.255571	-1.05354	-0.689919	-2.09248	-2.38389	0.0789247	-0.135856	-1.1895	-1.06681	-1.47491	-0.445464	-1.39427	-1.18461	-1.08771	0.90595	-0.324238	-0.354846	-1.24767
393592	cyp2j22	monooxygenase activity||iron ion binding||heme biosynthetic process||iron ion transport||cellular iron ion homeostasis||electron carrier activity||oxidoreductase activity||oxidoreductase activity, acting on paired donors, with incorporation or reduction of molecular oxygen, reduced flavin or flavoprotein as one donor, and incorporation of one atom of oxygen||heme binding||metal ion binding	-1.60574	-0.402493	0.134249	-0.304122	-0.0534239	0.00728062	0.771403	0.856982	0.0617022	0.210806	0.212458	0.17139	-0.163753	0.163224	-0.84664	-0.899022	1.027	-0.067854	0.439114	0.26685	-0.311324	-0.54735	-1.35133	-1.10816	-1.48677	-0.499086	1.47136	-0.898858	-1.30329	-0.492189	-0.248231	-0.843995
414331	cyp51	monooxygenase activity||iron ion binding||heme biosynthetic process||iron ion transport||cellular iron ion homeostasis||methyltransferase activity||electron carrier activity||heme binding||metal ion binding	0.525035	-0.966759	-0.293394	0.0346892	-1.43843	-1.15284	-1.30855	-1.14846	-0.0537389	-0.66193	-0.89203	-0.299835	-0.86769	0.745519	0.0407916	0.242411	0.398001	-1.0397	0.815789	0.804163	-0.508649	-0.597372	-0.383512	-0.344266	-0.380755	-0.808503	-0.738149	0.177304	-0.543463	-0.153121	0.566432	1.38483
404732	d4st1	membrane attack complex||membrane||integral to membrane||transferase activity	0.0343208	-0.99191	-1.49998	-1.37069	-1.14712	-0.684569	-1.13773	-1.02381	1.34304	-0.936978	-1.68913	-0.446348	-0.676247	-1.10777	-1.7706	-0.925871	0.841429	-1.52975	-1.54186	-0.185296	-0.978326	-1.47672	-2.58046	-1.89364	-0.183634	-0.787024	1.98508	0.146183	0.128217	-0.749251	-0.493555	-0.359907
566527	dad1	defender against cell death 1	1.28097	0.483644	0.594196	-0.0371243	-2.13739	-0.317354	-0.0169772	0.653195	-0.70574	0.333324	0.0177294	0.418633	-1.79508	0.26102	1.27488	0.630158	0.702305	0.925587	0.648659	0.125644	0.539794	0.792916	0.731378	0.431671	0.776077	-0.110472	-0.46508	-0.543688	-0.0637376	0.50496	0.947943	1.05403
30505	dbh	monooxygenase activity||dopamine beta-monooxygenase activity||copper ion binding||catecholamine metabolic process	0.823131	0.0509547	0.128631	-0.143547	-0.757864	-0.117559	-0.267762	-1.8273	-0.936785	0.0534342	0.113419	-0.131648	0.513761	-0.264051	0.448109	-1.78008	-1.18686	-0.953894	-0.139238	0.850061	-0.0960018	0.331411	-0.268515	-0.498069	-0.469985	-0.17759	-0.341827	-0.543867	-0.114224	1.48303	-0.607594	-0.334125
58074	dct	cellular_component||metabolic process||oxidoreductase activity||metal ion binding	0.123299	1.00848	0.336169	0.624291	-0.891539	-0.799458	-0.865711	-0.00812729	-0.292941	1.61424	0.482027	0.270981	-2.2995	-0.870511	-0.119798	-0.0599753	-0.429129	-1.10236	-1.01088	0.232281	-1.16324	-1.76683	-0.705717	-0.563706	-0.261582	0.774221	0.607883	0.457265	-0.0608401	-0.550702	0.813983	1.46795
550282	dcxr	cellular_component||metabolic process||oxidoreductase activity	0.0820875	-0.186689	-0.39992	0.414591	-1.70313	-0.792819	-0.881763	-1.01398	0.333405	-0.402152	-0.226295	-0.604722	1.10505	-1.76154	-2.16517	-0.859986	-0.541664	-0.909285	-0.787309	0.899849	-1.4143	-1.43484	-1.76376	-1.0279	0.865047	-0.313087	-0.222589	-1.61249	0.19678	-0.406916	-0.241724	1.34502
327075	degs1	lipid metabolic process||membrane||oxidoreductase activity||oxidoreductase activity, acting on paired donors, with oxidation of a pair of donors resulting in the reduction of molecular oxygen to two molecules of water	-2.55718	0.283068	1.56787	0.0798147	0.614315	-0.54289	0.145203	-0.0701211	-0.743839	1.06888	1.28214	0.153478	0.797876	1.06714	0.651145	0.159876	0.380021	1.30712	0.54299	0.158138	0.83397	0.189678	-0.468637	0.979449	-1.27721	-0.0980847	0.651822	-0.506543	-0.503992	-0.357218	-0.344478	0.633827
325875	dgat1	membrane attack complex||biological_process||acyltransferase activity||membrane||integral to membrane||transferase activity	-0.250779	0.203092	0.380918	0.585322	0.0874535	-0.294024	-0.201131	-0.83616	1.18023	-0.828089	0.229948	-0.438257	-0.470794	-1.83154	-2.74966	-1.76733	0.558676	-0.849759	-1.07702	0.602805	-1.42923	-1.51457	-2.50615	-2.07482	0.748813	-0.524078	0.532864	0.955589	0.0849634	-0.17576	-0.168776	0.396247
378446	dhcr7	membrane attack complex||membrane||integral to membrane||oxidoreductase activity||7-dehydrocholesterol reductase activity	0.477053	0.0625954	1.42098	1.08463	-1.0265	-0.34386	0.503025	0.0152968	-0.440981	0.238651	0.414625	0.908384	-0.339949	0.800247	0.552854	0.22625	-0.500163	-0.777674	0.842083	0.394986	-0.384741	-0.384804	-0.794326	-0.384005	-0.266692	-0.369061	0.921025	1.41483	0.810239	0.501684	1.42819	1.05678
406468	dhdds	cellular_component||metabolic process||transferase activity	1.36096	0.455205	0.258069	-0.181326	0.0494609	-0.271478	-0.0707841	0.802429	0.585004	0.348884	1.02652	-1.77529	-0.353676	0.0243499	0.285019	0.443847	0.933376	0.9413	-0.00819563	-1.61122	1.36821	0.119806	0.233891	0.925417	1.73325	0.714014	0.583433	-1.1319	-0.740801	-0.296337	0.532414	1.50885
406433	dhdhl	metabolic process||electron carrier activity||oxidoreductase activity	-0.566253	0.760978	1.97117	2.51747	-0.0133927	-0.0542595	0.385345	0.0677629	-0.230772	0.523392	-0.198673	0.0726857	-0.576037	0.236836	-0.990971	-1.03745	1.70114	1.77578	0.641071	1.17423	1.8741	2.59205	0.563154	0.380015	-0.613416	0.420923	-0.789135	0.430643	-0.777102	-0.964717	-1.37753	-0.477903
81882	dhfr	heart morphogenesis||dihydrofolate reductase activity||glycine biosynthetic process||nucleotide biosynthetic process||oxidoreductase activity||heart contraction	-0.548446	1.38828	0.597292	1.65735	-0.228074	-0.357141	-0.135117	-1.8908	1.00471	1.31093	0.751327	0.0696792	-1.77638	-0.00836508	-0.450054	-0.38334	0.386761	0.296039	0.163899	-0.170182	1.31147	2.0117	0.759851	0.631025	-0.297123	1.04496	0.98549	0.53889	0.204077	0.728189	-0.498069	-0.861948
324201	dlat	nucleotide binding||pyruvate dehydrogenase activity||dihydrolipoyllysine-residue acetyltransferase activity||aminoacyl-tRNA ligase activity||protein binding||ATP binding||cytoplasm||acetyl-CoA biosynthetic process from pyruvate||pyruvate metabolic process||pyruvate metabolic process||translation||tRNA aminoacylation for protein translation||metabolic process||acyltransferase activity||transferase…	0.315449	0.83671	1.86747	0.862451	1.38032	-0.0619319	1.50094	1.15112	0.775115	2.05472	1.23603	1.39909	1.13042	1.13428	3.53982	0.135281	1.68358	1.207	0.939718	0.428056	0.574471	0.339789	1.38117	1.41703	-0.184271	1.18685	0.907648	2.29663	1.4296	0.499922	1.64123	1.54388
30430	dnmt1	DNA binding||DNA (cytosine-5-)-methyltransferase activity||nucleus||DNA methylation||DNA methylation||transcription factor binding||methyltransferase activity||zinc ion binding||transferase activity||exocrine pancreas development||DNA methylation on cytosine||histone H3-K9 methylation||retina morphogenesis in camera-type eye	0.126333	0.918557	0.0839674	1.22553	-0.702904	-0.552942	-0.29215	-0.831852	0.706008	-1.08632	-1.1832	-0.344331	1.0468	-2.6257	-0.960604	0.629187	2.06677	-0.443815	-1.13598	-1.18904	-0.312768	-0.993187	-1.5131	-0.439597	1.51535	-0.929794	-1.28432	-0.941636	0.802999	2.34061	0.5377	-0.594624
323723	dnmt5	DNA binding||protein binding||DNA methylation||methyltransferase activity||zinc ion binding||transferase activity	-1.43827	-1.25357	-1.15146	-0.427628	0.0578284	-1.16034	-1.75929	-0.330183	-2.2804	-1.02207	-0.75971	-1.6931	2.14857	-0.557938	-0.413677	0.179134	-1.26775	-1.28917	-1.25501	-1.18611	-1.43205	-0.836969	-1.20169	-1.95247	-0.0938918	-0.564867	-0.205603	0.192279	-0.406355	-0.417648	0.652089	0.508737
321084	dnmt7	DNA binding||calcium ion binding||DNA methylation||DNA methylation||methyltransferase activity||transferase activity	0.668045	0.668757	0.720402	-0.284137	0.110881	-1.80082	1.5635	0.671611	0.515508	-0.457977	0.411504	-0.845564	-0.713069	-0.170813	0.305743	0.283323	-0.315142	-0.50533	0.367943	-1.06676	-0.856924	0.0149042	0.347693	-0.26871	0.765451	0.809944	0.881508	-0.634452	-0.679691	-1.39241	0.471496	0.462782
445202	dpm1	dolichyl-phosphate mannosyltransferase polypeptide 1, catalytic subunit	0.459439	0.394291	-0.581912	0.873688	-0.248762	-0.402014	-0.275534	-0.377517	-1.62389	-0.28658	-0.715355	0.209128	0.208622	1.38519	0.827866	2.2333	-0.583859	0.288904	0.352029	0.28552	1.01347	1.09752	1.14412	1.31703	-0.520809	-0.548553	-1.62388	0.428719	-1.19486	-0.694416	0.824954	-0.367495
405829	dpyd	catalytic activity||dihydroorotate dehydrogenase activity||dihydroorotate oxidase activity||iron ion binding||cytoplasm||'de novo' pyrimidine base biosynthetic process||iron ion transport||cellular iron ion homeostasis||metabolic process||electron carrier activity||oxidoreductase activity||metal ion binding||iron-sulfur cluster binding||4 iron, 4 sulfur cluster binding	-0.40092	-0.290037	-0.180026	-0.433982	1.04498	-0.129407	0.00571521	2.04242	0.0080866	-0.136107	0.381506	-1.77145	-1.10317	-1.33217	-0.252331	-0.194076	-0.708316	-0.0677333	-0.0919296	0.447655	-0.781275	-1.83418	-0.981087	-0.252854	-0.573016	-0.325148	0.502295	-1.25332	-0.704429	-1.96141	-1.4967	-0.453304
368912	echs1	catalytic activity||metabolic process	-0.806543	-2.1045	-1.46647	-0.862957	-0.583913	0.0107528	0.119066	0.561064	0.0796406	-1.64206	-2.76311	-0.0872448	-0.051655	-0.145495	-0.179081	-0.551658	-0.777218	-0.983096	-0.973676	-0.0998937	-0.468662	-1.01797	-0.799076	-1.93641	-0.121474	-1.54279	-3.08389	1.29851	-4.55744	-1.14505	-0.445242	0.585981
100005761	ehmt1a	euchromatic histone-lysine N-methyltransferase 1a	-0.976163	-0.729981	-1.19632	-3.11719	0.365092	2.5544	-1.102	0.295464	-1.02053	-0.840534	-1.20899	-2.95482	0.616479	0.515944	-0.487413	-0.720393	-1.16618	-1.21635	-1.50482	-3.49409	0.513325	-0.366989	-0.828503	-1.2662	1.75191	1.33336	-0.543408	-1.37562	0.499138	1.21021	-0.828701	-0.588418
393425	elovl5	integral to plasma membrane||fatty acid elongase activity||integral to membrane||fatty acid elongation, unsaturated fatty acid||long-chain fatty acid biosynthetic process||very-long-chain fatty acid biosynthetic process	0.35058	0.080521	1.71127	1.90496	1.02246	0.952734	-1.02022	-0.210211	-0.160359	1.19088	2.63295	0.572956	0.686172	0.0117443	-0.203419	-0.963775	-0.41061	-0.606257	1.72543	1.24285	1.04477	0.236133	0.327391	-1.55446	-0.467416	-0.61655	1.99641	0.975758	1.57934	1.10234	1.03012	1.636
317738	elovl6	membrane attack complex||mitochondrion||membrane||integral to membrane	-0.294083	1.58606	0.647915	-0.772651	-0.797635	-2.30339	-1.45042	-1.10948	0.104785	1.12693	0.273766	-1.07528	-1.43488	-2.28327	-1.44632	-2.63092	0.877905	1.65242	0.978456	0.826032	0.956766	-1.10237	-1.17783	-1.29519	-0.343702	1.04467	1.87277	0.291706	0.338765	-0.24575	-1.00131	-1.27905
334116	eno1	phosphopyruvate hydratase complex||magnesium ion binding||phosphopyruvate hydratase activity||glycolysis||lyase activity	1.75784	0.253338	0.115973	0.15222	-1.68777	0.367567	0.751926	1.04138	0.414981	0.928962	0.506819	0.297704	-0.844008	0.179767	1.19022	0.798496	-0.327059	1.07541	0.598312	0.0753094	-0.829815	0.775363	0.44355	0.76396	0.69456	0.73482	2.38653	0.732459	1.46179	0.794572	0.752313	1.08518
402874	eno2	phosphopyruvate hydratase complex||magnesium ion binding||phosphopyruvate hydratase activity||glycolysis||lyase activity	0.136871	0.304941	0.33451	0.932672	0.0120921	0.656744	0.115972	-0.359698	-0.686934	-0.954511	-0.144654	0.641367	0.143663	-0.372678	0.175317	0.0996072	-0.747087	0.0775806	0.619637	-0.0404682	1.12921	1.0493	0.359454	0.767916	-2.64482	-0.626283	-0.193688	0.465038	-0.487487	1.72801	0.634881	0.650758
791915	enpp6	catalytic activity||membrane attack complex||signal recognition particle, endoplasmic reticulum targeting||metabolic process||negative regulation of signal transduction||membrane||integral to membrane||hydrolase activity||phosphoric monoester hydrolase activity	0.582865	-0.193603	0.2333	1.3418	0.221275	-0.620571	-1.5646	-1.4789	0.560793	0.781388	-0.0253564	-0.423746	0.0661332	-1.62364	-1.06463	-1.22793	0.636022	-0.725331	-0.993957	0.813581	-0.973173	-1.25991	-1.24237	-2.13264	-0.276548	-0.291019	-0.384012	-0.381553	-0.176175	-0.814395	-0.262655	-0.578258
394043	ephx1	catalytic activity||epoxide hydrolase activity||microsome||response to toxin||membrane	-0.670157	-0.57401	-1.31747	-0.540643	-0.601068	-0.864538	-0.64621	-1.3308	-0.893323	-0.759913	-1.28293	0.333442	-0.620786	-1.49264	-1.58712	-0.7243	-1.39932	-1.29767	-1.04043	0.495078	-1.89133	-1.59041	-1.40533	-1.65788	-0.475489	-0.859556	-0.888579	-0.583371	0.148184	-2.05279	-1.34472	-1.29988
497279	ext1a	membrane attack complex||membrane||integral to membrane||transferase activity||transferase activity, transferring glycosyl groups||N-acetylglucosaminyl-proteoglycan 4-beta-glucuronosyltransferase activity	0.571424	-0.66307	-0.365819	-0.802508	-0.650827	-1.8499	0.903284	0.221542	-0.402418	-1.41418	-0.916256	-0.402544	-0.339569	-0.692364	0.913324	0.888935	-0.612538	-0.573704	-1.21075	-1.09422	-1.38584	-0.749649	0.412419	1.47445	-0.158286	-0.540409	-0.498868	-1.05885	0.257244	-0.904618	0.571969	-1.26992
493783	extl3	glucuronyl-galactosyl-proteoglycan 4-alpha-N-acetylglucosaminyltransferase activity||heparan sulfate proteoglycan biosynthetic process||membrane||regulation of axon extension||pectoral fin development||embryonic pectoral fin morphogenesis||pectoral fin morphogenesis||positive regulation of fibroblast growth factor receptor signaling pathway	-1.67304	0.115115	0.39657	0.519801	-0.0406629	1.64844	-0.761147	-1.61656	0.028755	0.0847409	0.343477	0.497769	0.0827005	-0.143928	0.0252762	-0.926827	-0.712593	0.0415907	1.35397	0.380893	0.364263	0.84776	-0.609269	-0.862388	0.806166	-0.117427	0.609957	1.12844	0.238678	1.05001	-0.647159	0.373638
140615	fads2	iron ion binding||membrane attack complex||lipid metabolic process||fatty acid biosynthetic process||transport||membrane||integral to membrane||oxidoreductase activity||oxidoreductase activity, acting on paired donors, with oxidation of a pair of donors resulting in the reduction of molecular oxygen to two molecules of water||heme binding||transition metal ion binding	0.299208	-1.09952	-2.05399	-1.47954	0.599349	-0.82562	-1.53901	-3.37448	0.151812	-0.76883	-0.868299	-1.22506	-0.321953	-0.735036	-1.05374	-0.799168	1.39774	-1.34669	-2.07737	-0.0659259	1.40117	-0.623412	-1.44073	-2.09903	-0.233864	-1.27051	-2.45726	-1.85866	3.95473	-0.309934	-1.17811	-1.74595
552997	fdps	cellular_component||isoprenoid biosynthetic process||transferase activity	0.158547	0.0191054	1.03032	0.346809	-1.63963	-1.4839	-0.00390005	-0.73311	0.0797502	0.355348	0.551559	0.693794	-0.384761	0.758078	0.316918	0.933842	0.416836	0.100376	0.715916	0.47487	-0.813021	-0.397303	0.140813	0.653362	-0.14601	0.474548	0.910839	2.28433	1.42786	0.407867	1.43002	1.58468
58215	fech	ferrochelatase activity||ferrochelatase activity||iron ion binding||heme biosynthetic process||iron ion transport||cellular iron ion homeostasis||lyase activity	0.188262	0.416067	-0.813507	-1.40309	-1.11206	-0.641728	0.0196391	0.33129	-0.452997	0.199817	-0.950587	-0.921778	1.03367	-1.2571	-0.774458	-0.582527	0.535697	-0.0289924	-0.953772	-2.05886	-1.03136	-1.67061	-0.787352	-0.638001	1.46883	0.862804	0.48982	-0.810579	-0.544073	0.745278	0.714832	-0.481405
393713	fhit	catalytic activity	-0.290117	2.3753	0.220027	0.670291	0.0482382	-0.262395	0.408567	0.231467	-0.683123	1.9129	0.61319	1.57116	-0.12328	-0.524773	0.767286	-0.332223	1.4598	0.819412	-0.0757684	1.19907	1.25998	0.629237	0.753313	0.620479	-1.36291	-0.155184	-0.545796	-0.376957	-0.137364	0.414207	0.790446	-0.241997
794311	fmo5	monooxygenase activity||flavin-containing monooxygenase activity||microsome||oxidoreductase activity||intrinsic to endoplasmic reticulum membrane||FAD binding||NADP binding	-0.388065	-1.23789	-0.247068	-1.04837	-2.09059	-5.51487	-1.62206	-0.647704	-0.89454	-0.563029	0.155256	-0.0495255	-1.39348	-0.440668	-1.02164	-0.834082	-0.733138	-0.564143	0.239654	0.3633	-0.67491	-1.75163	-1.46681	-0.755494	-1.08354	-0.458353	0.722391	0.264047	-0.106536	-3.40613	-0.927337	-0.388427
406746	fpgs	tetrahydrofolylpolyglutamate synthase activity||ATP binding||cellular_component||biosynthetic process||folic acid and derivative biosynthetic process||ligase activity	0.749309	0.233387	-0.498355	-0.689686	-0.504844	-0.183162	-0.255801	0.298979	2.1253	0.722717	-0.435012	-0.238886	0.350538	0.753572	0.330837	0.17043	0.714744	1.19851	0.158292	-0.14203	-0.078061	0.346204	0.461913	0.269931	-0.23759	1.11429	-0.393984	-0.600348	-0.0647056	-0.503832	-0.317852	1.1077
58108	fth1	ferritin, heavy polypeptide 1	0.0599769	-0.869971	0.229287	1.41883	-0.791103	0.326864	-0.0670747	0.464295	0.0748214	0.177727	-2.40597	-0.754076	1.00924	0.494591	-0.870543	1.61416	1.16094	1.79494	1.52234	1.06849	1.46511	1.46595	2.78037	2.45506	0.660733	0.48157	-1.82164	1.35424	-2.99513	-0.327851	0.636672	0.607016
335494	fuca1	catalytic activity||alpha-L-fucosidase activity||carbohydrate metabolic process||cation binding	0.55287	-1.12914	-0.300916	0.083236	0.443586	-0.121103	-0.558433	0.0238465	-1.37992	-0.451451	-0.234401	-0.425532	1.79432	-0.0753017	0.222252	0.351094	-0.417886	0.0694615	-0.699152	0.878725	1.35552	1.70254	0.24477	1.40107	0.738383	-0.941093	-0.756502	-2.09097	1.35241	0.475325	-0.0459014	-0.271849
678540	gale	catalytic activity||UDP-glucose 4-epimerase activity||cellular_component||carbohydrate metabolic process||galactose metabolic process||racemase and epimerase activity, acting on carbohydrates and derivatives||cellular metabolic process||coenzyme binding	-0.531483	0.788344	1.98997	1.42647	0.104863	0.612439	-0.442374	0.448885	0.799746	0.0103073	1.05362	-0.306689	0.769335	-0.114531	-0.0632041	-0.324755	0.756956	0.37719	0.80833	-1.30751	0.739905	0.71909	-0.274916	0.566701	0.719755	-0.13647	1.12952	1.44557	1.13664	1.80975	-0.406905	0.321467
317743	gapdh	glyceraldehyde-3-phosphate dehydrogenase (phosphorylating) activity||glucose metabolic process||glycolysis||glyceraldehyde-3-phosphate dehydrogenase activity||oxidoreductase activity||NAD binding	-1.04475	0.530689	0.328678	0.00123638	1.12113	1.26012	0.214468	0.749542	1.94494	1.53578	1.02351	0.686031	1.60434	0.343328	-1.46695	-1.08421	0.772554	0.814283	-0.917863	0.0399045	0.907019	0.840114	-1.29596	-0.472696	-0.402954	0.892833	-0.203767	0.979562	-0.657113	0.797208	-0.725664	1.01046
58141	gart	catalytic activity||phosphoribosylamine-glycine ligase activity||phosphoribosylformylglycinamidine cyclo-ligase activity||phosphoribosylglycinamide formyltransferase activity||ATP binding||cytoplasm||'de novo' IMP biosynthetic process||methyltransferase activity||biosynthetic process||purine base biosynthetic process||transferase activity||hydroxymethyl-, formyl- and related transferase activity	0.0674932	-0.670612	-1.04615	-0.437006	-0.498016	-0.90338	-1.16811	-0.664651	-1.72233	-1.02066	-3.77887	-1.01255	-0.534356	-0.194708	0.130447	0.54896	-1.28512	-1.12904	-1.62585	0.236787	-0.419436	-0.924176	-0.427054	-0.590199	-0.315179	-0.766622	-2.69018	-0.815377	1.56994	-0.648359	0.495402	0.692777
266799	gatm	cytoplasm||transferase activity||hydrolase activity, acting on carbon-nitrogen (but not peptide) bonds, in linear amidines	2.67889	1.0697	0.235332	-0.597719	-0.531325	0.148949	0.0620002	0.347518	0.35909	1.64926	1.1761	0.753988	-0.733908	1.19143	0.878763	0.733588	-2.12433	-4.30741e-05	0.547353	0.15581	-0.663536	0.24456	0.651999	1.10518	-0.506027	0.968388	0.52182	0.642188	-0.0394665	0.406867	0.44325	0.72326
402822	gcat	catalytic activity||metabolic process||glycine C-acetyltransferase activity||biosynthetic process||transferase activity||transferase activity, transferring nitrogenous groups||pyridoxal phosphate binding	-0.566037	-1.48268	0.0471075	-1.42968	0.49833	-0.584653	-0.410896	-0.323641	-0.199463	-1.42524	-0.4425	-0.375822	-2.0323	-0.59996	0.529991	0.495221	-1.67221	-1.09709	-0.61498	0.0125124	-1.42572	-0.711104	-0.297962	-0.322891	-1.03341	-1.15459	-0.136779	-0.701064	-0.158096	-0.494966	-1.52591	-0.744449
393860	gcdh	acyl-CoA dehydrogenase activity||cellular_component||metabolic process||electron carrier activity||oxidoreductase activity||oxidoreductase activity, acting on the CH-CH group of donors||FAD binding	0.574469	-0.519721	0.17884	0.714165	0.519995	-0.0904973	1.89763	2.05403	-0.0154243	0.0091525	0.522428	1.96051	-0.124843	0.410016	1.2401	-0.348146	-0.372521	0.566864	-0.0204648	0.646393	-0.183402	0.020731	0.159861	0.536879	-0.437567	-0.0422035	-0.159529	0.954656	-0.605097	-1.25204	-0.783489	1.2657
326857	gclc	glutamate-cysteine ligase activity||glutathione biosynthetic process||ligase activity	1.88972	0.0319691	0.231992	-0.231056	1.15153	1.79826	2.07375	2.28514	0.492668	0.664568	0.406376	0.10177	0.171444	0.929109	0.683926	1.03392	2.82192	1.26944	0.668669	0.132517	2.41295	1.68956	0.918819	1.06555	0.658307	0.733124	0.401161	-0.444187	-0.394389	0.992551	0.516034	2.07571
333974	gclm	oxidoreductase activity||ligase activity	0.541883	1.1606	2.72264	1.49401	0.79698	1.26153	2.78594	1.8708	0.56626	1.09696	1.21602	0.212684	1.02368	2.0898	1.37195	2.81088	2.11143	2.43312	2.25343	0.510539	2.44375	2.43096	2.8696	1.92609	0.76111	0.849169	-0.242064	0.716554	-0.60276	0.541092	2.51086	0.629711
324510	gcnt4	beta-1,3-galactosyl-O-glycosyl-glycoprotein beta-1,6-N-acetylglucosaminyltransferase activity||membrane attack complex||acetylglucosaminyltransferase activity||membrane||integral to membrane||transferase activity||transferase activity, transferring glycosyl groups	0.653821	0.861872	-0.488667	0.264309	0.880993	-0.319247	0.239087	-0.86911	0.603386	0.475197	0.713694	-0.0337568	1.15444	-0.510318	0.146255	0.293418	1.27225	1.46135	0.388239	0.131662	0.364029	0.0147926	0.463451	-1.13036	-0.0400526	0.561217	-0.81803	-1.46527	0.906561	0.514345	-0.159163	-1.14323
321621	gldc	glycine dehydrogenase (decarboxylating) activity||glycine metabolic process	0.597198	1.38698	1.07088	1.7613	1.46432	0.488324	0.228961	0.305197	0.458681	1.10105	0.850416	1.00538	-0.312998	-0.500872	0.60233	0.537144	1.12261	0.824693	-0.0728261	0.129905	0.888193	0.286359	0.566059	0.150194	1.24554	2.27248	1.32105	1.9013	1.92249	0.581817	0.586723	-0.270515
368213	glo1	lactoylglutathione lyase activity||metal ion binding	-0.972932	-1.00432	-0.150411	0.847553	-1.06849	0.429139	-0.798315	0.0374096	-0.069867	0.134493	-0.477565	0.754138	-0.0234009	1.60219	0.453497	-0.241524	0.668525	0.987588	0.207207	0.0946581	0.526932	0.734923	0.679438	-0.266577	-0.661229	0.519058	-0.810041	0.745792	-1.06757	1.13916	-0.074715	-0.458609
373092	glud1b	amino acid metabolic process||oxidoreductase activity	-0.637833	-0.159504	0.308337	2.13036	1.60962	0.76687	1.31244	1.23226	-0.256667	-0.0846323	0.096698	0.55664	0.543171	0.480208	-0.0812762	-0.439853	-0.767099	-0.501106	-0.665756	0.420414	-0.117267	-1.47519	-1.09447	-0.28868	-0.651211	-0.236176	-0.197226	0.291392	-0.43503	-0.602153	-0.106789	0.517243
393461	gmds	catalytic activity||intracellular||metabolic process||GDP-mannose 4,6-dehydratase activity||oxidoreductase activity||GDP-mannose metabolic process||cellular metabolic process||coenzyme binding	-0.410819	-0.825969	0.051911	0.911154	0.673458	0.775481	-0.563321	-0.130193	-0.207907	-0.949691	0.866616	0.517639	-1.44997	1.06129	-0.306578	0.786655	-0.334037	-1.49169	-0.153974	0.846927	0.525917	-1.16295	-0.300191	0.15807	-0.548826	-1.36711	-0.550043	-0.37179	-0.139615	-0.997148	-0.957482	-0.557672
393559	gmps	catalytic activity||GMP synthase (glutamine-hydrolyzing) activity||ATP binding||cellular_component||GMP biosynthetic process||glutamine metabolic process||biosynthetic process	0.625637	-0.855725	-0.204898	-0.313037	0.0668899	0.173768	-0.422506	-0.461764	-0.647817	-1.60219	0.113805	-0.102758	-0.573943	1.09715	0.0215105	0.425454	-0.339444	-1.39876	-0.687691	0.226189	0.803427	0.162257	0.26653	0.445852	-0.0892649	-1.2315	0.453528	-0.673329	-0.47922	-1.1804	-0.473915	0.548796
393857	gne	cysteine-type endopeptidase activity||hexokinase activity||ATP binding||cellular_component||UDP-N-acetylglucosamine metabolic process||glycolysis||proteolysis||UDP-N-acetylglucosamine 2-epimerase activity||lipopolysaccharide biosynthetic process||kinase activity	0.81627	-1.19476	-1.07899	-0.805074	-1.7748	0.0453325	-0.432741	-0.834486	-1.72639	-2.09886	-0.882589	-0.178019	0.805228	0.258287	0.640295	0.570184	0.43679	-1.52145	-1.24832	1.12569	1.48078	0.784934	0.581339	-1.27231	-0.627895	-1.60292	-1.0062	-0.765775	0.39642	0.963302	0.622918	-0.906539
406330	got1	catalytic activity||aspartate transaminase activity||cellular_component||amino acid metabolic process||transaminase activity||biosynthetic process||transferase activity||transferase activity, transferring nitrogenous groups||pyridoxal phosphate binding	-0.237441	0.715707	1.45812	1.80851	2.60335	0.520492	1.0168	0.06735	-0.82394	1.16268	2.04501	0.84713	0.829408	0.409673	2.40946	-0.914065	0.902843	1.21214	1.27966	0.507165	1.65045	0.59852	1.72408	1.36054	-0.405184	0.662991	-0.275311	0.515682	-0.550848	0.412291	0.915852	-1.09984
335974	got2b	catalytic activity||aspartate transaminase activity||amino acid metabolic process||transaminase activity||biosynthetic process||transferase activity||transferase activity, transferring nitrogenous groups||pyridoxal phosphate binding	-2.99354	0.453815	1.75922	0.30101	0.397976	-0.575651	1.91462	-0.210715	0.423208	1.23153	1.51232	0.425689	0.10919	0.299427	0.436656	0.872522	1.16784	1.55927	2.22209	0.392429	0.556605	1.82681	1.54263	1.03419	1.41807	1.05003	0.839459	0.896222	0.351455	-0.789027	0.442126	-0.585382
406615	gpd1	glycerol-3-phosphate dehydrogenase (NAD+) activity||cytoplasm||carbohydrate metabolic process||glycerol-3-phosphate metabolic process||glycerol-3-phosphate dehydrogenase complex||oxidoreductase activity||oxidoreductase activity, acting on CH-OH group of donors||oxidoreductase activity, acting on the CH-OH group of donors, NAD or NADP as acceptor||glycerol-3-phosphate catabolic process||coenzyme b…	0.574674	0.226542	-0.0496284	0.0597567	0.033685	-1.887	2.23986	0.328864	-1.07351	-0.701908	-0.640836	-0.727996	0.0449424	0.228156	-0.117311	0.12831	0.629282	-0.0408523	-0.0803339	-0.108883	0.376571	0.903297	1.16845	0.136289	-0.0818929	-0.168463	-0.263843	-1.06322	0.0488136	-0.983277	0.764875	-1.41076
449663	gpd1l	glycerol-3-phosphate dehydrogenase (NAD+) activity||cytoplasm||carbohydrate metabolic process||glycerol-3-phosphate metabolic process||glycerol-3-phosphate dehydrogenase complex||oxidoreductase activity||oxidoreductase activity, acting on CH-OH group of donors||oxidoreductase activity, acting on the CH-OH group of donors, NAD or NADP as acceptor||glycerol-3-phosphate catabolic process||coenzyme b…	1.56467	0.203045	-0.602607	-0.329534	0.278522	-1.2219	0.82108	-0.0451244	0.554572	0.342835	-0.357274	-3.16702	0.774285	-0.156712	0.294336	-0.212299	-0.69813	-0.905814	-1.13778	-1.94068	-0.322662	-1.33101	-0.471494	-0.776228	-0.0630717	-0.0649172	-0.444979	-0.622294	-0.0290994	-0.154536	0.646866	-0.342617
246094	gpia	glucose-6-phosphate isomerase activity||gluconeogenesis||glycolysis||isomerase activity	0.0863885	0.624081	1.60464	2.69754	1.38735	0.706031	1.73619	2.12841	-0.0608957	1.69817	1.32472	1.71218	0.704724	0.891508	1.52289	0.876352	0.771269	1.50859	0.998246	0.190624	2.65504	0.924095	1.6658	1.66934	-0.529745	1.74343	0.800089	1.39108	0.62274	0.527481	1.47031	2.02369
799963	gpt2	catalytic activity||alanine transaminase activity||cellular_component||transaminase activity||biosynthetic process||transferase activity||transferase activity, transferring nitrogenous groups||pyridoxal phosphate binding	0.90814	-0.104335	-0.320801	-1.40856	-0.514625	0.706295	-1.13455	0.619466	0.350794	-0.681721	-1.52082	-3.84582	0.317051	-0.262831	0.409718	0.299812	-0.675846	-1.19245	-3.18273	-1.89601	-0.261594	0.256217	0.360708	0.299273	1.48853	0.490411	-2.82512	-2.37246	5.98787	1.87912	1.17675	0.819226
352926	gpx1a	glutathione peroxidase 1a	-0.413525	-1.12611	-0.539332	0.325115	-0.387918	0.783983	0.547766	0.0103149	-0.0172142	0.244048	-0.671677	0.280719	-0.546834	-0.128215	0.129422	-0.444198	1.13175	1.62414	1.69744	0.538885	1.5341	1.61171	0.908642	0.527762	-0.471726	-0.384809	-0.26211	0.68926	-0.608042	-0.366486	-0.22108	-1.06181
352929	gpx4b	glutathione peroxidase 4b	-1.07456	-0.860547	-0.884787	0.139859	-0.569872	-0.744657	-1.08239	-1.18264	-0.281462	-1.06582	-1.26048	-0.164071	-1.39834	-0.508296	0.359705	0.435361	-0.942438	0.220912	0.436785	1.46226	-0.999242	0.414994	0.977632	0.926906	-0.5418	-0.537708	-1.11431	0.294932	-0.781779	-0.920455	-0.0710156	0.467679
406703	gstal	glutathione transferase activity||cellular_component||metabolic process||transferase activity	-1.21724	-1.24154	-1.32202	-1.88105	-0.130689	-1.06485	-0.271802	-0.650935	-3.27046	-1.20189	-1.30688	-1.79917	-0.256829	-1.59388	0.0206311	-0.390645	0.628863	1.73339	0.232452	-1.18962	2.21416	2.23185	0.752278	0.476249	-2.05053	-0.70776	-1.06497	-1.28552	1.01881	-1.60597	-0.390778	-0.748382
79381	gstp1	glutathione S-transferase pi	-0.232138	-1.98492	-0.95339	-1.92775	-1.5462	-0.290636	-0.810782	-1.19997	0.0167253	-0.917574	-0.437413	0.0796002	-0.412367	0.408605	-0.117458	-0.0644976	2.21775	1.79308	3.11195	0.331081	1.82141	1.99128	1.45496	1.35256	-0.464331	-1.14615	-1.82152	-0.471539	0.360181	-1.16573	-1.57963	-0.335896
140424	gucy2f	protein kinase activity||protein tyrosine kinase activity||ATP binding||protein amino acid phosphorylation	-0.0632735	0.875719	-1.06603	-1.22912	-0.0417997	0.228643	-0.429107	-0.7682	0.209684	-1.35837	-0.596332	-1.1599	0.728308	-0.0340537	0.268205	-0.83815	-0.910058	-1.5402	-1.44228	-1.90022	0.488267	0.127871	0.348169	-0.670773	-0.399277	-0.873942	-0.852471	-1.06004	0.574402	1.44445	0.475698	-0.625329
445121	hadh	cellular_component||fatty acid metabolic process||oxidoreductase activity||coenzyme binding	-0.647561	-0.750417	0.042263	0.414437	-2.02002	-0.0616043	-0.46769	0.42829	0.282824	-0.247899	0.137801	-0.167649	0.377824	0.468934	-1.64342	-0.492541	0.847746	0.14488	0.338073	1.68474	-1.80992	-0.640054	-0.791316	-1.05268	-0.421399	-1.70341	-0.192281	-0.683141	-0.132653	-0.532431	-0.32599	1.09647
336606	hadhb	cellular_component||biological_process||acyltransferase activity||transferase activity	0.206878	-0.458241	0.260846	0.239491	-0.713505	-0.0884601	-0.000275613	1.01322	1.07508	-0.940218	-0.0348804	-0.447516	-0.385675	-0.589558	-0.92605	-0.640421	0.690812	0.457766	0.444311	1.07038	-1.55701	-0.658245	-0.448596	-0.943612	1.02402	-1.8667	1.26766	0.369922	0.195598	-0.653193	-0.528436	-0.884036
336977	hagh	cellular_component||biological_process||hydrolase activity	-1.53457	-0.818789	-0.781262	-0.788899	2.96878	-0.48331	-0.692128	-0.61197	-2.04613	-0.81682	-0.610762	-0.119541	-0.93928	-0.761418	0.191732	-0.547557	-0.369243	0.0182079	0.262219	0.634988	0.916886	0.410957	1.03383	-0.519345	-2.52426	-1.15444	-0.338572	-1.12304	0.142576	-0.216822	0.516096	-0.578791
402827	hao1	catalytic activity||metabolic process||electron carrier activity||FMN binding||oxidoreductase activity	-0.00463247	0.157531	1.37752	0.277983	1.35252	1.3854	0.493869	0.70656	0.290289	1.20526	1.63091	0.933482	0.0489965	-0.0928513	0.0122104	-0.331539	-0.76574	0.38052	0.954819	0.983622	-0.683993	-0.72518	-1.03573	-0.262344	-0.220342	-0.406358	0.916643	1.13594	0.599695	-0.435831	-0.116198	-0.259045
58016	hccs	holocytochrome-c synthase activity||mitochondrion	0.944582	1.32686	1.36117	1.17268	0.282864	-0.488107	1.52571	2.71821	-0.0109961	1.31486	0.760589	0.815864	-0.136142	0.720102	0.613595	1.07496	1.12849	3.167	0.93924	0.239807	0.915593	1.35508	0.783785	1.52663	0.794322	1.86702	0.587242	0.655354	0.0120872	0.504227	0.722172	2.91836
436771	hccsa	holocytochrome-c synthase activity||mitochondrion||biological_process	-0.170006	0.0773432	-0.683455	0.455558	-0.234825	-0.769891	-0.990135	-0.73149	-0.956129	-0.468324	-1.32372	0.0456539	-0.116298	1.59569	0.552208	0.768403	-0.684488	0.0564957	-0.0865508	0.736544	1.10939	0.0222599	0.382211	1.01791	-0.268335	-0.284339	-0.283508	0.348182	-0.489638	-0.740583	-1.29166	-1.02489
259189	hgd	homogentisate 1,2-dioxygenase	-0.634072	0.538806	0.674854	0.568089	0.742308	0.356217	0.630409	1.56602	-0.055444	-0.227763	-0.104292	0.371928	0.616769	0.0936684	0.0907289	-0.62654	0.543595	0.444096	-0.72291	-0.731094	0.615172	-0.000750246	-0.867881	-1.61563	-0.660079	-0.536636	-0.441113	0.200889	-0.477091	-1.07516	-0.904413	-0.597409
394135	hibadhb	phosphogluconate dehydrogenase (decarboxylating) activity||pentose-phosphate shunt||valine metabolic process||3-hydroxyisobutyrate dehydrogenase activity||oxidoreductase activity||coenzyme binding||NAD binding	-0.0356018	0.348927	0.937646	0.405262	0.0943177	0.187748	2.36359	1.10329	-0.289389	0.25979	0.981487	-0.124498	0.201331	0.709012	0.100688	1.67446	0.592955	0.25034	1.01511	1.63188	-0.620293	0.577047	0.267079	1.28218	-0.193198	-0.0485211	0.492376	1.08554	0.0880345	-0.509067	-0.99069	0.426916
406791	hk1	nucleotide binding||hexokinase activity||ATP binding||cellular_component||glycolysis||kinase activity||transferase activity	-0.691971	-0.0847308	0.168755	-0.00363799	-0.500002	-0.103609	0.648782	0.0808622	0.445057	0.340792	0.73554	1.67118	-0.00827023	0.146473	0.818494	0.805749	-0.328865	0.284123	1.46852	0.824386	-0.469739	0.482861	0.94334	0.353154	-0.212973	0.421692	0.95256	-0.581928	-0.67465	-1.30735	-0.258638	0.319027
406339	hk2	nucleotide binding||hexokinase activity||ATP binding||cellular_component||glycolysis||kinase activity||transferase activity	0.0749624	0.975621	0.970388	-0.183246	-0.751714	0.119231	0.240534	1.12929	-0.917248	0.677697	1.11735	0.0864064	0.825473	1.75159	-0.231688	0.258409	-0.663515	-0.494052	-1.2516	-1.13901	-0.627693	0.421415	0.175299	0.220719	0.745322	1.32105	1.84018	-0.36892	-0.729994	0.387122	1.19625	1.1289
394129	hmbsa	hydroxymethylbilane synthase activity||tetrapyrrole biosynthetic process	0.275054	1.11131	0.0656977	0.316451	0.216644	-0.211715	0.382331	-1.69092	0.829038	0.845631	0.492396	0.395767	0.123665	-0.146938	0.831781	0.317377	2.77039	0.398013	0.233487	0.437363	0.354893	0.34742	0.663634	-0.376027	0.731556	0.49479	0.440312	0.608661	-0.106322	-0.14906	0.86987	-1.66344
394190	hmgcl	catalytic activity||hydroxymethylglutaryl-CoA lyase activity||metabolic process	1.82431	3.0124	0.371363	1.30459	-0.0336561	-0.110949	-1.22505	0.788819	0.593603	2.09753	1.23291	0.682372	-0.196752	-0.248393	-0.265824	-0.768572	1.16936	0.727466	-1.0848	-1.41245	-0.572504	-0.709206	-0.587356	-0.501772	1.12789	1.89287	0.421342	-0.394382	-0.387456	0.545103	-0.561677	-0.668474
394060	hmgcs1	hydroxymethylglutaryl-CoA synthase activity||cellular_component||isoprenoid biosynthetic process	0.520289	-1.26961	0.263613	0.410377	-0.759477	-0.328011	-0.253738	-1.32871	0.0231995	-0.076033	-0.313477	-1.3213	-0.7302	0.562388	0.425144	0.64518	-0.416442	-0.994192	0.627348	0.997699	-0.36827	0.236155	0.976665	0.631914	-0.0939503	-1.4846	-0.251453	0.489541	-0.527398	0.806924	1.32144	1.06353
791518	hmox1	response to hypoxia||heme oxygenase (decyclizing) activity||heme oxidation||response to chemical stimulus	3.21174	0.531328	0.682528	0.650969	0.704567	-0.253645	0.582905	-0.338797	2.79407	2.27649	2.79434	1.84145	1.61999	5.44298	3.50915	0.463627	0.938206	0.176607	0.0110526	-0.193669	1.30257	0.859621	1.08793	0.390602	3.4337	2.0206	1.75179	1.27289	1.78139	0.84576	1.08258	0.338688
406259	hprt1	hypoxanthine phosphoribosyltransferase activity||cytoplasm||purine ribonucleoside salvage||nucleoside metabolic process||transferase activity||transferase activity, transferring glycosyl groups	1.27734	-0.54531	-0.433779	-1.7452	-0.216349	-0.436348	-0.2801	-0.629919	0.930311	0.350497	0.237129	0.627391	-0.344941	0.287024	0.108698	0.287993	-0.498855	-0.0365857	0.237636	0.647702	-0.896639	-0.87419	0.311831	0.199885	-0.0352772	0.603619	-0.341093	0.523669	-0.592849	-0.753399	-0.144242	-0.317945
553162	hs6st1a	membrane attack complex||membrane||integral to membrane||transferase activity||heparan sulfate 6-O-sulfotransferase activity	0.482329	-0.836283	0.0186154	0.528742	-0.513556	-0.0384185	-1.38669	-0.951558	-1.41864	-1.06604	0.0337959	-0.204125	1.78479	-0.518993	-0.211139	-1.59323	-0.851043	-1.64904	-0.738768	0.111595	-1.44006	-0.708997	-0.355519	-0.776378	-0.243448	-1.46754	-0.257244	-1.81283	0.319765	-0.32754	0.550077	-0.465475
378450	hs6st2	angiogenesis||patterning of blood vessels||membrane attack complex||skeletal muscle development||membrane||integral to membrane||transferase activity||heparan sulfate 6-O-sulfotransferase activity||cell differentiation||embryonic eye morphogenesis	1.736	1.67763	0.48881	1.34038	1.67709	1.90246	1.79174	1.98049	2.95645	2.06196	0.615756	-0.530592	1.02848	2.50408	1.15229	1.8026	0.916846	1.23497	-0.0413656	0.412988	0.818992	1.73075	1.32839	1.17948	1.3405	1.39482	0.452161	0.39645	-0.16129	1.04252	1.53135	2.09124
334098	hsd11b2	11-beta-hydroxysteroid dehydrogenase activity||metabolic process||oxidoreductase activity	0.419615	1.14132	1.23378	-0.436951	0.330227	-0.898163	-1.03894	-2.1403	0.0537123	0.300194	-0.776249	-1.61788	-1.38866	-2.2124	-1.42752	-2.08235	-0.855742	0.166083	0.32259	-0.942734	-0.990936	-1.07163	-1.37943	-1.84564	1.00771	1.29975	1.80496	0.263891	0.269844	-0.510605	-0.294213	-0.677251
450078	hsd17b10	cellular_component||metabolic process||oxidoreductase activity	0.290347	-0.199373	0.0507079	-0.0250934	0.483085	-0.360687	1.18864	0.243791	-0.268154	-0.936454	1.17993	1.28409	0.277435	-0.186516	0.685315	0.238712	-0.70554	-0.577537	0.501968	0.644868	-0.55114	-1.22882	0.502707	0.156382	-0.777029	0.456958	1.07084	1.83439	1.39223	-0.86564	0.469326	0.513634
393105	hsd17b4	sterol carrier activity||metabolic process||oxidoreductase activity	-2.0482	-0.621742	0.189646	0.672172	-0.436155	-0.41087	-0.468866	-0.261481	0.30924	-0.230314	0.390272	0.337619	-0.898476	-0.613202	-1.12104	-0.298405	-0.759527	-0.931491	0.219752	0.675816	-1.61649	-1.0436	-1.63398	-0.933174	-1.42595	-1.24833	-0.156578	0.212767	-0.398234	-1.18314	-1.45716	-0.315153
64815	hsd17b8	hydroxysteroid (17-beta) dehydrogenase 8	0.00623523	-0.978459	-1.31035	-1.7455	-1.5332	-1.58808	-0.972457	-0.354672	-0.326617	-1.59311	-0.355984	-0.991016	0.542562	-0.0714747	-0.740762	0.475692	1.24607	-0.64038	0.00676657	-0.822521	-0.515377	0.0806315	0.0733701	0.623967	2.15444	-0.379155	0.484058	-1.21052	-0.670829	-0.491196	-0.430323	0.669324
327462	hsd3b7	3-beta-hydroxy-delta5-steroid dehydrogenase activity||cellular_component||steroid biosynthetic process||isomerase activity	0.279697	-1.63128	0.33562	0.564104	-1.78138	-0.285377	-1.82653	-0.633915	0.150657	-0.205631	0.168773	0.346619	-1.83726	-1.70171	-0.981423	-0.249925	-0.584498	-1.71965	-0.938401	0.342989	-1.03562	-0.834353	-1.32285	-1.0301	-0.436653	-1.22104	0.824299	1.15978	0.507398	-0.720689	-1.23862	-0.64053
334393	iars	nucleotide binding||aminoacyl-tRNA ligase activity||isoleucine-tRNA ligase activity||ATP binding||cytoplasm||translation||tRNA aminoacylation for protein translation||isoleucyl-tRNA aminoacylation	0.568341	-1.20242	-0.905607	-0.851925	-0.84714	-0.0661693	0.565379	-0.516428	-0.439892	-2.44893	-0.826717	-0.0464624	0.724039	0.994868	0.934657	-1.26293	0.480479	-1.34892	-0.760841	-1.48645	0.517563	0.818201	1.48567	0.44213	-0.209842	-2.07142	-0.465323	-1.31052	0.369371	1.10352	1.78994	0.604061
386951	idh2	isocitrate dehydrogenase (NADP+) activity||metabolic process||oxidoreductase activity||oxidoreductase activity, acting on the CH-OH group of donors, NAD or NADP as acceptor	-0.389755	0.278298	-0.791008	-0.386964	0.106278	1.29	-0.0196713	-1.61132	0.483295	1.2115	1.2474	0.180066	1.85582	-0.186866	0.103227	-0.612514	0.372491	-0.59934	-0.101693	0.0838494	-1.438	-0.942695	-1.61036	-1.29642	1.07646	0.426183	0.776789	0.476947	0.0403886	-0.31774	-0.667769	-0.979858
437018	impa1	molecular_function||cellular_component||biological_process	-1.02937	-0.24057	-1.46811	0.445469	1.31004	1.26775	-1.17144	-0.521945	-1.01554	-0.719714	-0.623326	0.136118	1.0385	0.47773	-0.48045	-0.880444	-0.432582	-0.989651	-1.70305	-1.34133	0.863331	0.0298229	-0.598183	-0.305904	0.680916	-0.324626	-0.745027	-0.511532	0.0245162	1.96873	-0.394772	-0.781098
317745	impdh2	catalytic activity||IMP dehydrogenase activity||GMP biosynthetic process||metabolic process	0.0284085	-1.11735	-2.29491	-1.85354	0.693261	-0.838801	0.1948	-0.316999	-0.810929	-1.462	-3.71037	-3.80029	0.7513	-0.296208	0.00930929	0.190097	-1.01271	-1.47432	-0.885209	-2.11661	0.324874	0.0893666	0.0957369	-0.394532	-0.135912	-0.883801	0.586919	-2.24401	-1.21458	0.590789	-0.173464	-0.436702
266797	itm1	oligosaccharyl transferase activity||protein amino acid glycosylation||membrane	-0.472449	-0.131721	-0.988796	-0.354777	0.234191	0.567882	-0.253735	-1.00624	-1.44537	0.586552	0.00834423	0.0650787	-0.160781	0.806233	0.676049	-0.116095	-0.621115	-0.747573	-0.634374	1.09815	0.546766	0.701727	1.44678	0.174831	-1.2299	-0.545047	-0.755662	-1.11982	0.537812	1.25549	1.1532	-0.570426
368775	ivd	acyl-CoA dehydrogenase activity||metabolic process||electron carrier activity||oxidoreductase activity||oxidoreductase activity, acting on the CH-CH group of donors||FAD binding	-0.876679	-1.3551	-0.0149575	0.250668	1.16765	-0.134269	0.529423	0.692689	0.260565	-1.94161	-0.68774	0.183923	-0.017971	-0.493779	-0.458933	-0.200311	-0.663367	-0.467203	-1.02885	0.0292048	-0.845607	-1.25487	-1.53811	0.179425	-0.665813	-1.85796	-0.628889	0.242899	-0.561458	-1.38651	-0.898474	-0.306328
368242	kmo	metabolic process||oxidoreductase activity	-0.918355	-0.161429	-0.7882	-0.531005	0.774258	0.0128271	-0.736082	-1.67087	-0.0391451	-0.284765	0.00447253	-0.24675	-0.159147	-0.284692	-0.225138	-0.923576	-0.805252	-1.05491	-0.857103	0.184494	-0.697124	-0.407987	-0.33228	-1.43717	-0.445795	-0.589214	-0.122142	-0.639175	-0.181274	0.855336	-0.133855	-2.26189
562854	lap3	leucine aminopeptidase 3	0.718085	0.940093	0.625052	0.381147	0.413123	-0.0349377	1.13587	-0.229641	0.890351	0.704952	0.843985	-0.429506	-1.71851	0.761334	0.147448	1.75636	0.397943	0.652823	0.86854	0.123492	-0.434266	1.80472	1.09848	0.497417	-0.0437081	0.778755	0.454962	0.229481	-0.209915	-0.558338	-0.241933	-0.273419
569778	lars	leucyl-tRNA synthetase	1.4966	-0.139094	-0.0399404	0.144838	-0.739778	-1.03997	0.483155	0.515319	0.123096	-0.415532	-0.0603763	0.00112467	-0.154539	1.28768	0.753194	1.10472	1.84303	0.0386645	0.522185	0.288662	0.719898	1.08505	1.52191	1.17415	1.1724	-0.453441	-0.179825	0.222117	-0.407976	-0.397271	0.891163	1.52941
30496	ldha	response to hypoxia||catalytic activity||L-lactate dehydrogenase activity||cytoplasm||carbohydrate metabolic process||glycolysis||oxidoreductase activity||oxidoreductase activity, acting on the CH-OH group of donors, NAD or NADP as acceptor||anaerobic glycolysis||cellular carbohydrate metabolic process	1.52896	0.134626	0.7506	0.380452	0.478763	-0.0256126	0.572273	-0.334854	1.2997	0.871484	0.683572	0.620789	0.344591	0.93966	2.05699	0.616843	0.554346	0.491649	-0.00345413	-0.182506	0.844717	0.168732	0.902386	0.68314	0.801772	0.856435	-0.201078	0.847948	-0.612697	-0.309109	0.786834	-0.969512
30497	ldhb	catalytic activity||L-lactate dehydrogenase activity||cytoplasm||carbohydrate metabolic process||glycolysis||oxidoreductase activity||oxidoreductase activity, acting on the CH-OH group of donors, NAD or NADP as acceptor||anaerobic glycolysis||cellular carbohydrate metabolic process	-0.442485	0.809372	0.812736	0.2967	3.35409	3.15832	1.07439	1.74071	0.402007	1.37093	0.221356	0.467911	0.236591	0.392139	1.11426	1.29467	0.65365	2.78267	0.615586	-0.16943	1.15191	2.09614	1.07219	1.0491	-0.43163	2.91489	0.500596	1.02074	0.0750736	-1.15535	-0.0818117	1.61707
334208	ldhd	catalytic activity||oxidoreductase activity||FAD binding	-0.962043	0.309653	0.518361	0.111977	-0.10193	0.708431	-0.651737	-0.884219	0.235711	0.100229	-0.273926	0.131392	-0.242678	-0.352596	-0.471219	-0.401728	-0.780448	-0.507585	0.04183	-0.950478	-0.233217	0.676257	-0.254031	-0.314567	-0.49422	0.416056	0.958759	0.200536	-0.0733359	2.07055	-0.444074	0.468066
406713	lipf	response to hypoxia||catalytic activity||cellular_component||lipid metabolic process	-0.000891727	-1.06468	-0.78856	-0.865611	-1.49954	-0.810182	-0.918219	-0.0893425	-0.129432	1.09445	0.00611043	0.999841	-1.98484	0.541553	0.138316	0.0240871	-0.475237	0.665815	0.265472	0.302633	-0.0903432	-0.577525	0.262477	0.317069	-0.261075	0.777703	0.686163	1.98183	0.767499	-1.12084	0.486619	0.728052
30354	lpl	catalytic activity||lipoprotein lipase activity||lipid metabolic process||hydrolase activity	1.077	0.167518	0.0287955	-0.153127	2.199	-0.219982	0.25736	0.361773	0.957814	0.134781	0.191288	0.701875	1.08446	-0.790303	-0.307028	-0.432453	-0.35732	-1.74942	-1.79361	-1.45737	-1.06319	-1.51258	-1.34669	-1.10498	1.2666	-0.230143	-0.710279	-1.44333	0.751706	0.403265	-0.54107	0.440342
406575	lta4h	membrane alanyl aminopeptidase activity||leukotriene-A4 hydrolase activity||endopeptidase inhibitor activity||cellular_component||proteolysis||zinc ion transport||metalloendopeptidase inhibitor activity||peptidase activity||metallopeptidase activity||zinc ion binding||hydrolase activity||leukotriene biosynthetic process	-1.76271	0.655825	0.391451	0.909719	0.689307	-0.104325	-0.28163	-1.51452	-0.820852	0.235132	0.647917	2.24276	-0.628676	-0.292803	-0.621116	-1.52202	0.608187	-0.502355	-0.0137516	0.703289	-1.34725	-0.493648	-0.367608	0.133459	-1.80382	-0.28333	-0.315252	0.579096	-0.601052	-0.335193	-0.0484204	-1.02138
404730	mao	membrane attack complex||mitochondrion||amine oxidase activity||amine oxidase activity||amine oxidase activity||electron carrier activity||membrane||integral to membrane||oxidoreductase activity||biogenic amine catabolic process	-0.0263199	-0.405482	-0.881095	-0.275577	-0.503764	-0.369286	0.090826	-0.603122	-2.48102	-0.664743	0.225141	0.456088	1.06389	1.32782	0.598928	-0.404599	2.18498	0.0219505	0.432413	0.574742	2.23894	0.997504	1.33689	0.374774	-0.54581	-0.562101	-0.40027	-0.60428	-0.0598124	0.853478	0.907782	-0.699945
399662	mdh1a	catalytic activity||carbohydrate metabolic process||glycolysis||malate metabolic process||oxidoreductase activity||malate dehydrogenase activity||oxidoreductase activity, acting on the CH-OH group of donors, NAD or NADP as acceptor||L-malate dehydrogenase activity||L-malate dehydrogenase activity||cellular carbohydrate metabolic process	-1.40038	-0.667486	-0.655978	-0.309723	1.23808	0.401201	0.857717	-0.0679455	0.0412988	-0.36086	0.264277	0.795809	0.439031	-0.309139	-0.145537	-0.862961	-0.988146	0.0274001	-0.834968	0.418857	1.13011	-1.25198	-2.0336	-1.24577	-1.30264	-0.656846	-0.893936	0.343437	-0.745624	-1.82628	-1.45762	-2.0434
445233	me2	malic enzyme activity||cellular_component||malate metabolic process||oxidoreductase activity||oxidoreductase activity, acting on the CH-OH group of donors, NAD or NADP as acceptor||metal ion binding||NAD binding	0.0894983	-1.73417	-1.6451	-0.105485	-0.159289	0.552673	-0.990318	-0.773019	0.676617	-1.63634	-0.452355	-0.242163	-0.309489	1.04531	-0.375893	-0.372199	0.481207	-0.916163	-1.61721	-1.70057	0.414151	1.03652	-0.308628	0.202447	0.911465	-0.551137	-0.140061	-0.677568	-0.162358	0.78048	-0.147682	0.705754
378960	mgll	catalytic activity||hydrolase activity	0.0213061	0.178031	0.27923	-0.848589	-0.191958	-0.0756766	-1.74552	-1.55152	-0.791941	0.124887	0.697376	-0.23497	-1.23568	-0.0912143	-0.747407	-2.3851	-0.762946	-1.02699	0.501307	0.993089	-0.788053	-0.474728	-0.384516	-1.46052	-0.439807	-0.656298	1.28826	-0.489525	-0.724512	0.476423	-0.70964	-1.62945
751093	mif	macrophage migration inhibitory factor	0.209606	0.13153	-0.0336226	0.565331	-3.41873	-0.920368	-0.182123	-0.915404	0.59976	-0.0575566	-1.45342	-0.010188	-0.74387	-0.737677	-0.0317491	1.55942	-0.325136	0.927055	0.239296	0.420904	-1.13043	0.162302	0.347183	0.461006	0.697456	1.02287	-0.43393	0.65647	-0.718846	-0.659251	-1.44627	0.487599
260441	mthfd1	catalytic activity||formate-tetrahydrofolate ligase activity||ATP binding||folic acid and derivative biosynthetic process	-3.64067	-1.65962	-0.923696	0.642943	-1.78289	0.000804743	-0.773144	-0.333267	0.368923	-1.58514	-0.501843	0.768677	-1.84138	-0.182542	-2.13429	0.285165	-1.29572	-1.91223	-0.650231	3.4489	-1.59438	-0.942008	-1.78646	-0.833173	-2.87942	-1.71813	-0.899944	-0.617886	0.18684	-1.06073	-2.04662	-0.586062
327346	mtmr6	inositol or phosphatidylinositol phosphatase activity||dephosphorylation||hydrolase activity||phosphoric monoester hydrolase activity||phospholipid dephosphorylation	0.385831	0.462553	-0.327624	0.460889	-0.037521	-1.10042	-0.258077	-0.716256	-0.576722	0.207361	0.368451	-0.119046	2.88805	-1.75706	-0.217127	-0.681798	0.509295	-0.465709	-0.73318	-0.78785	-0.231249	-0.675954	-0.776427	0.531629	0.759127	-0.284999	-0.708867	-0.712371	0.170091	-0.503761	-0.315997	-1.57325
378847	mtr	dihydropteroate synthase activity||intracellular||methyltransferase activity||methionine synthase activity||homocysteine S-methyltransferase activity||methionine biosynthetic process||folic acid and derivative biosynthetic process||transferase activity||cobalamin binding||metal ion binding||cobalt ion binding	0.277755	-0.365765	-0.494821	-0.578346	-2.69747	-0.54158	-0.710873	-1.08278	-1.48534	-0.566266	-2.04478	-1.08795	-0.71172	0.0259841	0.115504	0.110657	-1.23436	-1.12484	-0.635664	-0.188617	-0.76011	0.625992	1.02016	-0.565183	1.1647	-0.759742	-0.788009	-1.00773	0.471331	-0.108118	0.480955	-0.812153
569581	mut	methylmalonyl-CoA mutase activity||metabolic process||isomerase activity||intramolecular transferase activity||cobalamin binding||metal ion binding	-0.056172	-0.270309	-1.58935	-0.945083	1.37264	0.747506	-0.139921	-0.473256	-0.117541	-0.317837	-0.398886	-0.794862	-0.612196	0.29676	1.35595	-0.00740649	0.362958	0.0746189	0.0422844	0.326507	0.903091	0.583821	1.11336	0.431174	-0.241547	-0.262955	-0.494548	-1.18146	0.32598	0.4913	0.874905	-0.336877
30084	ndpkz2	non-metastatic cells 2b.2	0.105939	-0.190131	-0.949528	-1.46449	0.162091	-0.185523	1.04167	-0.183152	0.366151	-2.6654	-0.976109	-2.34579	1.36687	-0.356743	-0.348665	-0.0996903	0.682168	-1.38723	-1.02515	-1.72695	-0.138828	-0.67657	-1.30132	-1.4557	1.20432	-1.18117	-1.29291	-1.49379	1.55043	0.7973	0.729344	-0.495196
30086	ndpkz4	nucleotide binding||nucleoside diphosphate kinase activity||ATP binding||GTP biosynthetic process||UTP biosynthetic process||CTP biosynthetic process||kinase activity||transferase activity	2.36713	0.878037	-0.0381231	-0.763833	-0.40838	-1.44564	-0.200489	-0.144287	1.85439	0.387335	0.389819	-1.06501	-0.430763	-1.8511	-0.221732	0.868686	-0.726753	-0.447814	-0.77929	-1.83562	-0.529002	-1.32584	-0.399356	-0.631126	0.924534	1.04162	0.578889	-0.927826	-0.65164	-0.869658	-0.223308	0.9975
321951	ndufa10	ATP binding||nucleobase, nucleoside, nucleotide and nucleic acid metabolic process||ubiquinone biosynthetic process||phosphotransferase activity, alcohol group as acceptor	-0.15097	-0.446966	-0.175181	-0.3822	-0.149173	-0.0967989	0.895882	0.34319	0.799652	0.153376	0.400564	-0.236125	-0.36363	-0.860746	0.935913	0.638715	0.373534	0.675149	1.0537	1.9671	-0.918866	0.338953	0.437235	1.12823	-0.293136	-0.573831	-0.229799	1.37195	-0.818477	-1.01731	-1.88127	0.627221
406726	ndufa4l	NADH dehydrogenase (ubiquinone) 1 alpha subcomplex 4, like	-0.51127	-0.0735696	-0.77385	-0.624958	-0.269939	0.671918	0.606562	0.450395	0.986701	-0.636036	-0.0541197	-0.0995729	1.03381	0.143588	-0.368041	-0.595997	-0.427194	1.11481	0.612605	0.209958	-0.270907	0.229224	-0.703618	-0.251269	-0.147512	-0.0103603	-0.200365	0.256621	-0.425216	-0.120306	-0.463012	-0.496628
393943	ndufa6	NADH dehydrogenase (ubiquinone) 1 alpha subcomplex, 6	-0.524126	-0.103203	0.0202736	0.180033	0.688187	0.24399	1.17316	0.825236	0.325369	-0.87348	0.227166	-0.0590643	-0.276303	-0.672915	-0.687211	-0.563639	-0.592711	-0.573317	0.694949	1.6142	-1.16735	-0.609073	-0.66759	-0.402593	-0.149554	-0.857035	0.697931	1.02993	0.288727	-1.27891	-0.654828	0.416594
541331	ndufa9	response to hypoxia||catalytic activity||cellular_component||ubiquinone biosynthetic process||cellular metabolic process||coenzyme binding	-0.159786	-0.980048	-0.218948	-0.191712	0.208765	0.210158	-0.0468264	-0.550742	0.958654	-0.23321	0.845543	0.200782	-2.02425	0.41246	0.0365288	1.14441	-0.464832	-0.584115	-0.119648	1.06011	-0.368598	0.90173	1.08963	0.369978	-0.432738	-0.397035	0.399633	0.405625	-0.183824	-0.460445	-0.295474	-0.791757
325712	ndufab1	NADH dehydrogenase (ubiquinone) 1, alpha/beta subcomplex, 1	-0.113194	0.00663661	-0.159558	0.289817	-0.313263	-0.214798	0.533708	-0.245653	0.437726	-0.22661	-0.0861526	0.0169551	-0.694306	-0.715766	0.0260987	0.371571	0.447334	-0.658478	0.444555	1.92919	-1.21132	0.812815	0.557072	0.260877	-0.643869	-0.688972	-0.730284	1.47418	-1.59621	-1.34042	-1.37713	-1.24688
393703	ndufb10	NADH dehydrogenase (ubiquinone) 1 beta subcomplex, 10	-1.84745	-1.08254	-1.82725	-2.5934	0.0752554	0.370069	1.08397	0.447044	-0.43952	-1.32663	-3.17346	-1.03427	-0.30416	-0.240247	-0.177863	-0.0537298	-1.00204	0.31627	0.815829	1.70702	-1.26377	-1.3605	-0.598271	-0.376206	-1.49645	-0.984345	-1.45907	-2.2574	2.91022	-1.06404	-1.39292	-0.56036
406306	ndufb4	NADH dehydrogenase (ubiquinone) 1 beta subcomplex, 4	0.332595	-0.452548	-1.02679	-0.0341991	-0.614537	-0.787074	-3.18862	-1.35342	-2.78291	-0.468828	-0.541338	1.39725	-1.40792	-0.115453	-1.9822	-0.35684	-1.05595	0.171499	0.165654	1.13857	-0.500597	-0.847765	-0.282242	0.407044	-2.36963	-0.616388	-1.57498	0.307356	-0.975356	-1.22598	-2.42152	-1.82868
797063	ndufb5	NADH dehydrogenase (ubiquinone) 1 beta subcomplex 5	-0.356107	-1.88606	-0.357362	-0.0249697	-0.122469	0.759524	1.78627	0.462008	0.488728	-1.874	-0.394094	-0.247427	-0.40323	0.0422156	0.343854	0.617575	0.452776	0.16425	0.139055	0.566996	-0.995965	-0.504082	0.539209	1.30922	0.711295	-0.85524	-0.501902	-0.372472	-0.15119	-1.1348	-3.2656	-0.895542
393829	ndufb8	NADH dehydrogenase (ubiquinone) 1 beta subcomplex, 8	-2.49393	-0.811181	-1.44157	0.111519	0.587179	0.621308	0.0853182	0.527995	0.477396	-1.42138	-1.44624	-0.221463	0.825229	-0.492979	0.283947	-0.0710564	-0.407324	0.201932	0.928262	1.41799	-1.49251	0.288322	0.409246	0.380711	-1.39992	-1.31454	-2.66308	-0.367737	0.375708	-0.750177	-0.346582	-0.839639
493605	ndufs1	iron ion binding||ubiquinone biosynthetic process||iron ion transport||cellular iron ion homeostasis||NADH dehydrogenase (ubiquinone) activity||electron carrier activity||membrane||oxidoreductase activity||oxidoreductase activity, acting on NADH or NADPH||ATP synthesis coupled electron transport||metal ion binding||iron-sulfur cluster binding||2 iron, 2 sulfur cluster binding||4 iron, 4 sulfur cl…	0.675249	-0.391594	0.32476	0.16041	-0.480598	0.127961	1.39517	0.162023	-1.66278	-0.600189	1.06027	0.690289	-0.542549	0.251185	0.58398	0.178142	-0.582862	1.05961	1.80257	2.28715	-1.40954	0.543003	0.133655	0.590107	1.24846	-0.713674	1.88443	0.909227	1.3564	-1.53004	-1.14187	0.299611
550451	ndufs3	NADH dehydrogenase (ubiquinone) Fe-S protein 3, (NADH-coenzyme Q reductase)	-0.623244	-0.502353	-0.895285	-1.73387	-0.122991	-0.199103	0.123314	-0.180324	-0.250803	-0.547048	-2.15402	-0.0128594	-0.0243917	0.0115022	-0.274693	-0.154527	-1.52886	0.063241	0.215803	-0.0290714	-0.832208	0.049656	-0.317183	-0.30415	-0.290855	-0.965581	-0.714149	-0.740831	0.195812	-0.361408	-1.00741	-0.505829
553660	ndufs5	NADH dehydrogenase (ubiquinone) Fe-S protein 5	-0.604912	0.828205	2.53362	0.570037	-0.567689	0.217874	1.56058	1.48935	-1.03524	0.0145393	0.6839	1.42041	-0.149784	0.27586	0.601272	-0.1474	-0.725423	1.0431	2.45002	0.803865	-0.956855	0.917214	0.771595	0.678726	-1.19058	0.521475	1.78108	0.44929	0.547776	1.17142	0.502616	-0.335227
447913	ndufs6	NADH dehydrogenase (ubiquinone) Fe-S protein 6	-0.297763	0.0850201	0.0201992	-0.249046	-0.419985	-0.0502398	1.05274	1.95595	0.312645	0.147222	-0.38819	-0.469841	0.549646	-0.211275	-0.256403	0.0469998	-0.479096	0.200972	1.28148	0.707539	-0.887813	-0.5104	0.064495	0.351611	0.673058	0.486155	0.68947	-1.09466	-0.823509	-1.19012	-0.265035	0.948332
406413	ndufs8	iron ion binding||ubiquinone biosynthetic process||iron ion transport||cellular iron ion homeostasis||electron donor activity||electron carrier activity||oxidoreductase activity||oxidoreductase activity, acting on NADH or NADPH||metal ion binding||iron-sulfur cluster binding||4 iron, 4 sulfur cluster binding	-0.510089	-1.92428	-1.34064	-1.25384	-0.114103	-1.53304	0.0242923	-0.103242	-0.040814	-1.21436	-0.0873249	1.01666	-1.20936	-0.436055	-0.210405	0.430542	-1.3684	0.992707	1.2277	0.460948	-0.62391	0.0695153	-0.272799	0.305245	-1.39224	-0.849252	-0.228468	-0.40004	-0.20999	-1.3922	-1.47396	-0.276278
30083	nme2	non-metastatic cells 2	0.567333	0.438934	-0.573799	-0.235038	0.571405	2.92211	-1.1678	-0.502679	0.597209	-0.437962	-0.430864	-0.669226	1.15177	0.394862	-1.71495	-0.574226	0.841746	-1.08345	-0.853067	-1.14315	1.40377	0.223231	-1.60426	-0.545343	1.03588	-0.817126	-0.970965	-0.711116	0.317816	2.90058	0.786778	-0.309575
100148292	npl	catalytic activity||cytoplasm||metabolic process||N-acetylneuraminate lyase activity||lyase activity	0.845779	-0.74406	-0.326754	-0.29699	-0.377176	-1.72657	0.183598	0.441727	0.516476	-0.0113007	-1.28565	-0.078532	-0.272635	0.987029	-0.0559368	-0.127926	0.531458	-0.959597	-1.06886	-0.0763698	-0.8847	-0.783973	0.221854	0.327157	-0.0338728	-0.415526	0.641863	-0.436437	-0.466983	-0.503605	0.473561	1.0252
556086	nsd1a	receptor activity||protein binding||nucleus||zinc ion binding	-2.22227	0.0849325	0.308614	0.240982	-0.458711	-0.123227	-0.468019	0.106266	-2.48266	-0.849193	-0.29026	1.22866	0.699618	0.0723225	-1.34919	-0.373705	-1.59548	-0.49172	0.019585	-0.77589	0.493556	0.793748	-0.355618	0.368074	-1.96495	-1.62086	-0.658454	-0.397765	-0.0932535	0.768798	-1.07488	0.441584
324845	nt5c2	5'-nucleotidase, cytosolic II	0.197175	-0.718691	-3.05746	-1.4524	-0.766956	-0.219989	-0.858172	0.531352	-2.13874	-0.402557	-1.86189	-0.677042	0.696752	-1.67079	-0.658135	-0.698799	-1.77626	-0.979958	-2.79409	-0.849775	-1.40482	-1.44576	-0.97327	-0.856638	-0.148807	-0.209449	-0.203934	-0.541295	-0.171642	0.635788	-0.474718	0.526878
415176	nudt5	hydrolase activity	1.7721	-0.157877	-0.7328	-0.233928	0.0514876	1.14459	0.230031	1.34119	0.146081	-1.9169	-0.906497	0.0298951	-0.202221	1.31846	0.410463	1.12314	0.598863	0.699736	1.40897	-0.0221928	1.15556	0.591885	0.697604	1.28113	0.791468	-0.423092	-0.991889	-2.41655	2.13561	1.31206	-0.269891	1.25274
406661	nudt9	cellular_component||biological_process||hydrolase activity	1.08228	2.82278	0.756574	0.636383	-0.38798	-0.65202	0.308054	-0.759094	1.19068	1.03229	0.787303	-0.801896	0.240623	-0.454518	-0.46562	0.469668	1.25029	0.685519	-0.923193	-0.165905	-0.272698	0.246107	-1.10352	-0.56713	2.11653	1.03126	-0.268731	1.33653	-0.859044	-0.335809	-0.126617	0.685435
114426	odc1	catalytic activity||polyamine biosynthetic process||eye photoreceptor cell development	2.06039	0.588148	-0.083985	-0.236159	-0.320838	0.332981	1.17334	0.158529	0.511627	0.417289	0.501483	0.00738236	0.623834	1.00533	1.55391	0.630289	1.11492	-0.439205	-1.34488	-1.6146	1.37291	0.876086	0.978699	0.756411	2.13739	1.6626	-0.159948	-0.710962	-0.142416	0.903062	2.46866	-0.257296
564552	ogdh	oxoglutarate (alpha-ketoglutarate) dehydrogenase (lipoamide)	1.24212	1.42891	0.13113	0.471414	0.227869	-0.159082	-0.838203	-2.85006	2.52229	0.955005	0.232694	-0.328143	-0.973156	0.0858735	0.69731	-1.02549	1.62306	0.980206	0.732443	-0.182358	1.03948	0.907985	3.05074	0.958343	1.70707	0.858472	0.838889	0.575152	0.13917	1.07084	2.43217	-1.44368
394247	pafah1b1b	cytoplasm||cytoskeleton||microtubule||transport||mitosis||nervous system development||cell differentiation||establishment of nucleus localization||apical protein localization||photoreceptor cell maintenance	0.598685	1.02985	0.830877	0.446751	0.137638	0.860298	-0.516244	-0.299672	-0.500161	0.314685	1.20974	-0.231694	-0.672917	-0.231127	0.427689	0.0827244	1.59991	1.44337	0.581351	-0.0954738	1.61698	1.66794	1.4071	1.67427	1.75346	2.7312	1.18167	-0.653292	-0.846894	1.00518	-1.17905	-0.572662
394033	pafah1b3	lipid metabolic process||hydrolase activity||hydrolase activity, acting on ester bonds	0.737248	0.244285	-0.571307	-0.844174	-0.218771	-0.062178	0.0588651	0.412705	3.15806	-0.525801	-0.455265	-0.0450666	1.31198	0.64549	0.108911	0.977004	-0.77537	-0.593463	-0.970894	-1.23887	-0.399743	0.677826	0.0962991	-0.372931	1.35831	-0.327641	-1.06529	-0.398658	0.0189426	1.02664	-0.47066	0.551218
378962	pah	monooxygenase activity||phenylalanine 4-monooxygenase activity||iron ion binding||L-phenylalanine catabolic process||metabolic process||aromatic amino acid family metabolic process||amino acid binding	1.22363	1.02244	2.08942	3.28693	1.79218	0.731798	1.4891	2.71761	1.77138	1.43484	1.71456	3.70084	1.4859	0.282488	0.0474993	-0.308872	0.954659	1.89492	0.554653	1.21228	0.361142	-0.671689	-0.468471	0.562612	1.15278	0.79461	0.776062	1.8334	0.85459	-0.42471	-0.792709	0.942047
321193	paics	DNA binding||catalytic activity||phosphoribosylaminoimidazole carboxylase activity||phosphoribosylaminoimidazolesuccinocarboxamide synthase activity||ATP binding||purine nucleotide biosynthetic process||'de novo' IMP biosynthetic process||phosphoribosylaminoimidazole carboxylase complex||retina development in camera-type eye	-0.846845	-0.671001	0.892629	-0.471754	0.458511	0.809013	-0.785922	0.446535	0.0996153	-0.960335	0.261466	0.0151371	2.58011	0.725421	0.587047	-0.0575467	0.385959	-1.35533	0.0831076	-1.05463	0.838438	0.548255	0.147626	-1.72144	1.25107	-0.618578	1.0557	0.861409	0.524955	1.04194	0.74327	-0.315096
80939	papss2	sulfate assimilation||sulfate adenylyltransferase (ATP) activity||ATP binding||kinase activity||transferase activity, transferring phosphorus-containing groups	0.698417	0.0474267	0.05998	0.236534	-1.34966	-0.0172035	0.249918	0.23618	0.281477	-0.00545466	0.356127	1.1266	-0.366487	2.35884	2.92209	2.59063	-0.341805	0.380626	0.00126979	0.363661	0.316019	0.346928	0.867668	1.32196	0.964431	-0.0941053	0.395195	0.461343	-0.172416	-0.134175	1.89082	0.74264
58068	pc	catalytic activity||pyruvate carboxylase activity||ATP binding||cytoplasm||gluconeogenesis||metabolic process||biotin biosynthetic process||biotin binding||ligase activity||response to cadmium ion	0.684379	0.689353	1.00606	0.169946	0.340639	-0.164888	0.204117	0.00220086	0.426206	1.23452	2.22956	0.893976	-2.27628	-0.348939	0.749392	-0.342381	0.489039	0.0144547	-0.142034	0.683247	-0.773458	-1.64414	-0.972392	0.899637	1.08204	0.970341	1.87883	0.963604	1.44001	-0.627049	-0.367598	0.322894
405861	pccb	biological_process||ligase activity	0.433494	0.653716	-0.405246	-0.608881	0.558888	-0.320734	0.497722	1.09192	0.278887	0.339589	-0.0389019	-0.18456	-0.828843	0.515718	-0.640881	0.832915	-0.692962	0.105676	-0.0802267	-0.788973	-0.203834	0.134036	0.0697048	0.726891	-0.543975	0.770662	-0.300539	-0.372177	-0.201563	0.458769	-0.472267	0.662556
393845	pde6c	catalytic activity||3',5'-cyclic-nucleotide phosphodiesterase activity||signal transduction||hydrolase activity	-1.16721	-0.378157	-0.581533	0.178772	-1.28135	0.306104	-0.809123	-1.5787	1.28364	-0.787419	-0.366019	0.25557	-2.83276	0.292214	0.282279	-0.547636	0.482734	-0.899084	-0.869079	0.122483	-0.947806	-1.42542	-0.252456	-0.77885	0.724122	-0.467935	-0.251521	-0.765836	-0.0704948	-0.380987	0.690307	0.326054
550349	pdss1	molecular_function||cellular_component||isoprenoid biosynthetic process	0.559699	-0.265678	-0.485749	-0.816153	0.578977	0.236221	-0.891492	0.121782	1.10787	0.181673	-1.4024	-2.30014	1.87362	-0.382293	-0.0223432	0.274466	0.564755	-0.532458	-1.32082	-2.27418	0.531678	0.0404461	-0.367825	0.202254	1.68126	-0.250451	-0.875962	-1.67567	1.18034	1.12098	0.826828	-0.486948
393983	pfkfb2	catalytic activity||ATP binding||cellular_component||fructose 2,6-bisphosphate metabolic process||metabolic process||kinase activity	0.750134	0.73223	0.459765	-1.06348	0.176738	-1.37917	0.597616	1.59968	0.428078	0.377302	0.968347	-1.45815	1.57135	-0.396306	-0.501796	1.10352	-0.473473	0.0394025	0.299696	-2.35581	-0.132882	-1.43539	-0.744326	0.175548	-0.171445	-0.0460757	-1.24386	-0.726435	0.492506	0.641899	0.843845	1.46455
554477	pfkfb3	catalytic activity||ATP binding||cellular_component||fructose 2,6-bisphosphate metabolic process||metabolic process||kinase activity	-1.13971	0.279964	-0.00192332	0.592987	-0.511782	-0.199511	0.372162	-0.324977	0.255715	0.769626	0.532429	0.163869	0.369923	-0.213903	1.22259	0.217959	0.470093	1.3909	0.244984	-0.0105464	0.976951	0.734176	1.32242	0.40888	-0.284524	1.49183	0.461543	0.879099	-0.00949847	-0.257743	0.718547	-0.68268
406762	pgd	phosphogluconate dehydrogenase (decarboxylating) activity||pentose-phosphate shunt||oxidoreductase activity||NADP binding||coenzyme binding	0.229674	1.98439	0.264661	-0.713777	2.34288	-0.10733	2.10093	-0.251414	-0.355266	0.796919	0.869734	-0.366974	0.924937	0.91883	1.81825	1.67441	2.46961	1.67867	2.60095	0.449078	3.00835	2.71696	2.22452	2.09043	-0.358238	0.79931	0.655995	-0.389513	-0.448467	-0.339806	1.61037	0.516746
406696	pgk1	response to hypoxia||phosphoglycerate kinase activity||cellular_component||glycolysis||kinase activity||transferase activity	-0.198507	0.367356	0.13169	-0.202028	1.91822	1.07273	-0.680976	-0.614098	-0.166073	1.06329	0.205998	-0.18863	-0.079835	-0.119454	0.760695	-1.14061	-1.06844	-0.685913	-2.27356	-0.0661608	0.437623	0.212289	0.503134	-0.664309	-0.64073	-0.323851	-1.67758	-1.40069	1.89279	0.466457	-0.417298	-1.09199
445494	pgls	cellular_component||pentose-phosphate shunt||6-phosphogluconolactonase activity	-0.266449	1.19789	0.368671	0.20574	0.0593209	0.222783	-0.744373	0.158788	0.720543	0.871063	0.0601263	0.799517	1.48287	0.00914794	-2.64599	-0.580435	0.687892	0.707124	0.477002	-1.55673	0.705164	0.391794	-0.984568	-0.354907	1.06134	2.10693	-0.277331	0.947592	-0.719701	1.75556	-0.0748102	0.785929
394000	pgm1	carbohydrate metabolic process||intramolecular transferase activity, phosphotransferases	-2.03686	0.290696	1.8823	0.687124	0.897373	0.246863	-0.0210364	0.477778	-0.307701	0.46704	1.77689	0.913169	-0.205479	0.331147	-0.903074	-0.43439	-0.530395	0.488365	0.928794	0.477836	-0.254951	0.305473	-0.343208	0.295557	-1.94535	-0.0222052	1.7768	0.637525	0.835397	-0.593139	-0.663943	1.00176
563201	pi4kb	inositol or phosphatidylinositol kinase activity||cellular_component||kinase activity||transferase activity||phosphotransferase activity, alcohol group as acceptor||phosphoinositide phosphorylation||phosphoinositide-mediated signaling	-0.887211	0.792905	0.112553	-0.227507	1.89955	-0.277552	-0.204829	0.86761	-1.73372	1.06216	-0.0638135	-0.326114	1.31475	-0.64293	-1.23524	-0.0800721	0.550486	0.014049	-0.616637	0.498862	-0.349142	-1.34471	-0.621535	0.269779	-0.269648	-0.0662658	-1.00038	-0.635441	0.25377	-0.310245	0.498006	0.507709
402942	pigf	peroxidase activity||endoplasmic reticulum membrane||GPI anchor biosynthetic process||response to oxidative stress||integral to membrane||heme binding	-0.0741123	0.187405	-0.223057	0.316428	0.238924	0.307879	0.522669	-0.810539	-0.0389495	0.0480857	0.114888	0.243557	1.78047	-0.163378	-0.183111	1.56105	1.352	-0.46308	-0.856409	0.296627	0.681683	0.737545	-0.477261	0.651406	-0.0823866	-0.173185	-0.561659	-0.381717	-0.130221	0.825863	-0.538953	0.668419
321218	pigq	GPI anchor biosynthetic process||integral to membrane||phosphatidylinositol N-acetylglucosaminyltransferase activity	0.31387	0.187209	-0.977274	0.885264	-0.259213	-0.961874	-0.442525	-0.993736	0.389096	0.435136	-0.908189	-0.0332193	-0.814145	0.323927	-1.47201	0.344182	-0.450787	-0.625229	-1.56176	-0.970818	0.507905	-0.394983	-0.698709	0.129252	0.690855	0.534719	-0.483434	-0.416149	-0.130393	-1.20866	-0.555496	-0.824927
373124	pip5k2	nucleotide binding||ATP binding||membrane attack complex||cytoplasm||membrane||kinase activity||phosphatidylinositol phosphate kinase activity||1-phosphatidylinositol-5-phosphate 4-kinase activity||transferase activity||phosphatidylinositol metabolic process	1.08996	0.412887	1.1397	0.743024	-0.845275	-0.199341	0.379185	0.175502	1.59626	1.04213	1.27533	0.17177	-0.236891	0.554371	0.00813653	0.676893	1.00739	1.16803	1.327	0.703652	-0.116721	0.53334	0.228625	0.771369	1.07585	0.831742	1.00326	0.548618	0.222758	-1.35832	-0.0622188	0.34261
114551	pklr	magnesium ion binding||catalytic activity||pyruvate kinase activity||glycolysis||kinase activity||transferase activity||potassium ion binding	-0.838831	-0.658421	-1.86215	-1.88336	-0.212416	-1.06939	-0.707912	-2.43162	-0.872705	-1.15767	-1.15646	-0.323692	0.211376	-0.737349	0.294019	-2.41354	-1.03644	-1.14143	-1.48512	-1.3471	1.03376	-0.00540744	0.38361	-1.23302	-1.0345	-1.01016	-1.51971	-1.70549	2.17479	0.943227	0.444495	-1.68922
335817	pkm2a	magnesium ion binding||catalytic activity||pyruvate kinase activity||cellular_component||glycolysis||kinase activity||transferase activity||potassium ion binding	-0.511666	0.834265	0.0775269	-0.42468	0.816365	0.176444	-0.159366	-0.39297	-0.102906	0.94455	0.436988	-0.164857	1.59948	-1.47926	0.403157	1.65028	-0.395748	-0.572287	-0.0915177	-0.844484	1.16834	0.355306	0.730735	1.0363	1.0479	2.33959	0.606743	-0.870318	-0.647715	0.598038	1.25951	1.0879
368229	pmm2	catalytic activity||phosphomannomutase activity||cytoplasm||metabolic process||mannose biosynthetic process	-0.172521	0.384367	-0.152423	-0.52464	-0.404956	-0.364884	-1.0148	0.139905	-0.182718	0.839343	0.232283	0.107505	-4.32786	-3.08374	-1.07483	-0.509824	-1.16727	-0.526359	-0.831311	0.0182555	-2.37829	-1.08527	-0.796439	-0.509788	-0.815259	0.51019	0.9019	-0.430252	-0.543045	-0.616981	-0.987673	-0.64087
402868	pnpo	pyridoxamine-phosphate oxidase activity||pyridoxine biosynthetic process||FMN binding	-0.226734	-1.68077	-0.106521	-0.90241	-0.828647	-0.75114	-0.728957	-0.748678	-0.512562	-0.384383	-0.557772	-0.152191	-0.168587	-0.845433	-0.875803	-1.34998	-0.907486	-0.745416	0.0891055	0.0352911	-0.853663	-0.870792	-1.3786	-1.00642	-0.54619	-0.502176	1.3592	-1.22728	-1.59686	-0.68639	-0.523785	-0.746817
327078	polr1a	DNA binding||DNA-directed RNA polymerase activity||transcription||transcription termination||regulation of transcription, DNA-dependent||transferase activity||nucleotidyltransferase activity||transcription antitermination	0.903074	1.01019	0.243758	1.1226	0.889301	0.16695	0.117334	-0.19644	0.365521	0.00501392	-0.208289	-0.96593	0.714614	-0.0500619	1.07258	0.0318449	1.3312	0.518742	-0.807032	-0.730701	1.55732	1.63059	1.65078	0.331399	1.18937	1.4812	-0.567694	0.246942	-0.544054	1.21154	1.70447	0.608162
393538	polr1c	DNA binding||DNA-directed RNA polymerase activity||nucleus||transcription||protein dimerization activity	1.23504	0.718316	-0.817174	-0.0106122	0.381612	0.743724	1.74996	0.697525	0.32119	-0.413549	-0.152243	-1.16258	1.00905	2.08304	0.730144	0.648908	0.843052	1.38557	0.0618986	-0.149295	1.51995	1.98212	0.675893	1.29731	0.836204	0.419614	-1.01242	-0.816587	0.45506	0.921545	1.07998	1.20851
445170	polr2e	polymerase (RNA) II (DNA directed) polypeptide E	0.825751	0.487051	-0.297741	0.108016	0.594884	0.555418	0.695557	1.12764	-1.50361	-0.11186	-0.102904	-0.157917	-0.91325	1.54201	1.19868	2.31572	0.563796	-0.0283197	-0.0142829	0.178958	1.48194	1.2458	1.35943	1.36436	-0.276533	-0.218283	-1.29671	-0.628043	0.390912	-0.882019	0.452689	0.631587
324088	polr2gl	RNA binding||DNA-directed RNA polymerase activity||nucleus||transcription||transcription termination||regulation of transcription, DNA-dependent||transcription antitermination	1.19312	0.772302	1.31916	1.09271	1.02853	1.12222	0.698453	1.04594	3.25182	3.04039	1.17078	-0.523893	0.255087	0.0474788	0.226575	-0.923395	0.633675	0.428635	0.390667	-0.786144	-0.666854	-0.502466	1.07101	0.231633	0.819312	1.95768	1.5606	1.44156	1.75933	1.03101	3.50093	0.701356
562329	polr3b	tRNA transcription||exocrine pancreas development||gut development	0.471426	-0.240263	-0.886069	-0.872734	-0.669898	-0.497221	-0.625337	0.155838	-1.10974	-0.816327	-1.66267	-0.471936	-0.704576	0.174683	-0.232809	0.58224	-0.335264	-0.896846	-1.0235	0.147642	-0.224808	0.435709	0.246831	0.446867	0.758044	-0.403446	-0.881683	-1.08267	0.622172	0.412544	-0.55777	-0.263933
436826	polr3k	polymerase (RNA) III (DNA directed) polypeptide K	1.30816	-1.87425	-1.61461	-0.278693	-0.465574	-0.731788	0.097016	0.707509	0.171267	-2.75458	-2.23506	-0.388758	0.568193	0.330506	-0.00908974	1.19198	0.942583	-0.514822	-0.732171	0.285349	-0.397153	0.456386	0.521727	1.99452	1.77536	-0.821172	-0.593412	0.231247	-0.541839	0.603942	1.07033	1.8176
563878	pomt2	mannosyltransferase activity||serine-type endopeptidase inhibitor activity||protein amino acid O-linked glycosylation||membrane	0.283798	-0.552732	0.365142	-0.784071	0.936194	-0.491876	0.254548	0.505422	0.146408	-0.252094	-0.884389	-1.49381	0.318151	-0.49232	0.102736	0.41815	-1.56306	-0.841819	-0.143979	-1.24183	-0.443359	0.0978409	-0.814828	0.380526	3.4152	-0.189364	0.693406	-0.98414	-0.769363	-0.329542	-0.0954361	0.416109
406648	ppt1	cellular_component||protein modification process||palmitoyl-(protein) hydrolase activity	1.2763	1.07999	1.75882	-0.176355	-0.0143433	-0.161521	0.404789	0.688102	-0.430709	0.637233	1.01368	-0.555823	-0.416642	-0.034065	0.399666	1.47741	0.979182	0.358276	1.04005	0.563117	0.591835	0.579417	0.510231	0.937108	-0.142584	0.575765	2.11486	0.287305	0.421098	-0.470394	0.596109	0.987436
393778	prdx6	antioxidant activity||oxidoreductase activity	-0.746379	-0.349585	0.326293	0.595644	0.857827	2.55134	0.371054	-0.0309039	0.254577	1.47826	1.28355	0.556056	-1.46297	1.9405	1.52574	1.15822	2.06535	1.69687	1.65334	1.9569	1.72316	2.05111	1.73511	1.41333	-0.706026	0.682108	-0.274503	1.70239	-1.00792	-1.66281	-2.29499	-0.498643
140620	prps1a	magnesium ion binding||ribose phosphate diphosphokinase activity||nucleoside metabolic process||ribonucleoside monophosphate biosynthetic process||nucleotide biosynthetic process||kinase activity||cellular biosynthetic process||metal ion binding	1.57614	-0.992051	0.669737	1.34696	-0.0518517	-0.631895	1.80905	2.44467	1.3691	0.00357639	0.331289	0.519388	-1.56846	0.255458	0.729191	0.648457	0.500599	-0.0338278	0.178465	0.313403	0.4376	0.887432	0.637818	1.12358	-2.11465	2.03411	1.3832	1.50556	1.57644	0.408687	0.979329	2.58349
327512	psat1	catalytic activity||L-serine biosynthetic process||metabolic process||transaminase activity||transferase activity||pyridoxal phosphate binding	0.387346	1.84544	1.68108	0.143129	0.79135	-1.6973	0.710117	-0.179768	-1.37438	1.70581	1.43976	1.19452	-0.0870886	-1.6433	0.514247	0.328942	-0.753886	0.986621	0.864615	0.0269536	0.368598	-0.491448	0.276472	0.430806	0.887175	1.26738	1.47138	1.06703	1.16032	-0.976902	-0.117685	-0.376791
393931	ptdss1	molecular_function||cellular_component||phosphatidylserine biosynthetic process	0.37171	-1.14271	-0.765635	1.21638	0.829505	1.24125	-0.111516	-0.427234	-0.385366	-1.31278	-0.870361	0.756187	0.236378	1.45604	1.15934	0.262331	-1.02923	-0.783868	-0.695526	0.584912	1.97227	1.35797	1.22854	0.204773	-0.549777	-1.14838	-2.06005	0.185389	-0.912391	0.555154	0.804594	0.623284
368415	ptenb	blood vessel development||protein amino acid dephosphorylation||protein tyrosine/serine/threonine phosphatase activity||lifelong otolith mineralization||lipid phosphatase activity||phosphoinositide dephosphorylation||regulation of protein kinase B signaling cascade	0.650995	1.05743	1.08531	0.28559	-0.201188	1.40935	-0.228532	1.00327	1.81233	0.353273	0.813305	0.708428	1.23617	-0.344456	-0.741653	-0.791299	0.667118	0.138971	0.162626	-1.58515	-0.418685	-0.772545	-0.405125	-0.842524	1.96041	0.995706	1.60806	0.463962	0.477764	2.2529	1.80621	0.940079
336492	ptgds	prostaglandin D2 synthase	0.106111	1.17095	0.977274	0.612923	-0.413634	-0.153003	-0.503617	-0.779328	1.53047	0.878091	1.46472	0.314097	0.309934	-1.57686	-1.89976	-1.02983	-0.980635	0.364246	0.339395	0.130183	-1.00332	-1.51136	-2.40477	-1.56118	-0.103275	0.671218	1.42061	0.751472	0.723979	-1.52038	-1.47608	-1.09575
334121	ptplb	protein tyrosine phosphatase-like (proline instead of catalytic arginine), member b	0.813596	-1.5885	-1.27053	-2.13039	-1.0892	-1.21478	-0.820425	-1.29101	0.588322	0.0188046	0.174987	-0.410157	-0.209566	-1.90804	-0.714741	-0.962277	-0.384306	-0.00303993	0.401841	0.0537015	-0.691412	-1.81373	-1.41498	-2.14216	0.658603	1.5315	2.22776	-1.62929	-3.29973	-1.49751	-0.699003	-1.08755
493916	pygl	phosphorylase activity||cellular_component||carbohydrate metabolic process||transferase activity||transferase activity, transferring glycosyl groups||pyridoxal phosphate binding	-1.47652	-0.715156	-1.0199	-0.376753	-0.573351	-1.47555	-1.75492	-1.31994	0.0505697	0.59412	1.10328	0.584187	-0.134822	-0.856129	-1.82275	-0.835511	-0.987366	-0.493908	-0.634857	1.00858	-0.265941	-1.81821	-1.48859	-1.7812	-1.09365	-0.026586	0.648819	0.907187	0.177284	-0.724635	-0.259382	-0.254614
436597	rdh12	metabolic process||oxidoreductase activity	0.534139	-1.17268	0.598457	-0.0172087	-0.553219	-0.078082	0.514871	0.810658	0.169809	0.0374361	1.1603	-1.12052	-0.44052	0.931113	0.41782	1.01721	-2.88416	-0.0601775	0.710264	0.27055	-0.944656	-0.789924	-0.752679	1.1997	-1.17582	-0.249454	0.500199	0.192683	-0.208215	0.466777	1.54475	2.87349
280648	rdh8	estradiol 17-beta-dehydrogenase activity||estradiol 17-beta-dehydrogenase activity||receptor activity||cytoplasm||estrogen biosynthetic process||metabolic process||oxidoreductase activity||testosterone 17-beta-dehydrogenase activity	-0.244287	0.230585	-1.01538	-0.792929	-1.52958	-1.34466	-2.12792	-0.715106	-1.40981	-0.0361115	-0.181663	-2.00176	-2.15237	-2.07945	-1.45181	-1.63498	-1.13822	-0.822194	-2.03145	-1.11233	-1.24853	-1.89554	-0.501286	-1.30908	-0.781182	-0.213933	-1.1737	-0.695336	0.413446	-1.83274	-1.32834	-1.39398
325922	retsat	membrane attack complex||signal recognition particle, endoplasmic reticulum targeting||electron carrier activity||negative regulation of signal transduction||membrane||carotenoid biosynthetic process||oxidoreductase activity||oxidoreductase activity, acting on paired donors, with incorporation or reduction of molecular oxygen||FAD binding||all-trans-retinol 13,14-reductase activity||all-trans-ret…	-0.013164	-3.29937	-0.751075	-0.63626	-2.17379	-0.463261	-1.40555	-0.762674	0.327496	-0.618668	-0.302637	-0.232394	0.295122	-0.023876	-1.93148	-0.516058	0.964376	-1.37669	0.297096	1.58582	-0.917675	-0.979153	-1.40164	-0.87554	-0.330503	-1.74402	0.880708	0.280417	-0.0400184	-0.865491	-0.657156	-1.21555
334897	rpe	catalytic activity||ribulose-phosphate 3-epimerase activity||carbohydrate metabolic process||metabolic process	0.256029	-0.113702	0.3144	0.513339	0.126189	-0.224392	0.843552	-0.534246	-0.436842	0.113966	0.143248	-0.551372	0.258981	0.107327	0.296309	1.50382	-0.605642	0.246278	0.207031	1.75055	-0.392407	0.170143	0.894939	0.276428	-0.245394	-0.26174	-0.301879	0.365678	-0.504676	-0.252792	-0.314251	-0.624439
30740	rrm1	nucleotide binding||ribonucleoside-diphosphate reductase activity||ATP binding||cytoplasm||ribonucleoside-diphosphate reductase complex||DNA replication||oxidoreductase activity	1.19345	2.20225	0.431335	-0.798286	-0.442809	-0.802147	-1.00544	1.08451	0.164906	0.236241	0.109117	-1.32947	0.0838958	-1.6346	-1.03	0.441137	-0.72116	-1.0085	-0.941958	-1.23351	-0.294441	-0.577752	-0.286612	-0.347354	0.798097	1.55961	0.983671	0.67821	0.313791	1.07393	-0.335509	1.21352
30733	rrm2	ribonucleoside-diphosphate reductase activity||iron ion binding||cytoplasm||iron ion transport||cellular iron ion homeostasis||deoxyribonucleoside diphosphate metabolic process||oxidoreductase activity||metal ion binding	1.07524	2.58902	1.16182	0.440055	-0.606998	-0.80368	-0.106064	0.505531	-0.0603295	1.68809	1.11452	-0.270974	-0.592296	-1.25603	-0.396831	0.527869	-0.340199	0.916632	0.154599	-0.0991979	-0.415726	-0.854743	-0.257766	0.289782	0.993299	2.16237	0.849869	0.788637	0.289192	0.397575	0.43956	0.712024
406662	sc4mol	C-4 methylsterol oxidase activity||catalytic activity||iron ion binding||membrane attack complex||iron ion transport||cellular iron ion homeostasis||metabolic process||membrane||integral to membrane||oxidoreductase activity	0.486702	-2.46518	-0.0847503	-1.03064	-1.36063	-0.994825	-1.44808	-1.45448	0.185495	-0.124447	-0.71874	-0.191983	-0.436544	0.771931	-0.163837	-0.0757368	0.65613	-0.899765	2.06979	0.175404	-0.426741	-0.715174	-0.659571	-0.414931	-0.353051	-0.439002	0.458296	0.667059	-0.0765957	-0.126317	0.872598	1.13595
386661	scd	stearoyl-CoA 9-desaturase activity||iron ion binding||endoplasmic reticulum||lipid metabolic process||fatty acid biosynthetic process||iron ion transport||cellular iron ion homeostasis||membrane||integral to membrane||oxidoreductase activity||oxidoreductase activity, acting on paired donors, with oxidation of a pair of donors resulting in the reduction of molecular oxygen to two molecules of wate…	0.109398	-0.298185	-0.936167	0.328588	0.022681	-0.0295914	-0.640373	-0.583749	-1.09075	-0.47192	-0.517898	0.537075	0.330302	0.10445	1.18569	0.329245	-0.749235	-0.852772	-1.06317	0.260305	1.53277	0.637715	1.44034	0.379774	-0.44454	-0.495343	-1.11909	-0.996904	0.738617	-0.60433	1.07981	0.443977
393839	scp2	sterol carrier activity||metabolic process||oxidoreductase activity	-2.42204	-0.803719	-1.47439	-0.964279	-0.601407	-0.592561	-0.0725255	-0.15171	-0.375582	-0.494233	-1.41424	-0.289877	0.382073	-1.48932	-1.60388	-0.869216	0.549211	-0.517739	-0.683377	-0.152179	0.345322	-0.991486	-0.911629	-1.69956	-2.46031	-0.489183	-0.529219	-0.376394	-0.141923	-0.183576	-0.291014	-0.512801
393884	sdha	tricarboxylic acid cycle||electron carrier activity||oxidoreductase activity||oxidoreductase activity, acting on the CH-CH group of donors||FAD binding	-0.0859334	0.384184	1.57872	0.537357	0.388658	0.0869525	1.42398	1.2853	0.369493	0.449534	0.538776	1.10379	-0.0676759	0.163439	0.289524	0.221223	0.851396	2.39557	1.62744	1.15088	0.530888	1.30721	0.981271	0.772972	0.869331	1.62843	0.99751	2.62376	1.89676	-0.707097	0.579373	0.709469
562149	sdhb	iron ion binding||tricarboxylic acid cycle||iron ion transport||cellular iron ion homeostasis||electron carrier activity||oxidoreductase activity||metal ion binding||iron-sulfur cluster binding||2 iron, 2 sulfur cluster binding	-0.382162	0.284937	-0.236104	-0.00175955	1.50303	0.224681	0.419774	0.380142	-0.41582	0.0481507	0.0564455	-0.162429	0.605915	0.580317	0.0904944	-0.0635054	0.576107	-0.480084	0.540328	-0.823865	1.01781	0.674712	1.11504	0.209342	-0.428477	0.504977	0.845366	-0.51277	-0.580794	0.798829	0.892548	0.734439
445129	sdhc	succinate dehydrogenase complex, subunit C, integral membrane protein	0.513413	-0.608426	0.248377	1.11924	0.396944	0.575337	1.07821	0.574861	0.422199	0.119681	0.217499	0.181902	-0.103297	0.345071	1.87805	1.03103	0.932672	1.65098	1.38717	0.969581	0.641379	1.18351	1.65058	1.1643	-0.270404	-0.30856	-0.232465	0.666433	-0.577997	-0.530236	0.521103	0.43495
436762	sdhda	iron ion binding||mitochondrial envelope||tricarboxylic acid cycle||integral to membrane||heme binding	-0.496655	-1.8589	-1.53198	-0.963885	-0.84859	-0.378829	0.372419	0.397441	0.125515	-0.946355	-0.567547	0.34177	-0.464877	-0.0285423	-0.216531	0.547389	0.632946	0.688149	1.23785	0.647072	-1.2256	-1.02634	0.167773	0.430247	-1.23658	-0.549271	-0.567572	0.636348	-0.801273	-1.42378	-1.20008	-0.249125
324947	sephs1	nucleotide binding||catalytic activity||selenide, water dikinase activity||ATP binding||selenium binding||kinase activity||transferase activity	0.750708	0.297098	-0.043254	-0.567591	-0.793727	-0.622189	1.46916	0.414155	-0.422099	-1.46305	-0.271698	1.42044	-0.633662	-0.141152	-0.304221	0.90096	0.386878	-0.808163	0.070957	-0.0283211	-0.83037	-0.649721	-0.504835	0.188577	1.46284	0.55571	0.978417	-0.484732	-0.609356	-0.829577	-0.691454	0.641265
100004770	setd8b	molecular_function||nucleus||biological_process	0.131151	-0.523472	-0.174244	-0.0233666	-0.267334	-0.627622	-0.928936	-0.262225	-0.122245	-0.908235	-0.259557	0.733427	-0.15049	2.3857	-0.238351	0.511083	-0.706232	-0.596001	-0.66381	-0.0642359	0.34146	0.603747	-0.595422	0.412739	0.787142	0.632951	-0.410037	0.304235	-0.521115	1.43613	-0.500574	1.08825
335153	setdb2	DNA binding||nucleus||methyltransferase activity||zinc ion binding||chromatin modification||transferase activity||histone-lysine N-methyltransferase activity	0.00927383	1.22772	0.970625	0.679757	-0.102758	-0.0800065	-0.15226	-0.057949	0.737364	0.0165791	0.208867	0.164731	1.28545	-0.49944	-1.11394	0.770721	0.926604	0.645684	0.381518	-0.779829	0.480756	0.367789	-0.473159	-0.434514	0.767778	-0.524816	-0.352202	0.481145	-0.579924	1.15368	-0.44682	0.820716
564575	setmar	nucleus||zinc ion binding||chromatin modification||histone-lysine N-methyltransferase activity	0.182618	-1.26753	-0.288952	0.0387981	-0.0724175	0.669217	-1.64592	-0.338444	0.272119	-1.15892	-0.950564	-0.0325499	1.041	0.17135	-1.55601	-1.36052	0.378451	-1.26713	-1.11465	-1.00538	0.315738	0.760841	-0.680665	-0.40041	0.723087	-0.86847	-0.707883	-0.637969	0.11058	2.61494	-0.75888	0.315891
394021	shmt1	catalytic activity||glycine hydroxymethyltransferase activity||glycine hydroxymethyltransferase activity||glycine hydroxymethyltransferase activity||nucleus||cytoplasm||cytosol||glycine metabolic process||L-serine metabolic process||methyltransferase activity||transferase activity||pyridoxal phosphate binding	-0.850059	0.541048	1.03787	0.37219	0.325851	-0.399928	-0.0887136	0.778824	0.0340457	-0.141666	0.102819	-0.665643	-0.440977	-1.03677	-2.92005	-0.804214	-0.341519	1.20795	0.185945	0.167774	-0.556313	-0.378882	-0.698895	-1.21083	-0.76281	1.23998	0.815815	1.09819	0.458025	-0.340265	-0.593642	1.60442
100144628	shmt2	glycine hydroxymethyltransferase activity||mitochondrion||methyltransferase activity||transferase activity||pyridoxal phosphate binding	0.0338243	0.593658	-0.52033	0.227863	0.447359	1.7424	0.385435	-0.466641	-0.703837	0.434235	-0.0580305	-0.0427023	0.480482	0.476958	1.44886	-2.47196	0.448862	-0.666763	-0.910067	0.223815	0.635563	0.897866	1.05797	-0.771908	-0.528403	-0.450536	-0.713304	1.12735	-1.29444	2.18278	0.878337	-1.96541
80872	sms	catalytic activity||cellular_component||biological_process||transferase activity	0.771912	0.873196	-0.112656	-1.01943	0.585023	0.610038	-0.639704	-0.50584	-0.387953	2.08395	0.0397008	0.488848	0.317955	0.46819	0.831466	-1.45147	-0.431049	0.391546	-0.934962	-1.48234	1.85393	0.85328	1.79985	-0.361414	-0.477024	2.04535	-0.167963	-0.513345	-0.1943	0.943179	-0.0516389	-0.666068
352933	sps2	catalytic activity||selenide, water dikinase activity||ATP binding||selenium binding||kinase activity	-0.478391	-1.58359	-1.07557	-0.314962	-0.0509293	-1.04022	0.643004	-0.436413	-0.0788749	-1.01371	0.709946	0.898026	-0.106899	-0.237274	0.243314	-0.459594	-0.857571	-0.707928	0.310324	1.41341	-1.0454	-0.81025	0.120085	-0.60249	-0.57095	-0.843043	-0.12606	0.347179	-0.422181	-0.563394	0.479431	0.333261
560717	srd5a3	cytoplasm||lipid metabolic process||integral to membrane||oxidoreductase activity, acting on the CH-CH group of donors	0.646902	0.514865	0.328216	0.11254	2.79083	3.63562	-0.102088	0.6867	-0.291775	0.343742	-0.298464	0.831201	2.07552	1.86407	0.187822	-0.290748	1.24588	0.252127	0.575095	-0.783214	0.670233	1.04802	0.264511	-0.546548	1.3356	1.06002	0.612481	0.652611	0.0289126	2.04872	0.513733	-0.571696
394230	st3gal5	membrane attack complex||protein amino acid glycosylation||sialyltransferase activity||membrane||integral to membrane||transferase activity||transferase activity, transferring glycosyl groups||integral to Golgi membrane||lactosylceramide alpha-2,3-sialyltransferase activity||lactosylceramide alpha-2,3-sialyltransferase activity	0.914386	1.5504	1.94968	0.439882	0.847081	-0.160178	0.330601	0.260236	0.428978	0.540764	0.0744202	0.1533	0.260178	-0.465186	-0.0667251	-0.0574698	-1.39186	1.28019	-0.129222	0.923503	-0.358613	0.177968	0.192276	0.319294	-0.186569	0.946564	-0.98434	-0.410457	0.00916103	0.738563	1.35694	1.27639
403116	st6gal2	beta-galactoside alpha-2,6-sialyltransferase activity||beta-galactoside alpha-2,6-sialyltransferase activity||membrane attack complex||protein amino acid glycosylation||sialyltransferase activity||membrane||integral to membrane||transferase activity||transferase activity, transferring glycosyl groups||integral to Golgi membrane	0.255935	1.33948	1.1489	0.729555	1.62824	0.301104	0.557764	0.99563	-0.0659393	2.02526	0.850145	-0.289567	1.05788	-0.139373	-0.0366966	0.358465	-0.298354	0.89396	0.64726	-0.890788	-0.361591	-0.380836	-0.370671	-0.331166	1.13356	0.720516	1.16004	0.403357	0.179591	1.0203	0.661076	0.380112
317746	suclg2	catalytic activity||ATP binding||metabolic process||ligase activity	0.0203658	-0.44761	-1.76429	-1.1034	-1.05536	-0.579244	-1.22879	-0.64553	0.500671	-0.60232	-0.09437	-0.118607	-0.644483	-1.19219	-1.58076	-0.851596	-2.5265	-0.780145	-0.636811	0.499408	-1.20189	-1.25576	-1.85795	-2.23987	-1.05811	0.909501	1.17608	-0.890844	-1.07588	-0.968796	-0.932371	-1.24893
445198	suv39h1a	chromosome, pericentric region||chromatin||chromatin binding||nucleus||chromatin assembly or disassembly||transcription||transcription termination||regulation of transcription, DNA-dependent||methyltransferase activity||zinc ion binding||chromatin modification||transferase activity||histone-lysine N-methyltransferase activity||cell differentiation||exocrine pancreas development||transcription ant…	0.509539	0.539445	-0.757992	0.428475	-0.21403	-1.52425	-0.438619	-0.0949658	-0.827323	0.164808	-0.747823	0.338012	-0.905647	0.212399	0.508438	0.00885483	0.656251	-0.478976	-0.826306	-0.758168	0.351672	-0.453071	0.115761	-0.357669	-0.498527	-0.446703	-1.28618	0.223135	-0.750693	-0.885856	0.66447	-0.891273
572849	suv420h1	nucleus||transcription||transcription termination||regulation of transcription, DNA-dependent||methyltransferase activity||transferase activity||histone-lysine N-methyltransferase activity||transcription antitermination	0.0860876	0.423749	0.0345199	0.00497962	-0.702734	0.00652751	-0.0942481	-0.478532	-0.939982	-0.331425	0.679695	-0.506183	-0.334439	-0.371765	-0.165996	0.338887	-1.22494	-0.865692	-0.871783	0.321206	-0.377417	-0.690211	-0.898776	-0.352857	-1.00384	-0.04804	-0.644833	0.387134	-0.672436	1.02714	-0.103793	-0.395323
324556	taldo1	catalytic activity||transaldolase activity||cytoplasm||carbohydrate metabolic process||pentose-phosphate shunt||metabolic process	-0.0547395	-2.33803	-2.58517	-0.25857	1.7144	0.353683	-0.819198	-0.12303	-0.979086	-1.45682	-0.928829	-0.173355	-0.890061	0.0615018	1.23454	0.925264	1.57133	0.662857	1.57108	0.582193	1.82368	0.915407	0.860846	2.62281	-0.502266	-1.66347	-1.89149	-1.59393	2.52042	0.713983	1.11926	2.00478
561410	tat	catalytic activity||tyrosine transaminase activity||cellular_component||amino acid and derivative metabolic process||transaminase activity||biosynthetic process||aromatic amino acid family metabolic process||transferase activity||transferase activity, transferring nitrogenous groups||1-aminocyclopropane-1-carboxylate synthase activity||pyridoxal phosphate binding	0.488281	0.610545	1.9995	1.92249	2.0755	1.3918	1.55133	2.19719	0.887058	0.20492	-0.567115	2.39559	1.50726	0.255555	0.000161057	-0.516396	-0.490268	-1.0011	-0.0385147	-1.04461	-0.162518	-1.04232	-0.922281	0.163921	-0.233912	-0.210067	0.457285	1.41359	0.147616	-0.14689	0.613415	1.45831
321965	taz	heart looping||heart development||metabolic process||acyltransferase activity||integral to mitochondrial outer membrane||positive regulation of heart contraction	0.0350642	0.959019	-0.176682	0.357663	1.15138	1.40613	-1.36429	1.46963	0.661457	0.658618	-0.555474	-1.69711	1.72001	0.208197	-1.90934	-0.703831	0.683065	0.645853	0.124629	-1.35924	0.521455	-0.613382	-0.525048	-0.474516	-0.17153	-0.0485764	-0.15206	0.648399	-0.514774	-0.144617	-0.74216	-0.797795
792041	tbxas1	monooxygenase activity||iron ion binding||heme biosynthetic process||iron ion transport||cellular iron ion homeostasis||electron carrier activity||oxidoreductase activity||oxidoreductase activity, acting on paired donors, with incorporation or reduction of molecular oxygen, reduced flavin or flavoprotein as one donor, and incorporation of one atom of oxygen||heme binding||metal ion binding	-0.903636	-0.171776	-0.103078	2.1757	-1.38466	-0.44979	0.0585583	1.04645	-3.05586	-0.883147	0.173906	2.07455	-1.53934	-0.90983	-0.763216	-1.03839	-0.471258	0.036055	0.133963	1.2238	-0.741221	-0.876247	-0.983881	-0.268218	-1.17886	-1.65259	-0.58991	1.59696	-1.47162	-0.637133	-1.2326	-0.271976
406528	tdh	catalytic activity||cellular metabolic process||coenzyme binding	-0.236756	0.184019	0.580564	0.475495	1.0468	0.191574	1.33554	1.20536	-0.628615	1.25617	0.331786	1.68097	1.34557	-0.0134249	0.678686	-0.463859	-0.496554	0.0143578	-0.769566	-1.04473	1.15866	-0.870703	-0.779414	1.09114	-0.753073	1.08168	0.429785	1.33391	0.0864246	-0.281132	0.837012	0.991906
352943	tph1a	cysteine-type endopeptidase activity||monooxygenase activity||tryptophan 5-monooxygenase activity||iron ion binding||proteolysis||metabolic process||aromatic amino acid family metabolic process||amino acid binding||serotonin biosynthetic process	0.852696	0.690104	0.0983612	0.360367	-0.490794	-0.579608	-0.71734	-1.69407	0.59264	-0.181217	0.0141555	-0.456734	-0.830928	-0.738225	-0.414107	0.226338	0.810516	-1.19262	-1.26374	-0.178001	-0.579342	-1.01167	-0.617996	-1.02464	1.02762	0.548374	-0.625846	-0.529732	-0.00776364	0.763927	0.689504	-0.852293
560753	tpi1b	catalytic activity||triose-phosphate isomerase activity||metabolic process||isomerase activity	0.611108	1.32452	0.66937	1.12043	1.17682	0.949871	0.838674	1.74092	0.456603	1.59685	1.31828	2.82491	-0.392694	0.0802882	0.524499	-0.884079	-0.98486	0.946822	-0.849273	-0.135204	-0.437283	-1.09707	-2.09016	-0.856938	-0.365095	0.613976	-0.324401	0.896611	-0.744233	-1.06287	-1.08624	-0.805006
352924	txnrd1	cytoplasm||selenium binding||electron carrier activity||protein disulfide oxidoreductase activity||oxidoreductase activity||oxidoreductase activity, acting on NADH or NADPH, disulfide as acceptor||cell redox homeostasis||FAD binding||NADP binding	0.80937	2.13079	0.613778	1.53443	0.216677	2.07046	3.92653	2.71659	0.506039	1.53479	0.601062	0.520371	0.251878	1.0052	1.10643	0.843861	1.42256	1.06921	0.638433	0.654517	0.811534	1.07834	1.49552	1.96293	0.752041	1.56291	-0.405981	1.18723	-0.968967	-0.904804	0.906808	0.919206
393264	uap1l1	cellular_component||metabolic process||nucleotidyltransferase activity	0.463203	0.854374	-0.309429	-0.633742	-0.290435	0.0422002	-0.470398	-0.0145891	2.57738	-0.769687	-0.0937145	0.426477	0.900312	0.617893	-0.580533	-0.404539	-0.652195	-0.636149	-0.837404	-1.45726	0.416705	0.287686	-0.688639	-0.28364	1.192	-0.0297838	-0.16995	0.362732	-0.445346	2.0723	-0.726452	0.732892
327057	uck2b	nucleotide binding||ATP binding||cellular_component||metabolic process||kinase activity||transferase activity||phosphotransferase activity, alcohol group as acceptor	0.33154	0.74348	0.982288	-0.516682	-0.032474	-0.761895	1.24949	1.16876	-0.0755143	0.569569	0.333218	-0.563002	-1.3856	0.210865	1.6443	2.00585	-0.395129	-0.0594493	-1.03843	-0.888189	-1.40407	-0.48901	0.225029	0.142239	0.759306	0.662498	0.411043	-1.28759	-0.615048	-0.115403	0.620009	0.867943
116991	ugdh	electron donor activity||oxidoreductase activity||oxidoreductase activity, acting on the CH-OH group of donors, NAD or NADP as acceptor||coenzyme binding||NAD binding	-1.57509	0.471175	-0.578778	0.473577	-1.44795	-0.325089	-0.467184	0.523049	-0.650418	-0.285378	-1.39618	-0.443989	0.25701	-0.511405	0.0926925	-0.194898	-0.463848	-0.00866318	-1.52774	-0.776138	0.641112	1.3009	0.245554	-0.317602	-0.440309	-0.453895	-2.32154	-0.509234	0.618423	-0.113684	-0.243877	-1.08633
406731	ugt1ab	UDP glucuronosyltransferase 1 family a, b	-1.71658	-0.995948	-1.20512	-1.90955	0.968242	-0.112804	-0.830776	-0.946443	-0.513032	0.258763	-1.13426	-1.09851	-0.0732872	-0.362676	-0.380284	-0.98414	-1.25563	0.0919606	0.0980547	-0.115903	0.882834	0.168996	0.0785568	-1.19167	-2.13032	-0.668714	-0.688685	-1.66326	0.894909	-0.114967	-1.2024	-1.74908
322660	upb1	nitrogen compound metabolic process||hydrolase activity, acting on carbon-nitrogen (but not peptide) bonds	0.33889	0.644312	1.1386	0.183302	-0.880052	-0.680381	0.524035	0.348578	-0.359599	0.630749	1.52827	0.0433806	-0.0709469	-0.783631	-0.802764	-0.103674	0.653893	0.0572523	0.757529	0.240272	-0.761801	-1.65497	-0.70632	-1.17969	1.3866	0.53073	3.30629	-0.418524	-1.23859	-0.259637	-0.243437	0.4795
554154	uqcrb	ubiquinol-cytochrome c reductase binding protein	-0.140795	-0.784199	-0.770558	0.103552	0.323101	0.864549	-0.36159	0.0671973	0.434209	-0.802955	-0.936224	0.710469	-0.4713	0.396673	0.661354	0.231086	-0.36584	0.640007	0.398337	0.772909	-0.702895	0.287082	0.945334	2.8515	-0.152728	-0.83283	-1.07415	-0.413223	0.0379175	-0.977301	-2.47421	-1.00575
406359	uqcrfs1	ubiquinol-cytochrome-c reductase activity||electron carrier activity||membrane||oxidoreductase activity	0.581655	-0.411848	0.0647947	-1.30873	-0.0825902	-0.377818	1.43272	0.58399	0.762712	0.749206	0.00245057	-1.58642	-0.551238	-0.249877	0.799799	0.740449	-1.26441	0.735394	0.778017	-0.0524298	-1.01635	-0.440187	0.0693112	0.196881	1.31647	2.12867	0.932873	-1.0959	-1.05017	-1.29122	-1.06196	0.329466
436768	uqcrq	ubiquinol-cytochrome c reductase, complex III subunit VII	-0.0433262	-0.484342	-0.151948	0.653465	-0.360656	1.49074	0.191068	0.664712	0.564204	-0.845181	-0.352971	-0.0455099	-0.0473915	1.60059	-0.0737645	-0.0880322	-0.513789	1.31711	0.435285	0.198794	-0.628543	1.74224	0.967387	1.16145	-0.485997	-1.21839	-0.982264	0.68353	-1.13999	2.13582	0.589344	0.661747
30617	urod	uroporphyrinogen decarboxylase activity||cytoplasm||porphyrin biosynthetic process||lyase activity||carboxy-lyase activity	0.912391	0.75107	-0.0853608	-0.425501	-0.238927	-0.793848	-0.222213	-0.451641	-0.438718	0.415736	1.82243	-0.255826	-0.125628	-0.550104	0.116686	-0.469269	0.956754	0.447208	0.671079	1.75617	0.563759	0.493412	0.625	0.145579	-0.115389	0.409068	-0.147873	-1.0689	-0.0538043	-0.312772	-0.176048	-0.900073
404731	uros	uroporphyrinogen III synthase	-0.415442	-1.39611	-1.19246	-0.129544	2.36562	0.944865	-0.521474	-0.00163492	-0.182796	-1.21959	-1.89732	-1.898	0.768135	-2.51608	0.241784	-2.84957	0.475982	-1.33172	-1.97169	-0.954492	-0.0763392	-0.871579	0.0799332	-2.24071	0.716883	-0.205899	-1.26616	-0.936595	0.782129	1.23889	0.772353	-0.719718
114427	vars	nucleotide binding||aminoacyl-tRNA ligase activity||valine-tRNA ligase activity||ATP binding||cytoplasm||translation||tRNA aminoacylation for protein translation||valyl-tRNA aminoacylation||ligase activity	0.380171	1.15029	0.0518297	0.63659	-0.435253	-0.512077	0.0260929	-0.323026	0.115373	0.225727	-0.0192762	0.72402	-0.176993	1.11369	0.45543	0.640061	0.646156	0.334952	0.187568	0.0943321	1.05687	1.46633	1.30978	0.404533	-0.229014	-0.319463	-0.849904	-0.374153	-0.0627864	0.399551	1.22932	-0.349174
393745	wars	nucleotide binding||aminoacyl-tRNA ligase activity||tryptophan-tRNA ligase activity||ATP binding||cytoplasm||translation||tRNA aminoacylation for protein translation||tryptophanyl-tRNA aminoacylation||ligase activity	-1.70533	-0.657758	0.13137	-0.838921	-0.21683	-0.591387	-0.0632939	-0.290988	-3.37236	-0.374248	0.148644	0.681818	-0.0976697	0.252907	0.317665	0.83487	-1.3763	0.535611	1.20175	0.0115843	0.346051	0.566728	1.14906	0.364729	-2.59695	-0.0716038	0.71962	0.231983	-0.125057	0.879216	1.13474	0.409846
393887	wwox	protein binding||nucleus||cytoplasm||metabolic process||oxidoreductase activity	0.0654984	0.365115	0.798135	0.176894	1.47797	0.573026	0.138971	-0.259288	-0.171995	0.572935	0.170556	-0.457219	1.91694	-0.10364	0.33084	-1.0126	0.663781	-0.459633	-0.889802	0.146804	0.383575	0.255564	0.201384	-0.449308	-0.0466665	0.558938	0.771019	0.590034	0.104606	0.542391	1.20168	-0.2486
