# Supplementary material for: Toxicogenomic Analysis Suggests Chemical-Induced Sexual Dimorphism in the Expression of Metabolic Genes in Zebrafish Liver
Source: PLoS One. 2012 Dec 18;7(12):e51971. doi: 10.1371/journal.pone.0051971 (PMC3525581; doi:10.1371/journal.pone.0051971)
Supplement: Table S3 — Ranked lists of metabolic genes according to sex-dependent expression score (SDES) under chemical treatment. The table includes ranked lists of metabolic genes according to SDES for all four time points of the chemical treatment groups. (XLS) [file pone.0051971.s006.xls]

## Sheet: Sheet1
Table S3. Ranked lists of metabolic genes according to sex-dependent expression score (SDES) under chemical treatment
Gene ID	GENE SYMBOL	GO Ontology	8h SDES		Gene ID	GENE SYMBOL	GO Ontology	24h SDES		Gene ID	GENE SYMBOL	GO Ontology	48h SDES		Gene ID	GENE SYMBOL	GO Ontology	96h SDES
352943	tph1a	cysteine-type endopeptidase activity||monooxygenase activity||tryptophan 5-monooxygenase activity||iron ion binding||proteolysis||metabolic process||aromatic amino acid family metabolic process||amino acid binding||serotonin biosynthetic process	0.724954		393931	ptdss1	molecular_function||cellular_component||phosphatidylserine biosynthetic process	0.823592		406421	acox3	acyl-CoA dehydrogenase activity||acyl-CoA oxidase activity||peroxisome||fatty acid metabolic process||fatty acid beta-oxidation||metabolic process||electron carrier activity||oxidoreductase activity||oxidoreductase activity, acting on the CH-CH group of donors||FAD binding	0.798245		563878	pomt2	mannosyltransferase activity||serine-type endopeptidase inhibitor activity||protein amino acid O-linked glycosylation||membrane	0.848552
556086	nsd1a	receptor activity||protein binding||nucleus||zinc ion binding	0.724667		321193	paics	DNA binding||catalytic activity||phosphoribosylaminoimidazole carboxylase activity||phosphoribosylaminoimidazolesuccinocarboxamide synthase activity||ATP binding||purine nucleotide biosynthetic process||'de novo' IMP biosynthetic process||phosphoribosylaminoimidazole carboxylase complex||retina development in camera-type eye	0.798931		373124	pip5k2	nucleotide binding||ATP binding||membrane attack complex||cytoplasm||membrane||kinase activity||phosphatidylinositol phosphate kinase activity||1-phosphatidylinositol-5-phosphate 4-kinase activity||transferase activity||phosphatidylinositol metabolic process	0.780339		405861	pccb	biological_process||ligase activity	0.778426
373124	pip5k2	nucleotide binding||ATP binding||membrane attack complex||cytoplasm||membrane||kinase activity||phosphatidylinositol phosphate kinase activity||1-phosphatidylinositol-5-phosphate 4-kinase activity||transferase activity||phosphatidylinositol metabolic process	0.699043		327512	psat1	catalytic activity||L-serine biosynthetic process||metabolic process||transaminase activity||transferase activity||pyridoxal phosphate binding	0.758071		394000	pgm1	carbohydrate metabolic process||intramolecular transferase activity, phosphotransferases	0.742161		336492	ptgds	prostaglandin D2 synthase	0.752186
406661	nudt9	cellular_component||biological_process||hydrolase activity	0.675781		393857	gne	cysteine-type endopeptidase activity||hexokinase activity||ATP binding||cellular_component||UDP-N-acetylglucosamine metabolic process||glycolysis||proteolysis||UDP-N-acetylglucosamine 2-epimerase activity||lipopolysaccharide biosynthetic process||kinase activity	0.754898		334393	iars	nucleotide binding||aminoacyl-tRNA ligase activity||isoleucine-tRNA ligase activity||ATP binding||cytoplasm||translation||tRNA aminoacylation for protein translation||isoleucyl-tRNA aminoacylation	0.741068		317745	impdh2	catalytic activity||IMP dehydrogenase activity||GMP biosynthetic process||metabolic process	0.713206
394190	hmgcl	catalytic activity||hydroxymethylglutaryl-CoA lyase activity||metabolic process	0.662587		445233	me2	malic enzyme activity||cellular_component||malate metabolic process||oxidoreductase activity||oxidoreductase activity, acting on the CH-OH group of donors, NAD or NADP as acceptor||metal ion binding||NAD binding	0.739255		317738	elovl6	membrane attack complex||mitochondrion||membrane||integral to membrane	0.738464		799963	gpt2	catalytic activity||alanine transaminase activity||cellular_component||transaminase activity||biosynthetic process||transferase activity||transferase activity, transferring nitrogenous groups||pyridoxal phosphate binding	0.712944
393745	wars	nucleotide binding||aminoacyl-tRNA ligase activity||tryptophan-tRNA ligase activity||ATP binding||cytoplasm||translation||tRNA aminoacylation for protein translation||tryptophanyl-tRNA aminoacylation||ligase activity	0.655064		402822	gcat	catalytic activity||metabolic process||glycine C-acetyltransferase activity||biosynthetic process||transferase activity||transferase activity, transferring nitrogenous groups||pyridoxal phosphate binding	0.735363		100005717	cpt2	cellular_component||biological_process||acyltransferase activity||transferase activity	0.736657		492476	csad	catalytic activity||cellular_component||lyase activity||carboxy-lyase activity||carboxylic acid metabolic process||pyridoxal phosphate binding	0.689921
406539	amy2a	catalytic activity||carbohydrate metabolic process||cation binding	0.633847		436958	agpat9	1-acylglycerol-3-phosphate O-acyltransferase activity||membrane attack complex||metabolic process||acyltransferase activity||membrane||integral to membrane||transferase activity	0.726196		678540	gale	catalytic activity||UDP-glucose 4-epimerase activity||cellular_component||carbohydrate metabolic process||galactose metabolic process||racemase and epimerase activity, acting on carbohydrates and derivatives||cellular metabolic process||coenzyme binding	0.733262		393105	hsd17b4	sterol carrier activity||metabolic process||oxidoreductase activity	0.659439
406528	tdh	catalytic activity||cellular metabolic process||coenzyme binding	0.60945		334393	iars	nucleotide binding||aminoacyl-tRNA ligase activity||isoleucine-tRNA ligase activity||ATP binding||cytoplasm||translation||tRNA aminoacylation for protein translation||isoleucyl-tRNA aminoacylation	0.704659		497279	ext1a	membrane attack complex||membrane||integral to membrane||transferase activity||transferase activity, transferring glycosyl groups||N-acetylglucosaminyl-proteoglycan 4-beta-glucuronosyltransferase activity	0.713506		327462	hsd3b7	3-beta-hydroxy-delta5-steroid dehydrogenase activity||cellular_component||steroid biosynthetic process||isomerase activity	0.655938
406731	ugt1ab	UDP glucuronosyltransferase 1 family a, b	0.597469		368220	adka	adenosine kinase activity||purine ribonucleoside salvage||kinase activity	0.691425		378450	hs6st2	angiogenesis||patterning of blood vessels||membrane attack complex||skeletal muscle development||membrane||integral to membrane||transferase activity||heparan sulfate 6-O-sulfotransferase activity||cell differentiation||embryonic eye morphogenesis	0.674829		326857	gclc	glutamate-cysteine ligase activity||glutathione biosynthetic process||ligase activity	0.645593
393425	elovl5	integral to plasma membrane||fatty acid elongase activity||integral to membrane||fatty acid elongation, unsaturated fatty acid||long-chain fatty acid biosynthetic process||very-long-chain fatty acid biosynthetic process	0.596164		492476	csad	catalytic activity||cellular_component||lyase activity||carboxy-lyase activity||carboxylic acid metabolic process||pyridoxal phosphate binding	0.689158		794311	fmo5	monooxygenase activity||flavin-containing monooxygenase activity||microsome||oxidoreductase activity||intrinsic to endoplasmic reticulum membrane||FAD binding||NADP binding	0.673001		393983	pfkfb2	catalytic activity||ATP binding||cellular_component||fructose 2,6-bisphosphate metabolic process||metabolic process||kinase activity	0.638906
393622	acsl4	catalytic activity||cellular_component||metabolic process	0.567633		317738	elovl6	membrane attack complex||mitochondrion||membrane||integral to membrane	0.673848		393857	gne	cysteine-type endopeptidase activity||hexokinase activity||ATP binding||cellular_component||UDP-N-acetylglucosamine metabolic process||glycolysis||proteolysis||UDP-N-acetylglucosamine 2-epimerase activity||lipopolysaccharide biosynthetic process||kinase activity	0.670221		415176	nudt5	hydrolase activity	0.63396
100148292	npl	catalytic activity||cytoplasm||metabolic process||N-acetylneuraminate lyase activity||lyase activity	0.552713		406474	adob	cellular_component||biological_process||oxidoreductase activity, acting on single donors with incorporation of molecular oxygen, incorporation of two atoms of oxygen	0.66752		114551	pklr	magnesium ion binding||catalytic activity||pyruvate kinase activity||glycolysis||kinase activity||transferase activity||potassium ion binding	0.642071		64815	hsd17b8	hydroxysteroid (17-beta) dehydrogenase 8	0.614278
266797	itm1	oligosaccharyl transferase activity||protein amino acid glycosylation||membrane	0.544042		280648	rdh8	estradiol 17-beta-dehydrogenase activity||estradiol 17-beta-dehydrogenase activity||receptor activity||cytoplasm||estrogen biosynthetic process||metabolic process||oxidoreductase activity||testosterone 17-beta-dehydrogenase activity	0.664843		336492	ptgds	prostaglandin D2 synthase	0.641864		393538	polr1c	DNA binding||DNA-directed RNA polymerase activity||nucleus||transcription||protein dimerization activity	0.60876
114551	pklr	magnesium ion binding||catalytic activity||pyruvate kinase activity||glycolysis||kinase activity||transferase activity||potassium ion binding	0.52511		436914	acss2	catalytic activity||cellular_component||metabolic process	0.661368		404731	uros	uroporphyrinogen III synthase	0.631428		406468	dhdds	cellular_component||metabolic process||transferase activity	0.606382
100005761	ehmt1a	euchromatic histone-lysine N-methyltransferase 1a	0.515943		569581	mut	methylmalonyl-CoA mutase activity||metabolic process||isomerase activity||intramolecular transferase activity||cobalamin binding||metal ion binding	0.655666		322089	ctps	catalytic activity||CTP synthase activity||pyrimidine nucleotide biosynthetic process||ligase activity	0.623672		561018	cmas	molecular_function||cellular_component||lipopolysaccharide biosynthetic process	0.583591
324947	sephs1	nucleotide binding||catalytic activity||selenide, water dikinase activity||ATP binding||selenium binding||kinase activity||transferase activity	0.50499		564575	setmar	nucleus||zinc ion binding||chromatin modification||histone-lysine N-methyltransferase activity	0.653296		100144628	shmt2	glycine hydroxymethyltransferase activity||mitochondrion||methyltransferase activity||transferase activity||pyridoxal phosphate binding	0.619695		550349	pdss1	molecular_function||cellular_component||isoprenoid biosynthetic process	0.582844
30086	ndpkz4	nucleotide binding||nucleoside diphosphate kinase activity||ATP binding||GTP biosynthetic process||UTP biosynthetic process||CTP biosynthetic process||kinase activity||transferase activity	0.459841		335751	cox7a2l	cytochrome c oxidase subunit VIIa polypeptide 3	0.645632		378960	mgll	catalytic activity||hydrolase activity	0.609152		327057	uck2b	nucleotide binding||ATP binding||cellular_component||metabolic process||kinase activity||transferase activity||phosphotransferase activity, alcohol group as acceptor	0.575811
792097	amd1	adenosylmethionine decarboxylase activity||cellular_component||spermine biosynthetic process||spermidine biosynthetic process	0.459136		336492	ptgds	prostaglandin D2 synthase	0.638927		492476	csad	catalytic activity||cellular_component||lyase activity||carboxy-lyase activity||carboxylic acid metabolic process||pyridoxal phosphate binding	0.592973		569778	lars	leucyl-tRNA synthetase	0.575452
564552	ogdh	oxoglutarate (alpha-ketoglutarate) dehydrogenase (lipoamide)	0.445184		260441	mthfd1	catalytic activity||formate-tetrahydrofolate ligase activity||ATP binding||folic acid and derivative biosynthetic process	0.596627		393105	hsd17b4	sterol carrier activity||metabolic process||oxidoreductase activity	0.591976		445327	alg6	endoplasmic reticulum||protein amino acid N-linked glycosylation||transferase activity||glucosyltransferase activity	0.573194
406474	adob	cellular_component||biological_process||oxidoreductase activity, acting on single donors with incorporation of molecular oxygen, incorporation of two atoms of oxygen	0.437348		30733	rrm2	ribonucleoside-diphosphate reductase activity||iron ion binding||cytoplasm||iron ion transport||cellular iron ion homeostasis||deoxyribonucleoside diphosphate metabolic process||oxidoreductase activity||metal ion binding	0.585352		573723	acadvl	acyl-CoA dehydrogenase activity||metabolic process||electron carrier activity||oxidoreductase activity||oxidoreductase activity, acting on the CH-CH group of donors||FAD binding	0.584254		406359	uqcrfs1	ubiquinol-cytochrome-c reductase activity||electron carrier activity||membrane||oxidoreductase activity	0.557013
321793	ak2	adenylate kinase activity||ATP binding||nucleobase, nucleoside, nucleotide and nucleic acid metabolic process||kinase activity||transferase activity||phosphotransferase activity, phosphate group as acceptor||nucleotide kinase activity||nucleobase, nucleoside, nucleotide kinase activity	0.432216		406539	amy2a	catalytic activity||carbohydrate metabolic process||cation binding	0.581472		393538	polr1c	DNA binding||DNA-directed RNA polymerase activity||nucleus||transcription||protein dimerization activity	0.574185		368213	glo1	lactoylglutathione lyase activity||metal ion binding	0.544311
322229	adkb	adenosine kinase activity||purine ribonucleoside salvage||kinase activity	0.429721		30086	ndpkz4	nucleotide binding||nucleoside diphosphate kinase activity||ATP binding||GTP biosynthetic process||UTP biosynthetic process||CTP biosynthetic process||kinase activity||transferase activity	0.574797		393931	ptdss1	molecular_function||cellular_component||phosphatidylserine biosynthetic process	0.574053		436826	polr3k	polymerase (RNA) III (DNA directed) polypeptide K	0.543283
563799	ash1l	DNA binding||protein binding||nucleus||zinc ion binding||hydrogen ion transmembrane transporter activity||proton-transporting two-sector ATPase complex	0.411343		445327	alg6	endoplasmic reticulum||protein amino acid N-linked glycosylation||transferase activity||glucosyltransferase activity	0.570143		493783	extl3	glucuronyl-galactosyl-proteoglycan 4-alpha-N-acetylglucosaminyltransferase activity||heparan sulfate proteoglycan biosynthetic process||membrane||regulation of axon extension||pectoral fin development||embryonic pectoral fin morphogenesis||pectoral fin morphogenesis||positive regulation of fibroblast growth factor receptor signaling pathway	0.553488		378960	mgll	catalytic activity||hydrolase activity	0.53357
767750	atp5i	ATP synthase, H+ transporting, mitochondrial F0 complex, subunit e	0.410023		322660	upb1	nitrogen compound metabolic process||hydrolase activity, acting on carbon-nitrogen (but not peptide) bonds	0.562414		393425	elovl5	integral to plasma membrane||fatty acid elongase activity||integral to membrane||fatty acid elongation, unsaturated fatty acid||long-chain fatty acid biosynthetic process||very-long-chain fatty acid biosynthetic process	0.548303		406703	gstal	glutathione transferase activity||cellular_component||metabolic process||transferase activity	0.530408
449662	acox1	nucleotide binding||acyl-CoA dehydrogenase activity||acyl-CoA oxidase activity||aminoacyl-tRNA ligase activity||ATP binding||cytoplasm||peroxisome||translation||tRNA aminoacylation for protein translation||fatty acid metabolic process||fatty acid beta-oxidation||metabolic process||electron carrier activity||oxidoreductase activity||oxidoreductase activity, acting on the CH-CH group of donors||FAD…	0.401153		334098	hsd11b2	11-beta-hydroxysteroid dehydrogenase activity||metabolic process||oxidoreductase activity	0.560509		445198	suv39h1a	chromosome, pericentric region||chromatin||chromatin binding||nucleus||chromatin assembly or disassembly||transcription||transcription termination||regulation of transcription, DNA-dependent||methyltransferase activity||zinc ion binding||chromatin modification||transferase activity||histone-lysine N-methyltransferase activity||cell differentiation||exocrine pancreas development||transcription ant…	0.543871		386951	idh2	isocitrate dehydrogenase (NADP+) activity||metabolic process||oxidoreductase activity||oxidoreductase activity, acting on the CH-OH group of donors, NAD or NADP as acceptor	0.528063
336606	hadhb	cellular_component||biological_process||acyltransferase activity||transferase activity	0.399341		406468	dhdds	cellular_component||metabolic process||transferase activity	0.549581		321793	ak2	adenylate kinase activity||ATP binding||nucleobase, nucleoside, nucleotide and nucleic acid metabolic process||kinase activity||transferase activity||phosphotransferase activity, phosphate group as acceptor||nucleotide kinase activity||nucleobase, nucleoside, nucleotide kinase activity	0.541429		406746	fpgs	tetrahydrofolylpolyglutamate synthase activity||ATP binding||cellular_component||biosynthetic process||folic acid and derivative biosynthetic process||ligase activity	0.526948
81541	atp5g	ATP synthase, H+ transporting, mitochondrial Fo complex, subunit C3 (subunit 9)	0.398469		322605	chpt1	magnesium ion binding||diacylglycerol cholinephosphotransferase activity||membrane attack complex||phospholipid biosynthetic process||membrane||integral to membrane||transferase activity||phosphotransferase activity, for other substituted phosphate groups||manganese ion binding||metal ion binding	0.546033		406648	ppt1	cellular_component||protein modification process||palmitoyl-(protein) hydrolase activity	0.540648		334197	aldh7a1	metabolic process||oxidoreductase activity	0.522098
140622	atic	catalytic activity||IMP cyclohydrolase activity||phosphoribosylaminoimidazolecarboxamide formyltransferase activity||purine nucleotide biosynthetic process||IMP biosynthetic process||transferase activity||hydrolase activity	0.393636		436768	uqcrq	ubiquinol-cytochrome c reductase, complex III subunit VII	0.53911		386661	scd	stearoyl-CoA 9-desaturase activity||iron ion binding||endoplasmic reticulum||lipid metabolic process||fatty acid biosynthetic process||iron ion transport||cellular iron ion homeostasis||membrane||integral to membrane||oxidoreductase activity||oxidoreductase activity, acting on paired donors, with oxidation of a pair of donors resulting in the reduction of molecular oxygen to two molecules of wate…	0.53345		406575	lta4h	membrane alanyl aminopeptidase activity||leukotriene-A4 hydrolase activity||endopeptidase inhibitor activity||cellular_component||proteolysis||zinc ion transport||metalloendopeptidase inhibitor activity||peptidase activity||metallopeptidase activity||zinc ion binding||hydrolase activity||leukotriene biosynthetic process	0.518934
751093	mif	macrophage migration inhibitory factor	0.390738		564379	cyc1	iron ion binding||cellular_component||electron carrier activity||heme binding	0.517948		445170	polr2e	polymerase (RNA) II (DNA directed) polypeptide E	0.533079		447864	ass1	nucleotide binding||argininosuccinate synthase activity||ATP binding||cellular_component||arginine biosynthetic process||ligase activity	0.518115
414331	cyp51	monooxygenase activity||iron ion binding||heme biosynthetic process||iron ion transport||cellular iron ion homeostasis||methyltransferase activity||electron carrier activity||heme binding||metal ion binding	0.385955		406661	nudt9	cellular_component||biological_process||hydrolase activity	0.514585		140424	gucy2f	protein kinase activity||protein tyrosine kinase activity||ATP binding||protein amino acid phosphorylation	0.527625		140424	gucy2f	protein kinase activity||protein tyrosine kinase activity||ATP binding||protein amino acid phosphorylation	0.517539
321084	dnmt7	DNA binding||calcium ion binding||DNA methylation||DNA methylation||methyltransferase activity||transferase activity	0.374813		563799	ash1l	DNA binding||protein binding||nucleus||zinc ion binding||hydrogen ion transmembrane transporter activity||proton-transporting two-sector ATPase complex	0.509242		402827	hao1	catalytic activity||metabolic process||electron carrier activity||FMN binding||oxidoreductase activity	0.52205		445170	polr2e	polymerase (RNA) II (DNA directed) polypeptide E	0.514202
445290	acat1	cellular_component||biological_process||transferase activity	0.374496		394190	hmgcl	catalytic activity||hydroxymethylglutaryl-CoA lyase activity||metabolic process	0.489055		394133	aldh4a1	1-pyrroline-5-carboxylate dehydrogenase activity||mitochondrion||mitochondrial matrix||proline biosynthetic process||metabolic process||oxidoreductase activity	0.51438		792041	tbxas1	monooxygenase activity||iron ion binding||heme biosynthetic process||iron ion transport||cellular iron ion homeostasis||electron carrier activity||oxidoreductase activity||oxidoreductase activity, acting on paired donors, with incorporation or reduction of molecular oxygen, reduced flavin or flavoprotein as one donor, and incorporation of one atom of oxygen||heme binding||metal ion binding	0.510475
791518	hmox1	response to hypoxia||heme oxygenase (decyclizing) activity||heme oxidation||response to chemical stimulus	0.364759		406283	acadm	acyl-CoA dehydrogenase activity||metabolic process||electron carrier activity||oxidoreductase activity||oxidoreductase activity, acting on the CH-CH group of donors||FAD binding	0.486636		327512	psat1	catalytic activity||L-serine biosynthetic process||metabolic process||transaminase activity||transferase activity||pyridoxal phosphate binding	0.506099		100005761	ehmt1a	euchromatic histone-lysine N-methyltransferase 1a	0.490691
447864	ass1	nucleotide binding||argininosuccinate synthase activity||ATP binding||cellular_component||arginine biosynthetic process||ligase activity	0.356468		405829	dpyd	catalytic activity||dihydroorotate dehydrogenase activity||dihydroorotate oxidase activity||iron ion binding||cytoplasm||'de novo' pyrimidine base biosynthetic process||iron ion transport||cellular iron ion homeostasis||metabolic process||electron carrier activity||oxidoreductase activity||metal ion binding||iron-sulfur cluster binding||4 iron, 4 sulfur cluster binding	0.484259		436826	polr3k	polymerase (RNA) III (DNA directed) polypeptide K	0.501662		368242	kmo	metabolic process||oxidoreductase activity	0.489131
436826	polr3k	polymerase (RNA) III (DNA directed) polypeptide K	0.356231		394021	shmt1	catalytic activity||glycine hydroxymethyltransferase activity||glycine hydroxymethyltransferase activity||glycine hydroxymethyltransferase activity||nucleus||cytoplasm||cytosol||glycine metabolic process||L-serine metabolic process||methyltransferase activity||transferase activity||pyridoxal phosphate binding	0.483035		406474	adob	cellular_component||biological_process||oxidoreductase activity, acting on single donors with incorporation of molecular oxygen, incorporation of two atoms of oxygen	0.501308		322089	ctps	catalytic activity||CTP synthase activity||pyrimidine nucleotide biosynthetic process||ligase activity	0.48515
406696	pgk1	response to hypoxia||phosphoglycerate kinase activity||cellular_component||glycolysis||kinase activity||transferase activity	0.350396		335774	cox6a1	cytochrome c oxidase subunit Via polypeptide 1	0.465613		114426	odc1	catalytic activity||polyamine biosynthetic process||eye photoreceptor cell development	0.490018		334116	eno1	phosphopyruvate hydratase complex||magnesium ion binding||phosphopyruvate hydratase activity||glycolysis||lyase activity	0.473726
394060	hmgcs1	hydroxymethylglutaryl-CoA synthase activity||cellular_component||isoprenoid biosynthetic process	0.350305		30617	urod	uroporphyrinogen decarboxylase activity||cytoplasm||porphyrin biosynthetic process||lyase activity||carboxy-lyase activity	0.459365		327462	hsd3b7	3-beta-hydroxy-delta5-steroid dehydrogenase activity||cellular_component||steroid biosynthetic process||isomerase activity	0.475605		436958	agpat9	1-acylglycerol-3-phosphate O-acyltransferase activity||membrane attack complex||metabolic process||acyltransferase activity||membrane||integral to membrane||transferase activity	0.471461
334208	ldhd	catalytic activity||oxidoreductase activity||FAD binding	0.338601		394133	aldh4a1	1-pyrroline-5-carboxylate dehydrogenase activity||mitochondrion||mitochondrial matrix||proline biosynthetic process||metabolic process||oxidoreductase activity	0.455016		555308	acsl1	catalytic activity||cellular_component||metabolic process	0.474291		573723	acadvl	acyl-CoA dehydrogenase activity||metabolic process||electron carrier activity||oxidoreductase activity||oxidoreductase activity, acting on the CH-CH group of donors||FAD binding	0.469413
797063	ndufb5	NADH dehydrogenase (ubiquinone) 1 beta subcomplex 5	0.322128		394129	hmbsa	hydroxymethylbilane synthase activity||tetrapyrrole biosynthetic process	0.442681		260441	mthfd1	catalytic activity||formate-tetrahydrofolate ligase activity||ATP binding||folic acid and derivative biosynthetic process	0.466841		393622	acsl4	catalytic activity||cellular_component||metabolic process	0.466209
322660	upb1	nitrogen compound metabolic process||hydrolase activity, acting on carbon-nitrogen (but not peptide) bonds	0.318425		553162	hs6st1a	membrane attack complex||membrane||integral to membrane||transferase activity||heparan sulfate 6-O-sulfotransferase activity	0.44069		359839	atp6v1ba	cytoplasm||transport||hydrogen-exporting ATPase activity, phosphorylative mechanism||hydrogen ion transmembrane transporter activity||energy coupled proton transport, against electrochemical gradient||proton transport||proton-transporting two-sector ATPase complex||ATP metabolic process||hydrogen ion transporting ATP synthase activity, rotational mechanism||hydrogen ion transporting ATPase activi…	0.463066		493783	extl3	glucuronyl-galactosyl-proteoglycan 4-alpha-N-acetylglucosaminyltransferase activity||heparan sulfate proteoglycan biosynthetic process||membrane||regulation of axon extension||pectoral fin development||embryonic pectoral fin morphogenesis||pectoral fin morphogenesis||positive regulation of fibroblast growth factor receptor signaling pathway	0.464292
437018	impa1	molecular_function||cellular_component||biological_process	0.31701		493783	extl3	glucuronyl-galactosyl-proteoglycan 4-alpha-N-acetylglucosaminyltransferase activity||heparan sulfate proteoglycan biosynthetic process||membrane||regulation of axon extension||pectoral fin development||embryonic pectoral fin morphogenesis||pectoral fin morphogenesis||positive regulation of fibroblast growth factor receptor signaling pathway	0.433753		116991	ugdh	electron donor activity||oxidoreductase activity||oxidoreductase activity, acting on the CH-OH group of donors, NAD or NADP as acceptor||coenzyme binding||NAD binding	0.462271		436949	bcat2	catalytic activity||branched-chain-amino-acid transaminase activity||metabolic process||transaminase activity||branched chain family amino acid metabolic process||transferase activity	0.460821
406359	uqcrfs1	ubiquinol-cytochrome-c reductase activity||electron carrier activity||membrane||oxidoreductase activity	0.306039		324556	taldo1	catalytic activity||transaldolase activity||cytoplasm||carbohydrate metabolic process||pentose-phosphate shunt||metabolic process	0.43332		334270	agk	nucleotide binding||diacylglycerol kinase activity||ATP binding||membrane attack complex||mitochondrion||activation of protein kinase C activity||membrane||kinase activity||transferase activity	0.456519		406421	acox3	acyl-CoA dehydrogenase activity||acyl-CoA oxidase activity||peroxisome||fatty acid metabolic process||fatty acid beta-oxidation||metabolic process||electron carrier activity||oxidoreductase activity||oxidoreductase activity, acting on the CH-CH group of donors||FAD binding	0.455811
569778	lars	leucyl-tRNA synthetase	0.305291		58068	pc	catalytic activity||pyruvate carboxylase activity||ATP binding||cytoplasm||gluconeogenesis||metabolic process||biotin biosynthetic process||biotin binding||ligase activity||response to cadmium ion	0.42901		561018	cmas	molecular_function||cellular_component||lipopolysaccharide biosynthetic process	0.452963		394133	aldh4a1	1-pyrroline-5-carboxylate dehydrogenase activity||mitochondrion||mitochondrial matrix||proline biosynthetic process||metabolic process||oxidoreductase activity	0.452541
399662	mdh1a	catalytic activity||carbohydrate metabolic process||glycolysis||malate metabolic process||oxidoreductase activity||malate dehydrogenase activity||oxidoreductase activity, acting on the CH-OH group of donors, NAD or NADP as acceptor||L-malate dehydrogenase activity||L-malate dehydrogenase activity||cellular carbohydrate metabolic process	0.302534		317745	impdh2	catalytic activity||IMP dehydrogenase activity||GMP biosynthetic process||metabolic process	0.42607		368229	pmm2	catalytic activity||phosphomannomutase activity||cytoplasm||metabolic process||mannose biosynthetic process	0.433903		335817	pkm2a	magnesium ion binding||catalytic activity||pyruvate kinase activity||cellular_component||glycolysis||kinase activity||transferase activity||potassium ion binding	0.451446
116991	ugdh	electron donor activity||oxidoreductase activity||oxidoreductase activity, acting on the CH-OH group of donors, NAD or NADP as acceptor||coenzyme binding||NAD binding	0.301983		437018	impa1	molecular_function||cellular_component||biological_process	0.423975		394156	acadl	acyl-CoA dehydrogenase activity||metabolic process||electron carrier activity||oxidoreductase activity||oxidoreductase activity, acting on the CH-CH group of donors||FAD binding	0.432857		436597	rdh12	metabolic process||oxidoreductase activity	0.444438
386661	scd	stearoyl-CoA 9-desaturase activity||iron ion binding||endoplasmic reticulum||lipid metabolic process||fatty acid biosynthetic process||iron ion transport||cellular iron ion homeostasis||membrane||integral to membrane||oxidoreductase activity||oxidoreductase activity, acting on paired donors, with oxidation of a pair of donors resulting in the reduction of molecular oxygen to two molecules of wate…	0.297033		266797	itm1	oligosaccharyl transferase activity||protein amino acid glycosylation||membrane	0.42209		436914	acss2	catalytic activity||cellular_component||metabolic process	0.426022		321084	dnmt7	DNA binding||calcium ion binding||DNA methylation||DNA methylation||methyltransferase activity||transferase activity	0.441425
493916	pygl	phosphorylase activity||cellular_component||carbohydrate metabolic process||transferase activity||transferase activity, transferring glycosyl groups||pyridoxal phosphate binding	0.288297		246094	gpia	glucose-6-phosphate isomerase activity||gluconeogenesis||glycolysis||isomerase activity	0.42178		562329	polr3b	tRNA transcription||exocrine pancreas development||gut development	0.424716		100144628	shmt2	glycine hydroxymethyltransferase activity||mitochondrion||methyltransferase activity||transferase activity||pyridoxal phosphate binding	0.440453
335191	atp5o	ATP synthase, H+ transporting, mitochondrial F1 complex, O subunit	0.288152		404730	mao	membrane attack complex||mitochondrion||amine oxidase activity||amine oxidase activity||amine oxidase activity||electron carrier activity||membrane||integral to membrane||oxidoreductase activity||biogenic amine catabolic process	0.421687		394033	pafah1b3	lipid metabolic process||hydrolase activity||hydrolase activity, acting on ester bonds	0.424377		387530	ahcy	adenosylhomocysteinase activity||one-carbon compound metabolic process||hydrolase activity	0.4381
799805	akr1a1b	cellular_component||biological_process||oxidoreductase activity	0.287644		140634	cyp1a	monooxygenase activity||iron ion binding||aromatic compound metabolic process||heme biosynthetic process||iron ion transport||cellular iron ion homeostasis||electron carrier activity||response to xenobiotic stimulus||oxidoreductase activity||oxidoreductase activity, acting on paired donors, with incorporation or reduction of molecular oxygen, reduced flavin or flavoprotein as one donor, and incor…	0.414325		327078	polr1a	DNA binding||DNA-directed RNA polymerase activity||transcription||transcription termination||regulation of transcription, DNA-dependent||transferase activity||nucleotidyltransferase activity||transcription antitermination	0.421861		30084	ndpkz2	non-metastatic cells 2b.2	0.438097
368220	adka	adenosine kinase activity||purine ribonucleoside salvage||kinase activity	0.287033		393559	gmps	catalytic activity||GMP synthase (glutamine-hydrolyzing) activity||ATP binding||cellular_component||GMP biosynthetic process||glutamine metabolic process||biosynthetic process	0.411285		553755	atp5a1	nucleotide binding||ATP binding||transport||hydrogen ion transmembrane transporter activity||ATP synthesis coupled proton transport||proton transport||proton-transporting two-sector ATPase complex||hydrolase activity, acting on acid anhydrides, catalyzing transmembrane movement of substances||proton-transporting ATP synthase complex, catalytic core F(1)||ATP metabolic process||hydrogen ion transp…	0.414905		792097	amd1	adenosylmethionine decarboxylase activity||cellular_component||spermine biosynthetic process||spermidine biosynthetic process	0.43739
445233	me2	malic enzyme activity||cellular_component||malate metabolic process||oxidoreductase activity||oxidoreductase activity, acting on the CH-OH group of donors, NAD or NADP as acceptor||metal ion binding||NAD binding	0.28348		58074	dct	cellular_component||metabolic process||oxidoreductase activity||metal ion binding	0.399834		368912	echs1	catalytic activity||metabolic process	0.409181		394156	acadl	acyl-CoA dehydrogenase activity||metabolic process||electron carrier activity||oxidoreductase activity||oxidoreductase activity, acting on the CH-CH group of donors||FAD binding	0.435206
334121	ptplb	protein tyrosine phosphatase-like (proline instead of catalytic arginine), member b	0.279297		560717	srd5a3	cytoplasm||lipid metabolic process||integral to membrane||oxidoreductase activity, acting on the CH-CH group of donors	0.397501		322660	upb1	nitrogen compound metabolic process||hydrolase activity, acting on carbon-nitrogen (but not peptide) bonds	0.408878		403068	alg2	glycolipid mannosyltransferase activity||nucleus||biosynthetic process	0.425047
58074	dct	cellular_component||metabolic process||oxidoreductase activity||metal ion binding	0.277714		334121	ptplb	protein tyrosine phosphatase-like (proline instead of catalytic arginine), member b	0.396933		266797	itm1	oligosaccharyl transferase activity||protein amino acid glycosylation||membrane	0.397408		30497	ldhb	catalytic activity||L-lactate dehydrogenase activity||cytoplasm||carbohydrate metabolic process||glycolysis||oxidoreductase activity||oxidoreductase activity, acting on the CH-OH group of donors, NAD or NADP as acceptor||anaerobic glycolysis||cellular carbohydrate metabolic process	0.42329
116517	adh5	zinc ion transport||zinc ion binding||oxidoreductase activity||metal ion binding	0.270882		334197	aldh7a1	metabolic process||oxidoreductase activity	0.396079		324845	nt5c2	5'-nucleotidase, cytosolic II	0.391191		394129	hmbsa	hydroxymethylbilane synthase activity||tetrapyrrole biosynthetic process	0.41307
394000	pgm1	carbohydrate metabolic process||intramolecular transferase activity, phosphotransferases	0.267182		573723	acadvl	acyl-CoA dehydrogenase activity||metabolic process||electron carrier activity||oxidoreductase activity||oxidoreductase activity, acting on the CH-CH group of donors||FAD binding	0.392774		322614	arg2	hydrolase activity||hydrolase activity, acting on carbon-nitrogen (but not peptide) bonds, in linear amidines||manganese ion binding||metal ion binding	0.389564		406648	ppt1	cellular_component||protein modification process||palmitoyl-(protein) hydrolase activity	0.41214
327462	hsd3b7	3-beta-hydroxy-delta5-steroid dehydrogenase activity||cellular_component||steroid biosynthetic process||isomerase activity	0.266293		321621	gldc	glycine dehydrogenase (decarboxylating) activity||glycine metabolic process	0.390974		563799	ash1l	DNA binding||protein binding||nucleus||zinc ion binding||hydrogen ion transmembrane transporter activity||proton-transporting two-sector ATPase complex	0.384771		394043	ephx1	catalytic activity||epoxide hydrolase activity||microsome||response to toxin||membrane	0.411527
406468	dhdds	cellular_component||metabolic process||transferase activity	0.265624		406330	got1	catalytic activity||aspartate transaminase activity||cellular_component||amino acid metabolic process||transaminase activity||biosynthetic process||transferase activity||transferase activity, transferring nitrogenous groups||pyridoxal phosphate binding	0.390716		569778	lars	leucyl-tRNA synthetase	0.381216		378450	hs6st2	angiogenesis||patterning of blood vessels||membrane attack complex||skeletal muscle development||membrane||integral to membrane||transferase activity||heparan sulfate 6-O-sulfotransferase activity||cell differentiation||embryonic eye morphogenesis	0.409222
336425	aldoaa	catalytic activity||fructose-bisphosphate aldolase activity||cellular_component||glycolysis||metabolic process||lyase activity	0.261265		415176	nudt5	hydrolase activity	0.387788		449663	gpd1l	glycerol-3-phosphate dehydrogenase (NAD+) activity||cytoplasm||carbohydrate metabolic process||glycerol-3-phosphate metabolic process||glycerol-3-phosphate dehydrogenase complex||oxidoreductase activity||oxidoreductase activity, acting on CH-OH group of donors||oxidoreductase activity, acting on the CH-OH group of donors, NAD or NADP as acceptor||glycerol-3-phosphate catabolic process||coenzyme b…	0.380966		493916	pygl	phosphorylase activity||cellular_component||carbohydrate metabolic process||transferase activity||transferase activity, transferring glycosyl groups||pyridoxal phosphate binding	0.397458
335774	cox6a1	cytochrome c oxidase subunit Via polypeptide 1	0.26046		394060	hmgcs1	hydroxymethylglutaryl-CoA synthase activity||cellular_component||isoprenoid biosynthetic process	0.381094		393829	ndufb8	NADH dehydrogenase (ubiquinone) 1 beta subcomplex, 8	0.376746		402827	hao1	catalytic activity||metabolic process||electron carrier activity||FMN binding||oxidoreductase activity	0.39155
336977	hagh	cellular_component||biological_process||hydrolase activity	0.258954		555308	acsl1	catalytic activity||cellular_component||metabolic process	0.376782		445121	hadh	cellular_component||fatty acid metabolic process||oxidoreductase activity||coenzyme binding	0.375872		30086	ndpkz4	nucleotide binding||nucleoside diphosphate kinase activity||ATP binding||GTP biosynthetic process||UTP biosynthetic process||CTP biosynthetic process||kinase activity||transferase activity	0.387339
373092	glud1b	amino acid metabolic process||oxidoreductase activity	0.256733		30095	ckma	catalytic activity||kinase activity||transferase activity||transferase activity, transferring phosphorus-containing groups	0.37411		30733	rrm2	ribonucleoside-diphosphate reductase activity||iron ion binding||cytoplasm||iron ion transport||cellular iron ion homeostasis||deoxyribonucleoside diphosphate metabolic process||oxidoreductase activity||metal ion binding	0.374334		321892	ckmt1	catalytic activity||cellular_component||biological_process||kinase activity||transferase activity||transferase activity, transferring phosphorus-containing groups	0.354557
404732	d4st1	membrane attack complex||membrane||integral to membrane||transferase activity	0.244482		447913	ndufs6	NADH dehydrogenase (ubiquinone) Fe-S protein 6	0.36867		406762	pgd	phosphogluconate dehydrogenase (decarboxylating) activity||pentose-phosphate shunt||oxidoreductase activity||NADP binding||coenzyme binding	0.372147		566527	dad1	defender against cell death 1	0.352974
393461	gmds	catalytic activity||intracellular||metabolic process||GDP-mannose 4,6-dehydratase activity||oxidoreductase activity||GDP-mannose metabolic process||cellular metabolic process||coenzyme binding	0.241843		378962	pah	monooxygenase activity||phenylalanine 4-monooxygenase activity||iron ion binding||L-phenylalanine catabolic process||metabolic process||aromatic amino acid family metabolic process||amino acid binding	0.367489		406615	gpd1	glycerol-3-phosphate dehydrogenase (NAD+) activity||cytoplasm||carbohydrate metabolic process||glycerol-3-phosphate metabolic process||glycerol-3-phosphate dehydrogenase complex||oxidoreductase activity||oxidoreductase activity, acting on CH-OH group of donors||oxidoreductase activity, acting on the CH-OH group of donors, NAD or NADP as acceptor||glycerol-3-phosphate catabolic process||coenzyme b…	0.366779		399662	mdh1a	catalytic activity||carbohydrate metabolic process||glycolysis||malate metabolic process||oxidoreductase activity||malate dehydrogenase activity||oxidoreductase activity, acting on the CH-OH group of donors, NAD or NADP as acceptor||L-malate dehydrogenase activity||L-malate dehydrogenase activity||cellular carbohydrate metabolic process	0.349169
572849	suv420h1	nucleus||transcription||transcription termination||regulation of transcription, DNA-dependent||methyltransferase activity||transferase activity||histone-lysine N-methyltransferase activity||transcription antitermination	0.23845		394033	pafah1b3	lipid metabolic process||hydrolase activity||hydrolase activity, acting on ester bonds	0.357256		393943	ndufa6	NADH dehydrogenase (ubiquinone) 1 alpha subcomplex, 6	0.366653		449787	atp5f1	ATP synthase, H+ transporting, mitochondrial F0 complex, subunit b, isoform 1	0.349098
140424	gucy2f	protein kinase activity||protein tyrosine kinase activity||ATP binding||protein amino acid phosphorylation	0.234592		406359	uqcrfs1	ubiquinol-cytochrome-c reductase activity||electron carrier activity||membrane||oxidoreductase activity	0.348579		30084	ndpkz2	non-metastatic cells 2b.2	0.362328		100148292	npl	catalytic activity||cytoplasm||metabolic process||N-acetylneuraminate lyase activity||lyase activity	0.348964
406259	hprt1	hypoxanthine phosphoribosyltransferase activity||cytoplasm||purine ribonucleoside salvage||nucleoside metabolic process||transferase activity||transferase activity, transferring glycosyl groups	0.233287		406496	aldoab	catalytic activity||fructose-bisphosphate aldolase activity||cellular_component||glycolysis||metabolic process||lyase activity	0.346826		569581	mut	methylmalonyl-CoA mutase activity||metabolic process||isomerase activity||intramolecular transferase activity||cobalamin binding||metal ion binding	0.356622		335025	atp6v1g1	ATPase, H+ transporting, V1 subunit G isoform 1	0.344608
327075	degs1	lipid metabolic process||membrane||oxidoreductase activity||oxidoreductase activity, acting on paired donors, with oxidation of a pair of donors resulting in the reduction of molecular oxygen to two molecules of water	0.232493		140615	fads2	iron ion binding||membrane attack complex||lipid metabolic process||fatty acid biosynthetic process||transport||membrane||integral to membrane||oxidoreductase activity||oxidoreductase activity, acting on paired donors, with oxidation of a pair of donors resulting in the reduction of molecular oxygen to two molecules of water||heme binding||transition metal ion binding	0.342036		334208	ldhd	catalytic activity||oxidoreductase activity||FAD binding	0.351874		794311	fmo5	monooxygenase activity||flavin-containing monooxygenase activity||microsome||oxidoreductase activity||intrinsic to endoplasmic reticulum membrane||FAD binding||NADP binding	0.343056
325712	ndufab1	NADH dehydrogenase (ubiquinone) 1, alpha/beta subcomplex, 1	0.231329		563201	pi4kb	inositol or phosphatidylinositol kinase activity||cellular_component||kinase activity||transferase activity||phosphotransferase activity, alcohol group as acceptor||phosphoinositide phosphorylation||phosphoinositide-mediated signaling	0.340032		116517	adh5	zinc ion transport||zinc ion binding||oxidoreductase activity||metal ion binding	0.350398		406339	hk2	nucleotide binding||hexokinase activity||ATP binding||cellular_component||glycolysis||kinase activity||transferase activity	0.340399
406703	gstal	glutathione transferase activity||cellular_component||metabolic process||transferase activity	0.228916		568448	aco1	metabolic process||4 iron, 4 sulfur cluster binding	0.33898		325922	retsat	membrane attack complex||signal recognition particle, endoplasmic reticulum targeting||electron carrier activity||negative regulation of signal transduction||membrane||carotenoid biosynthetic process||oxidoreductase activity||oxidoreductase activity, acting on paired donors, with incorporation or reduction of molecular oxygen||FAD binding||all-trans-retinol 13,14-reductase activity||all-trans-ret…	0.344336		791915	enpp6	catalytic activity||membrane attack complex||signal recognition particle, endoplasmic reticulum targeting||metabolic process||negative regulation of signal transduction||membrane||integral to membrane||hydrolase activity||phosphoric monoester hydrolase activity	0.337499
326962	cox5ab	cytochrome c oxidase subunit Vab	0.226399		562329	polr3b	tRNA transcription||exocrine pancreas development||gut development	0.33808		140615	fads2	iron ion binding||membrane attack complex||lipid metabolic process||fatty acid biosynthetic process||transport||membrane||integral to membrane||oxidoreductase activity||oxidoreductase activity, acting on paired donors, with oxidation of a pair of donors resulting in the reduction of molecular oxygen to two molecules of water||heme binding||transition metal ion binding	0.342592		497279	ext1a	membrane attack complex||membrane||integral to membrane||transferase activity||transferase activity, transferring glycosyl groups||N-acetylglucosaminyl-proteoglycan 4-beta-glucuronosyltransferase activity	0.331095
394129	hmbsa	hydroxymethylbilane synthase activity||tetrapyrrole biosynthetic process	0.226073		560753	tpi1b	catalytic activity||triose-phosphate isomerase activity||metabolic process||isomerase activity	0.323157		334098	hsd11b2	11-beta-hydroxysteroid dehydrogenase activity||metabolic process||oxidoreductase activity	0.340817		84039	bcmo1	eye photoreceptor cell differentiation||beta-carotene 15,15'-monooxygenase activity||monooxygenase activity||ferrous iron binding||oxidoreductase activity, acting on single donors with incorporation of molecular oxygen, incorporation of two atoms of oxygen||hindbrain development	0.324401
553725	alg3	mannosyltransferase activity||mannosyltransferase activity||endoplasmic reticulum||endoplasmic reticulum||protein amino acid glycosylation||protein amino acid N-linked glycosylation||integral to membrane||transferase activity||transferase activity, transferring glycosyl groups||glucosyltransferase activity	0.224637		324510	gcnt4	beta-1,3-galactosyl-O-glycosyl-glycoprotein beta-1,6-N-acetylglucosaminyltransferase activity||membrane attack complex||acetylglucosaminyltransferase activity||membrane||integral to membrane||transferase activity||transferase activity, transferring glycosyl groups	0.318163		317745	impdh2	catalytic activity||IMP dehydrogenase activity||GMP biosynthetic process||metabolic process	0.334041		406265	agpat4	metabolic process||acyltransferase activity||transferase activity	0.316957
327057	uck2b	nucleotide binding||ATP binding||cellular_component||metabolic process||kinase activity||transferase activity||phosphotransferase activity, alcohol group as acceptor	0.224537		394230	st3gal5	membrane attack complex||protein amino acid glycosylation||sialyltransferase activity||membrane||integral to membrane||transferase activity||transferase activity, transferring glycosyl groups||integral to Golgi membrane||lactosylceramide alpha-2,3-sialyltransferase activity||lactosylceramide alpha-2,3-sialyltransferase activity	0.315918		553725	alg3	mannosyltransferase activity||mannosyltransferase activity||endoplasmic reticulum||endoplasmic reticulum||protein amino acid glycosylation||protein amino acid N-linked glycosylation||integral to membrane||transferase activity||transferase activity, transferring glycosyl groups||glucosyltransferase activity	0.325947		58016	hccs	holocytochrome-c synthase activity||mitochondrion	0.315857
406662	sc4mol	C-4 methylsterol oxidase activity||catalytic activity||iron ion binding||membrane attack complex||iron ion transport||cellular iron ion homeostasis||metabolic process||membrane||integral to membrane||oxidoreductase activity	0.222598		406648	ppt1	cellular_component||protein modification process||palmitoyl-(protein) hydrolase activity	0.314063		394021	shmt1	catalytic activity||glycine hydroxymethyltransferase activity||glycine hydroxymethyltransferase activity||glycine hydroxymethyltransferase activity||nucleus||cytoplasm||cytosol||glycine metabolic process||L-serine metabolic process||methyltransferase activity||transferase activity||pyridoxal phosphate binding	0.32587		58215	fech	ferrochelatase activity||ferrochelatase activity||iron ion binding||heme biosynthetic process||iron ion transport||cellular iron ion homeostasis||lyase activity	0.313358
552997	fdps	cellular_component||isoprenoid biosynthetic process||transferase activity	0.221647		751093	mif	macrophage migration inhibitory factor	0.313555		336606	hadhb	cellular_component||biological_process||acyltransferase activity||transferase activity	0.316022		321621	gldc	glycine dehydrogenase (decarboxylating) activity||glycine metabolic process	0.311299
445288	acads	acyl-CoA dehydrogenase activity||metabolic process||electron carrier activity||oxidoreductase activity||oxidoreductase activity, acting on the CH-CH group of donors||FAD binding	0.219772		140424	gucy2f	protein kinase activity||protein tyrosine kinase activity||ATP binding||protein amino acid phosphorylation	0.312944		393713	fhit	catalytic activity	0.314835		84702	cp	copper ion transmembrane transporter activity||copper ion binding||copper ion transport||oxidoreductase activity||metal ion binding	0.30335
335494	fuca1	catalytic activity||alpha-L-fucosidase activity||carbohydrate metabolic process||cation binding	0.21865		541331	ndufa9	response to hypoxia||catalytic activity||cellular_component||ubiquinone biosynthetic process||cellular metabolic process||coenzyme binding	0.308058		406703	gstal	glutathione transferase activity||cellular_component||metabolic process||transferase activity	0.314315		406696	pgk1	response to hypoxia||phosphoglycerate kinase activity||cellular_component||glycolysis||kinase activity||transferase activity	0.299882
406746	fpgs	tetrahydrofolylpolyglutamate synthase activity||ATP binding||cellular_component||biosynthetic process||folic acid and derivative biosynthetic process||ligase activity	0.213468		84702	cp	copper ion transmembrane transporter activity||copper ion binding||copper ion transport||oxidoreductase activity||metal ion binding	0.30752		321965	taz	heart looping||heart development||metabolic process||acyltransferase activity||integral to mitochondrial outer membrane||positive regulation of heart contraction	0.306306		393425	elovl5	integral to plasma membrane||fatty acid elongase activity||integral to membrane||fatty acid elongation, unsaturated fatty acid||long-chain fatty acid biosynthetic process||very-long-chain fatty acid biosynthetic process	0.295682
246094	gpia	glucose-6-phosphate isomerase activity||gluconeogenesis||glycolysis||isomerase activity	0.200804		58215	fech	ferrochelatase activity||ferrochelatase activity||iron ion binding||heme biosynthetic process||iron ion transport||cellular iron ion homeostasis||lyase activity	0.306176		80939	papss2	sulfate assimilation||sulfate adenylyltransferase (ATP) activity||ATP binding||kinase activity||transferase activity, transferring phosphorus-containing groups	0.306196		81541	atp5g	ATP synthase, H+ transporting, mitochondrial Fo complex, subunit C3 (subunit 9)	0.293618
406713	lipf	response to hypoxia||catalytic activity||cellular_component||lipid metabolic process	0.199769		554477	pfkfb3	catalytic activity||ATP binding||cellular_component||fructose 2,6-bisphosphate metabolic process||metabolic process||kinase activity	0.306099		393264	uap1l1	cellular_component||metabolic process||nucleotidyltransferase activity	0.304873		334161	alg1	DNA binding||biosynthetic process||transferase activity||transferase activity, transferring glycosyl groups	0.286884
393839	scp2	sterol carrier activity||metabolic process||oxidoreductase activity	0.191748		327057	uck2b	nucleotide binding||ATP binding||cellular_component||metabolic process||kinase activity||transferase activity||phosphotransferase activity, alcohol group as acceptor	0.297864		58141	gart	catalytic activity||phosphoribosylamine-glycine ligase activity||phosphoribosylformylglycinamidine cyclo-ligase activity||phosphoribosylglycinamide formyltransferase activity||ATP binding||cytoplasm||'de novo' IMP biosynthetic process||methyltransferase activity||biosynthetic process||purine base biosynthetic process||transferase activity||hydroxymethyl-, formyl- and related transferase activity	0.303031		325875	dgat1	membrane attack complex||biological_process||acyltransferase activity||membrane||integral to membrane||transferase activity	0.284374
564379	cyc1	iron ion binding||cellular_component||electron carrier activity||heme binding	0.190712		436826	polr3k	polymerase (RNA) III (DNA directed) polypeptide K	0.289653		30086	ndpkz4	nucleotide binding||nucleoside diphosphate kinase activity||ATP binding||GTP biosynthetic process||UTP biosynthetic process||CTP biosynthetic process||kinase activity||transferase activity	0.297731		323653	aldh3a2	aldehyde dehydrogenase (NAD) activity||aldehyde dehydrogenase [NAD(P)+] activity||cellular_component||aldehyde metabolic process||metabolic process||oxidoreductase activity	0.274469
58068	pc	catalytic activity||pyruvate carboxylase activity||ATP binding||cytoplasm||gluconeogenesis||metabolic process||biotin biosynthetic process||biotin binding||ligase activity||response to cadmium ion	0.188553		322811	atp6v0d1	proton-transporting two-sector ATPase complex||hydrogen ion transporting ATPase activity, rotational mechanism||retina development in camera-type eye	0.279743		394190	hmgcl	catalytic activity||hydroxymethylglutaryl-CoA lyase activity||metabolic process	0.296693		394033	pafah1b3	lipid metabolic process||hydrolase activity||hydrolase activity, acting on ester bonds	0.271737
562149	sdhb	iron ion binding||tricarboxylic acid cycle||iron ion transport||cellular iron ion homeostasis||electron carrier activity||oxidoreductase activity||metal ion binding||iron-sulfur cluster binding||2 iron, 2 sulfur cluster binding	0.188303		794311	fmo5	monooxygenase activity||flavin-containing monooxygenase activity||microsome||oxidoreductase activity||intrinsic to endoplasmic reticulum membrane||FAD binding||NADP binding	0.278226		334121	ptplb	protein tyrosine phosphatase-like (proline instead of catalytic arginine), member b	0.296451		450078	hsd17b10	cellular_component||metabolic process||oxidoreductase activity	0.266363
393845	pde6c	catalytic activity||3',5'-cyclic-nucleotide phosphodiesterase activity||signal transduction||hydrolase activity	0.186012		335025	atp6v1g1	ATPase, H+ transporting, V1 subunit G isoform 1	0.276566		100148292	npl	catalytic activity||cytoplasm||metabolic process||N-acetylneuraminate lyase activity||lyase activity	0.289437		393887	wwox	protein binding||nucleus||cytoplasm||metabolic process||oxidoreductase activity	0.261054
325875	dgat1	membrane attack complex||biological_process||acyltransferase activity||membrane||integral to membrane||transferase activity	0.184822		327346	mtmr6	inositol or phosphatidylinositol phosphatase activity||dephosphorylation||hydrolase activity||phosphoric monoester hydrolase activity||phospholipid dephosphorylation	0.275949		445202	dpm1	dolichyl-phosphate mannosyltransferase polypeptide 1, catalytic subunit	0.287219		562149	sdhb	iron ion binding||tricarboxylic acid cycle||iron ion transport||cellular iron ion homeostasis||electron carrier activity||oxidoreductase activity||metal ion binding||iron-sulfur cluster binding||2 iron, 2 sulfur cluster binding	0.259687
791915	enpp6	catalytic activity||membrane attack complex||signal recognition particle, endoplasmic reticulum targeting||metabolic process||negative regulation of signal transduction||membrane||integral to membrane||hydrolase activity||phosphoric monoester hydrolase activity	0.178048		445182	auh	catalytic activity||metabolic process	0.268421		799963	gpt2	catalytic activity||alanine transaminase activity||cellular_component||transaminase activity||biosynthetic process||transferase activity||transferase activity, transferring nitrogenous groups||pyridoxal phosphate binding	0.286116		393703	ndufb10	NADH dehydrogenase (ubiquinone) 1 beta subcomplex, 10	0.258721
317745	impdh2	catalytic activity||IMP dehydrogenase activity||GMP biosynthetic process||metabolic process	0.177942		30083	nme2	non-metastatic cells 2	0.26409		415176	nudt5	hydrolase activity	0.285936		406383	cmpk	nucleotide binding||cytidylate kinase activity||ATP binding||nucleus||cytoplasm||nucleobase, nucleoside, nucleotide and nucleic acid metabolic process||kinase activity||transferase activity||phosphotransferase activity, phosphate group as acceptor||nucleotide kinase activity||nucleobase, nucleoside, nucleotide kinase activity	0.258667
569581	mut	methylmalonyl-CoA mutase activity||metabolic process||isomerase activity||intramolecular transferase activity||cobalamin binding||metal ion binding	0.176576		333997	ampd3	AMP deaminase activity||cellular_component||purine ribonucleoside monophosphate biosynthetic process||deaminase activity	0.262742		30068	cat	catalase activity||peroxidase activity||iron ion binding||peroxisome||heme biosynthetic process||iron ion transport||cellular iron ion homeostasis||response to oxidative stress||peroxisome organization and biogenesis||oxidoreductase activity||response to copper ion||metal ion binding	0.285847		352926	gpx1a	glutathione peroxidase 1a	0.257794
493783	extl3	glucuronyl-galactosyl-proteoglycan 4-alpha-N-acetylglucosaminyltransferase activity||heparan sulfate proteoglycan biosynthetic process||membrane||regulation of axon extension||pectoral fin development||embryonic pectoral fin morphogenesis||pectoral fin morphogenesis||positive regulation of fibroblast growth factor receptor signaling pathway	0.174731		386661	scd	stearoyl-CoA 9-desaturase activity||iron ion binding||endoplasmic reticulum||lipid metabolic process||fatty acid biosynthetic process||iron ion transport||cellular iron ion homeostasis||membrane||integral to membrane||oxidoreductase activity||oxidoreductase activity, acting on paired donors, with oxidation of a pair of donors resulting in the reduction of molecular oxygen to two molecules of wate…	0.261032		327075	degs1	lipid metabolic process||membrane||oxidoreductase activity||oxidoreductase activity, acting on paired donors, with oxidation of a pair of donors resulting in the reduction of molecular oxygen to two molecules of water	0.282661		406474	adob	cellular_component||biological_process||oxidoreductase activity, acting on single donors with incorporation of molecular oxygen, incorporation of two atoms of oxygen	0.256588
64607	alas2	catalytic activity||5-aminolevulinate synthase activity||aminopeptidase activity||intracellular||mitochondrion||proteolysis||heme biosynthetic process||metabolic process||acyltransferase activity||biosynthetic process||transferase activity||transferase activity, transferring nitrogenous groups||pyridoxal phosphate binding||tetrapyrrole biosynthetic process||embryonic hemopoiesis	0.173862		767750	atp5i	ATP synthase, H+ transporting, mitochondrial F0 complex, subunit e	0.258746		402868	pnpo	pyridoxamine-phosphate oxidase activity||pyridoxine biosynthetic process||FMN binding	0.282647		564552	ogdh	oxoglutarate (alpha-ketoglutarate) dehydrogenase (lipoamide)	0.256451
322605	chpt1	magnesium ion binding||diacylglycerol cholinephosphotransferase activity||membrane attack complex||phospholipid biosynthetic process||membrane||integral to membrane||transferase activity||phosphotransferase activity, for other substituted phosphate groups||manganese ion binding||metal ion binding	0.167404		556086	nsd1a	receptor activity||protein binding||nucleus||zinc ion binding	0.258369		436958	agpat9	1-acylglycerol-3-phosphate O-acyltransferase activity||membrane attack complex||metabolic process||acyltransferase activity||membrane||integral to membrane||transferase activity	0.279779		30740	rrm1	nucleotide binding||ribonucleoside-diphosphate reductase activity||ATP binding||cytoplasm||ribonucleoside-diphosphate reductase complex||DNA replication||oxidoreductase activity	0.254373
334116	eno1	phosphopyruvate hydratase complex||magnesium ion binding||phosphopyruvate hydratase activity||glycolysis||lyase activity	0.165663		393983	pfkfb2	catalytic activity||ATP binding||cellular_component||fructose 2,6-bisphosphate metabolic process||metabolic process||kinase activity	0.257981		445494	pgls	cellular_component||pentose-phosphate shunt||6-phosphogluconolactonase activity	0.278024		562329	polr3b	tRNA transcription||exocrine pancreas development||gut development	0.248467
317746	suclg2	catalytic activity||ATP binding||metabolic process||ligase activity	0.163105		100005717	cpt2	cellular_component||biological_process||acyltransferase activity||transferase activity	0.252141		335153	setdb2	DNA binding||nucleus||methyltransferase activity||zinc ion binding||chromatin modification||transferase activity||histone-lysine N-methyltransferase activity	0.275749		317738	elovl6	membrane attack complex||mitochondrion||membrane||integral to membrane	0.246808
352924	txnrd1	cytoplasm||selenium binding||electron carrier activity||protein disulfide oxidoreductase activity||oxidoreductase activity||oxidoreductase activity, acting on NADH or NADPH, disulfide as acceptor||cell redox homeostasis||FAD binding||NADP binding	0.162934		436949	bcat2	catalytic activity||branched-chain-amino-acid transaminase activity||metabolic process||transaminase activity||branched chain family amino acid metabolic process||transferase activity	0.251272		403116	st6gal2	beta-galactoside alpha-2,6-sialyltransferase activity||beta-galactoside alpha-2,6-sialyltransferase activity||membrane attack complex||protein amino acid glycosylation||sialyltransferase activity||membrane||integral to membrane||transferase activity||transferase activity, transferring glycosyl groups||integral to Golgi membrane	0.274143		325922	retsat	membrane attack complex||signal recognition particle, endoplasmic reticulum targeting||electron carrier activity||negative regulation of signal transduction||membrane||carotenoid biosynthetic process||oxidoreductase activity||oxidoreductase activity, acting on paired donors, with incorporation or reduction of molecular oxygen||FAD binding||all-trans-retinol 13,14-reductase activity||all-trans-ret…	0.246753
562854	lap3	leucine aminopeptidase 3	0.162828		335191	atp5o	ATP synthase, H+ transporting, mitochondrial F1 complex, O subunit	0.250282		246094	gpia	glucose-6-phosphate isomerase activity||gluconeogenesis||glycolysis||isomerase activity	0.274039		393598	alg9	protein binding||cellular_component||biological_process||transferase activity||transferase activity, transferring glycosyl groups	0.246679
337412	bcat1	catalytic activity||branched-chain-amino-acid transaminase activity||metabolic process||transaminase activity||branched chain family amino acid metabolic process||transferase activity	0.161294		403116	st6gal2	beta-galactoside alpha-2,6-sialyltransferase activity||beta-galactoside alpha-2,6-sialyltransferase activity||membrane attack complex||protein amino acid glycosylation||sialyltransferase activity||membrane||integral to membrane||transferase activity||transferase activity, transferring glycosyl groups||integral to Golgi membrane	0.241871		394129	hmbsa	hydroxymethylbilane synthase activity||tetrapyrrole biosynthetic process	0.273329		335751	cox7a2l	cytochrome c oxidase subunit VIIa polypeptide 3	0.243781
321951	ndufa10	ATP binding||nucleobase, nucleoside, nucleotide and nucleic acid metabolic process||ubiquinone biosynthetic process||phosphotransferase activity, alcohol group as acceptor	0.158747		493916	pygl	phosphorylase activity||cellular_component||carbohydrate metabolic process||transferase activity||transferase activity, transferring glycosyl groups||pyridoxal phosphate binding	0.241418		81882	dhfr	heart morphogenesis||dihydrofolate reductase activity||glycine biosynthetic process||nucleotide biosynthetic process||oxidoreductase activity||heart contraction	0.27038		336977	hagh	cellular_component||biological_process||hydrolase activity	0.24289
335974	got2b	catalytic activity||aspartate transaminase activity||amino acid metabolic process||transaminase activity||biosynthetic process||transferase activity||transferase activity, transferring nitrogenous groups||pyridoxal phosphate binding	0.15859		378847	mtr	dihydropteroate synthase activity||intracellular||methyltransferase activity||methionine synthase activity||homocysteine S-methyltransferase activity||methionine biosynthetic process||folic acid and derivative biosynthetic process||transferase activity||cobalamin binding||metal ion binding||cobalt ion binding	0.240989		321621	gldc	glycine dehydrogenase (decarboxylating) activity||glycine metabolic process	0.263517		368220	adka	adenosine kinase activity||purine ribonucleoside salvage||kinase activity	0.242738
406496	aldoab	catalytic activity||fructose-bisphosphate aldolase activity||cellular_component||glycolysis||metabolic process||lyase activity	0.153996		791915	enpp6	catalytic activity||membrane attack complex||signal recognition particle, endoplasmic reticulum targeting||metabolic process||negative regulation of signal transduction||membrane||integral to membrane||hydrolase activity||phosphoric monoester hydrolase activity	0.239971		378847	mtr	dihydropteroate synthase activity||intracellular||methyltransferase activity||methionine synthase activity||homocysteine S-methyltransferase activity||methionine biosynthetic process||folic acid and derivative biosynthetic process||transferase activity||cobalamin binding||metal ion binding||cobalt ion binding	0.262691		445288	acads	acyl-CoA dehydrogenase activity||metabolic process||electron carrier activity||oxidoreductase activity||oxidoreductase activity, acting on the CH-CH group of donors||FAD binding	0.236048
554103	cox7a2	cytochrome c oxidase subunit VIIa 2	0.15226		368912	echs1	catalytic activity||metabolic process	0.239237		552997	fdps	cellular_component||isoprenoid biosynthetic process||transferase activity	0.25758		324947	sephs1	nucleotide binding||catalytic activity||selenide, water dikinase activity||ATP binding||selenium binding||kinase activity||transferase activity	0.224945
393887	wwox	protein binding||nucleus||cytoplasm||metabolic process||oxidoreductase activity	0.151917		553725	alg3	mannosyltransferase activity||mannosyltransferase activity||endoplasmic reticulum||endoplasmic reticulum||protein amino acid glycosylation||protein amino acid N-linked glycosylation||integral to membrane||transferase activity||transferase activity, transferring glycosyl groups||glucosyltransferase activity	0.2392		554477	pfkfb3	catalytic activity||ATP binding||cellular_component||fructose 2,6-bisphosphate metabolic process||metabolic process||kinase activity	0.254857		333974	gclm	oxidoreductase activity||ligase activity	0.224663
393315	ccbl2	catalytic activity||cellular_component||transaminase activity||biosynthetic process||transferase activity||transferase activity, transferring nitrogenous groups||lyase activity||1-aminocyclopropane-1-carboxylate synthase activity||pyridoxal phosphate binding||cysteine-S-conjugate beta-lyase activity	0.1506		100144628	shmt2	glycine hydroxymethyltransferase activity||mitochondrion||methyltransferase activity||transferase activity||pyridoxal phosphate binding	0.236698		30497	ldhb	catalytic activity||L-lactate dehydrogenase activity||cytoplasm||carbohydrate metabolic process||glycolysis||oxidoreductase activity||oxidoreductase activity, acting on the CH-OH group of donors, NAD or NADP as acceptor||anaerobic glycolysis||cellular carbohydrate metabolic process	0.251948		406306	ndufb4	NADH dehydrogenase (ubiquinone) 1 beta subcomplex, 4	0.221581
30733	rrm2	ribonucleoside-diphosphate reductase activity||iron ion binding||cytoplasm||iron ion transport||cellular iron ion homeostasis||deoxyribonucleoside diphosphate metabolic process||oxidoreductase activity||metal ion binding	0.150384		447864	ass1	nucleotide binding||argininosuccinate synthase activity||ATP binding||cellular_component||arginine biosynthetic process||ligase activity	0.236279		84702	cp	copper ion transmembrane transporter activity||copper ion binding||copper ion transport||oxidoreductase activity||metal ion binding	0.25061		406330	got1	catalytic activity||aspartate transaminase activity||cellular_component||amino acid metabolic process||transaminase activity||biosynthetic process||transferase activity||transferase activity, transferring nitrogenous groups||pyridoxal phosphate binding	0.220789
399481	aldh9a1b	aldehyde dehydrogenase (NAD) activity||cytoplasm||metabolic process||oxidoreductase activity	0.146892		324201	dlat	nucleotide binding||pyruvate dehydrogenase activity||dihydrolipoyllysine-residue acetyltransferase activity||aminoacyl-tRNA ligase activity||protein binding||ATP binding||cytoplasm||acetyl-CoA biosynthetic process from pyruvate||pyruvate metabolic process||pyruvate metabolic process||translation||tRNA aminoacylation for protein translation||metabolic process||acyltransferase activity||transferase…	0.233633		352924	txnrd1	cytoplasm||selenium binding||electron carrier activity||protein disulfide oxidoreductase activity||oxidoreductase activity||oxidoreductase activity, acting on NADH or NADPH, disulfide as acceptor||cell redox homeostasis||FAD binding||NADP binding	0.248945		30554	cpla2	phospholipase activity||lysophospholipase activity||calcium channel activity||calcium ion binding||cytoplasm||calcium ion transport||phospholipid catabolic process||hydrolase activity||calcium channel inhibitor activity	0.214339
406306	ndufb4	NADH dehydrogenase (ubiquinone) 1 beta subcomplex, 4	0.143763		368229	pmm2	catalytic activity||phosphomannomutase activity||cytoplasm||metabolic process||mannose biosynthetic process	0.231376		553660	ndufs5	NADH dehydrogenase (ubiquinone) Fe-S protein 5	0.24731		406539	amy2a	catalytic activity||carbohydrate metabolic process||cation binding	0.213987
324556	taldo1	catalytic activity||transaldolase activity||cytoplasm||carbohydrate metabolic process||pentose-phosphate shunt||metabolic process	0.143201		359839	atp6v1ba	cytoplasm||transport||hydrogen-exporting ATPase activity, phosphorylative mechanism||hydrogen ion transmembrane transporter activity||energy coupled proton transport, against electrochemical gradient||proton transport||proton-transporting two-sector ATPase complex||ATP metabolic process||hydrogen ion transporting ATP synthase activity, rotational mechanism||hydrogen ion transporting ATPase activi…	0.230584		554124	bckdha	cellular_component||metabolic process||oxidoreductase activity, acting on the aldehyde or oxo group of donors, disulfide as acceptor	0.244531		406762	pgd	phosphogluconate dehydrogenase (decarboxylating) activity||pentose-phosphate shunt||oxidoreductase activity||NADP binding||coenzyme binding	0.211865
259189	hgd	homogentisate 1,2-dioxygenase	0.139046		394043	ephx1	catalytic activity||epoxide hydrolase activity||microsome||response to toxin||membrane	0.230327		114427	vars	nucleotide binding||aminoacyl-tRNA ligase activity||valine-tRNA ligase activity||ATP binding||cytoplasm||translation||tRNA aminoacylation for protein translation||valyl-tRNA aminoacylation||ligase activity	0.237777		560753	tpi1b	catalytic activity||triose-phosphate isomerase activity||metabolic process||isomerase activity	0.199457
406615	gpd1	glycerol-3-phosphate dehydrogenase (NAD+) activity||cytoplasm||carbohydrate metabolic process||glycerol-3-phosphate metabolic process||glycerol-3-phosphate dehydrogenase complex||oxidoreductase activity||oxidoreductase activity, acting on CH-OH group of donors||oxidoreductase activity, acting on the CH-OH group of donors, NAD or NADP as acceptor||glycerol-3-phosphate catabolic process||coenzyme b…	0.138514		445170	polr2e	polymerase (RNA) II (DNA directed) polypeptide E	0.221673		335494	fuca1	catalytic activity||alpha-L-fucosidase activity||carbohydrate metabolic process||cation binding	0.232104		569581	mut	methylmalonyl-CoA mutase activity||metabolic process||isomerase activity||intramolecular transferase activity||cobalamin binding||metal ion binding	0.199423
554101	cox5aa	cytochrome c oxidase subunit Vaa	0.135349		449662	acox1	nucleotide binding||acyl-CoA dehydrogenase activity||acyl-CoA oxidase activity||aminoacyl-tRNA ligase activity||ATP binding||cytoplasm||peroxisome||translation||tRNA aminoacylation for protein translation||fatty acid metabolic process||fatty acid beta-oxidation||metabolic process||electron carrier activity||oxidoreductase activity||oxidoreductase activity, acting on the CH-CH group of donors||FAD…	0.217573		550282	dcxr	cellular_component||metabolic process||oxidoreductase activity	0.231832		324556	taldo1	catalytic activity||transaldolase activity||cytoplasm||carbohydrate metabolic process||pentose-phosphate shunt||metabolic process	0.198043
436762	sdhda	iron ion binding||mitochondrial envelope||tricarboxylic acid cycle||integral to membrane||heme binding	0.13309		58016	hccs	holocytochrome-c synthase activity||mitochondrion	0.216538		30740	rrm1	nucleotide binding||ribonucleoside-diphosphate reductase activity||ATP binding||cytoplasm||ribonucleoside-diphosphate reductase complex||DNA replication||oxidoreductase activity	0.228186		58074	dct	cellular_component||metabolic process||oxidoreductase activity||metal ion binding	0.19466
30685	aanat2	aralkylamine N-acetyltransferase activity||circadian rhythm||circadian rhythm||N-acetyltransferase activity||metabolic process||acyltransferase activity||response to light stimulus||response to light stimulus||photoperiodism||acetyltransferase activity||transferase activity	0.131051		436799	atp6v1f	ATPase, H+ transporting, V1 subunit F	0.213735		394247	pafah1b1b	cytoplasm||cytoskeleton||microtubule||transport||mitosis||nervous system development||cell differentiation||establishment of nucleus localization||apical protein localization||photoreceptor cell maintenance	0.223405		352933	sps2	catalytic activity||selenide, water dikinase activity||ATP binding||selenium binding||kinase activity	0.1912
266799	gatm	cytoplasm||transferase activity||hydrolase activity, acting on carbon-nitrogen (but not peptide) bonds, in linear amidines	0.128238		30084	ndpkz2	non-metastatic cells 2b.2	0.211884		792041	tbxas1	monooxygenase activity||iron ion binding||heme biosynthetic process||iron ion transport||cellular iron ion homeostasis||electron carrier activity||oxidoreductase activity||oxidoreductase activity, acting on paired donors, with incorporation or reduction of molecular oxygen, reduced flavin or flavoprotein as one donor, and incorporation of one atom of oxygen||heme binding||metal ion binding	0.221924		322605	chpt1	magnesium ion binding||diacylglycerol cholinephosphotransferase activity||membrane attack complex||phospholipid biosynthetic process||membrane||integral to membrane||transferase activity||phosphotransferase activity, for other substituted phosphate groups||manganese ion binding||metal ion binding	0.188626
403068	alg2	glycolipid mannosyltransferase activity||nucleus||biosynthetic process	0.1261		449787	atp5f1	ATP synthase, H+ transporting, mitochondrial F0 complex, subunit b, isoform 1	0.207708		333997	ampd3	AMP deaminase activity||cellular_component||purine ribonucleoside monophosphate biosynthetic process||deaminase activity	0.219659		791518	hmox1	response to hypoxia||heme oxygenase (decyclizing) activity||heme oxidation||response to chemical stimulus	0.183582
394133	aldh4a1	1-pyrroline-5-carboxylate dehydrogenase activity||mitochondrion||mitochondrial matrix||proline biosynthetic process||metabolic process||oxidoreductase activity	0.124898		335974	got2b	catalytic activity||aspartate transaminase activity||amino acid metabolic process||transaminase activity||biosynthetic process||transferase activity||transferase activity, transferring nitrogenous groups||pyridoxal phosphate binding	0.204856		394135	hibadhb	phosphogluconate dehydrogenase (decarboxylating) activity||pentose-phosphate shunt||valine metabolic process||3-hydroxyisobutyrate dehydrogenase activity||oxidoreductase activity||coenzyme binding||NAD binding	0.217331		445290	acat1	cellular_component||biological_process||transferase activity	0.183404
566527	dad1	defender against cell death 1	0.124556		562854	lap3	leucine aminopeptidase 3	0.203695		30083	nme2	non-metastatic cells 2	0.208804		378446	dhcr7	membrane attack complex||membrane||integral to membrane||oxidoreductase activity||7-dehydrocholesterol reductase activity	0.183153
436597	rdh12	metabolic process||oxidoreductase activity	0.124167		80872	sms	catalytic activity||cellular_component||biological_process||transferase activity	0.2029		378962	pah	monooxygenase activity||phenylalanine 4-monooxygenase activity||iron ion binding||L-phenylalanine catabolic process||metabolic process||aromatic amino acid family metabolic process||amino acid binding	0.20742		449663	gpd1l	glycerol-3-phosphate dehydrogenase (NAD+) activity||cytoplasm||carbohydrate metabolic process||glycerol-3-phosphate metabolic process||glycerol-3-phosphate dehydrogenase complex||oxidoreductase activity||oxidoreductase activity, acting on CH-OH group of donors||oxidoreductase activity, acting on the CH-OH group of donors, NAD or NADP as acceptor||glycerol-3-phosphate catabolic process||coenzyme b…	0.181858
406330	got1	catalytic activity||aspartate transaminase activity||cellular_component||amino acid metabolic process||transaminase activity||biosynthetic process||transferase activity||transferase activity, transferring nitrogenous groups||pyridoxal phosphate binding	0.12408		393461	gmds	catalytic activity||intracellular||metabolic process||GDP-mannose 4,6-dehydratase activity||oxidoreductase activity||GDP-mannose metabolic process||cellular metabolic process||coenzyme binding	0.201928		557186	aldh18a1	catalytic activity||glutamate 5-kinase activity||glutamate-5-semialdehyde dehydrogenase activity||cytoplasm||proline biosynthetic process||metabolic process||amino acid biosynthetic process||oxidoreductase activity||transferase activity	0.207125		140622	atic	catalytic activity||IMP cyclohydrolase activity||phosphoribosylaminoimidazolecarboxamide formyltransferase activity||purine nucleotide biosynthetic process||IMP biosynthetic process||transferase activity||hydrolase activity	0.180314
368415	ptenb	blood vessel development||protein amino acid dephosphorylation||protein tyrosine/serine/threonine phosphatase activity||lifelong otolith mineralization||lipid phosphatase activity||phosphoinositide dephosphorylation||regulation of protein kinase B signaling cascade	0.123485		325922	retsat	membrane attack complex||signal recognition particle, endoplasmic reticulum targeting||electron carrier activity||negative regulation of signal transduction||membrane||carotenoid biosynthetic process||oxidoreductase activity||oxidoreductase activity, acting on paired donors, with incorporation or reduction of molecular oxygen||FAD binding||all-trans-retinol 13,14-reductase activity||all-trans-ret…	0.200066		368415	ptenb	blood vessel development||protein amino acid dephosphorylation||protein tyrosine/serine/threonine phosphatase activity||lifelong otolith mineralization||lipid phosphatase activity||phosphoinositide dephosphorylation||regulation of protein kinase B signaling cascade	0.202735		393559	gmps	catalytic activity||GMP synthase (glutamine-hydrolyzing) activity||ATP binding||cellular_component||GMP biosynthetic process||glutamine metabolic process||biosynthetic process	0.177602
114426	odc1	catalytic activity||polyamine biosynthetic process||eye photoreceptor cell development	0.123272		84039	bcmo1	eye photoreceptor cell differentiation||beta-carotene 15,15'-monooxygenase activity||monooxygenase activity||ferrous iron binding||oxidoreductase activity, acting on single donors with incorporation of molecular oxygen, incorporation of two atoms of oxygen||hindbrain development	0.199699		564552	ogdh	oxoglutarate (alpha-ketoglutarate) dehydrogenase (lipoamide)	0.202122		352943	tph1a	cysteine-type endopeptidase activity||monooxygenase activity||tryptophan 5-monooxygenase activity||iron ion binding||proteolysis||metabolic process||aromatic amino acid family metabolic process||amino acid binding||serotonin biosynthetic process	0.176289
553660	ndufs5	NADH dehydrogenase (ubiquinone) Fe-S protein 5	0.122851		553755	atp5a1	nucleotide binding||ATP binding||transport||hydrogen ion transmembrane transporter activity||ATP synthesis coupled proton transport||proton transport||proton-transporting two-sector ATPase complex||hydrolase activity, acting on acid anhydrides, catalyzing transmembrane movement of substances||proton-transporting ATP synthase complex, catalytic core F(1)||ATP metabolic process||hydrogen ion transp…	0.198972		436603	agxtl	catalytic activity||metabolic process||transaminase activity||transferase activity||pyridoxal phosphate binding	0.201177		334098	hsd11b2	11-beta-hydroxysteroid dehydrogenase activity||metabolic process||oxidoreductase activity	0.171928
368229	pmm2	catalytic activity||phosphomannomutase activity||cytoplasm||metabolic process||mannose biosynthetic process	0.117922		326975	cox4i1	cytochrome c oxidase subunit IV isoform 1	0.193408		493916	pygl	phosphorylase activity||cellular_component||carbohydrate metabolic process||transferase activity||transferase activity, transferring glycosyl groups||pyridoxal phosphate binding	0.200808		30505	dbh	monooxygenase activity||dopamine beta-monooxygenase activity||copper ion binding||catecholamine metabolic process	0.171389
30331	cahz	carbonate dehydratase activity||one-carbon compound metabolic process||zinc ion transport||zinc ion binding||lyase activity||hypotonic salinity response||metal ion binding	0.117644		569778	lars	leucyl-tRNA synthetase	0.191256		445288	acads	acyl-CoA dehydrogenase activity||metabolic process||electron carrier activity||oxidoreductase activity||oxidoreductase activity, acting on the CH-CH group of donors||FAD binding	0.200202		333997	ampd3	AMP deaminase activity||cellular_component||purine ribonucleoside monophosphate biosynthetic process||deaminase activity	0.171109
84039	bcmo1	eye photoreceptor cell differentiation||beta-carotene 15,15'-monooxygenase activity||monooxygenase activity||ferrous iron binding||oxidoreductase activity, acting on single donors with incorporation of molecular oxygen, incorporation of two atoms of oxygen||hindbrain development	0.117226		402874	eno2	phosphopyruvate hydratase complex||magnesium ion binding||phosphopyruvate hydratase activity||glycolysis||lyase activity	0.187738		368220	adka	adenosine kinase activity||purine ribonucleoside salvage||kinase activity	0.198693		402942	pigf	peroxidase activity||endoplasmic reticulum membrane||GPI anchor biosynthetic process||response to oxidative stress||integral to membrane||heme binding	0.167478
573723	acadvl	acyl-CoA dehydrogenase activity||metabolic process||electron carrier activity||oxidoreductase activity||oxidoreductase activity, acting on the CH-CH group of donors||FAD binding	0.116122		436603	agxtl	catalytic activity||metabolic process||transaminase activity||transferase activity||pyridoxal phosphate binding	0.18748		393592	cyp2j22	monooxygenase activity||iron ion binding||heme biosynthetic process||iron ion transport||cellular iron ion homeostasis||electron carrier activity||oxidoreductase activity||oxidoreductase activity, acting on paired donors, with incorporation or reduction of molecular oxygen, reduced flavin or flavoprotein as one donor, and incorporation of one atom of oxygen||heme binding||metal ion binding	0.196947		553162	hs6st1a	membrane attack complex||membrane||integral to membrane||transferase activity||heparan sulfate 6-O-sulfotransferase activity	0.167249
30496	ldha	response to hypoxia||catalytic activity||L-lactate dehydrogenase activity||cytoplasm||carbohydrate metabolic process||glycolysis||oxidoreductase activity||oxidoreductase activity, acting on the CH-OH group of donors, NAD or NADP as acceptor||anaerobic glycolysis||cellular carbohydrate metabolic process	0.110491		557186	aldh18a1	catalytic activity||glutamate 5-kinase activity||glutamate-5-semialdehyde dehydrogenase activity||cytoplasm||proline biosynthetic process||metabolic process||amino acid biosynthetic process||oxidoreductase activity||transferase activity	0.185334		792097	amd1	adenosylmethionine decarboxylase activity||cellular_component||spermine biosynthetic process||spermidine biosynthetic process	0.191173		449662	acox1	nucleotide binding||acyl-CoA dehydrogenase activity||acyl-CoA oxidase activity||aminoacyl-tRNA ligase activity||ATP binding||cytoplasm||peroxisome||translation||tRNA aminoacylation for protein translation||fatty acid metabolic process||fatty acid beta-oxidation||metabolic process||electron carrier activity||oxidoreductase activity||oxidoreductase activity, acting on the CH-CH group of donors||FAD…	0.162774
436958	agpat9	1-acylglycerol-3-phosphate O-acyltransferase activity||membrane attack complex||metabolic process||acyltransferase activity||membrane||integral to membrane||transferase activity	0.106432		550451	ndufs3	NADH dehydrogenase (ubiquinone) Fe-S protein 3, (NADH-coenzyme Q reductase)	0.182112		335751	cox7a2l	cytochrome c oxidase subunit VIIa polypeptide 3	0.189538		445202	dpm1	dolichyl-phosphate mannosyltransferase polypeptide 1, catalytic subunit	0.162257
335817	pkm2a	magnesium ion binding||catalytic activity||pyruvate kinase activity||cellular_component||glycolysis||kinase activity||transferase activity||potassium ion binding	0.104593		373124	pip5k2	nucleotide binding||ATP binding||membrane attack complex||cytoplasm||membrane||kinase activity||phosphatidylinositol phosphate kinase activity||1-phosphatidylinositol-5-phosphate 4-kinase activity||transferase activity||phosphatidylinositol metabolic process	0.181502		317746	suclg2	catalytic activity||ATP binding||metabolic process||ligase activity	0.188719		493605	ndufs1	iron ion binding||ubiquinone biosynthetic process||iron ion transport||cellular iron ion homeostasis||NADH dehydrogenase (ubiquinone) activity||electron carrier activity||membrane||oxidoreductase activity||oxidoreductase activity, acting on NADH or NADPH||ATP synthesis coupled electron transport||metal ion binding||iron-sulfur cluster binding||2 iron, 2 sulfur cluster binding||4 iron, 4 sulfur cl…	0.157247
58215	fech	ferrochelatase activity||ferrochelatase activity||iron ion binding||heme biosynthetic process||iron ion transport||cellular iron ion homeostasis||lyase activity	0.102286		402942	pigf	peroxidase activity||endoplasmic reticulum membrane||GPI anchor biosynthetic process||response to oxidative stress||integral to membrane||heme binding	0.181159		797063	ndufb5	NADH dehydrogenase (ubiquinone) 1 beta subcomplex 5	0.188344		260441	mthfd1	catalytic activity||formate-tetrahydrofolate ligase activity||ATP binding||folic acid and derivative biosynthetic process	0.156452
393703	ndufb10	NADH dehydrogenase (ubiquinone) 1 beta subcomplex, 10	0.102033		414331	cyp51	monooxygenase activity||iron ion binding||heme biosynthetic process||iron ion transport||cellular iron ion homeostasis||methyltransferase activity||electron carrier activity||heme binding||metal ion binding	0.179689		322605	chpt1	magnesium ion binding||diacylglycerol cholinephosphotransferase activity||membrane attack complex||phospholipid biosynthetic process||membrane||integral to membrane||transferase activity||phosphotransferase activity, for other substituted phosphate groups||manganese ion binding||metal ion binding	0.185496		336606	hadhb	cellular_component||biological_process||acyltransferase activity||transferase activity	0.156343
80872	sms	catalytic activity||cellular_component||biological_process||transferase activity	0.101211		373092	glud1b	amino acid metabolic process||oxidoreductase activity	0.177468		324556	taldo1	catalytic activity||transaldolase activity||cytoplasm||carbohydrate metabolic process||pentose-phosphate shunt||metabolic process	0.1844		114426	odc1	catalytic activity||polyamine biosynthetic process||eye photoreceptor cell development	0.154504
335751	cox7a2l	cytochrome c oxidase subunit VIIa polypeptide 3	0.0934844		393713	fhit	catalytic activity	0.175877		445129	sdhc	succinate dehydrogenase complex, subunit C, integral membrane protein	0.183245		563201	pi4kb	inositol or phosphatidylinositol kinase activity||cellular_component||kinase activity||transferase activity||phosphotransferase activity, alcohol group as acceptor||phosphoinositide phosphorylation||phosphoinositide-mediated signaling	0.149925
64815	hsd17b8	hydroxysteroid (17-beta) dehydrogenase 8	0.0879888		114551	pklr	magnesium ion binding||catalytic activity||pyruvate kinase activity||glycolysis||kinase activity||transferase activity||potassium ion binding	0.170902		405829	dpyd	catalytic activity||dihydroorotate dehydrogenase activity||dihydroorotate oxidase activity||iron ion binding||cytoplasm||'de novo' pyrimidine base biosynthetic process||iron ion transport||cellular iron ion homeostasis||metabolic process||electron carrier activity||oxidoreductase activity||metal ion binding||iron-sulfur cluster binding||4 iron, 4 sulfur cluster binding	0.179742		368775	ivd	acyl-CoA dehydrogenase activity||metabolic process||electron carrier activity||oxidoreductase activity||oxidoreductase activity, acting on the CH-CH group of donors||FAD binding	0.148069
58016	hccs	holocytochrome-c synthase activity||mitochondrion	0.0876214		393845	pde6c	catalytic activity||3',5'-cyclic-nucleotide phosphodiesterase activity||signal transduction||hydrolase activity	0.169405		58068	pc	catalytic activity||pyruvate carboxylase activity||ATP binding||cytoplasm||gluconeogenesis||metabolic process||biotin biosynthetic process||biotin binding||ligase activity||response to cadmium ion	0.177152		30083	nme2	non-metastatic cells 2	0.144929
402874	eno2	phosphopyruvate hydratase complex||magnesium ion binding||phosphopyruvate hydratase activity||glycolysis||lyase activity	0.0851818		406713	lipf	response to hypoxia||catalytic activity||cellular_component||lipid metabolic process	0.166621		406306	ndufb4	NADH dehydrogenase (ubiquinone) 1 beta subcomplex, 4	0.175377		321951	ndufa10	ATP binding||nucleobase, nucleoside, nucleotide and nucleic acid metabolic process||ubiquinone biosynthetic process||phosphotransferase activity, alcohol group as acceptor	0.140602
450078	hsd17b10	cellular_component||metabolic process||oxidoreductase activity	0.0851168		564552	ogdh	oxoglutarate (alpha-ketoglutarate) dehydrogenase (lipoamide)	0.165958		550349	pdss1	molecular_function||cellular_component||isoprenoid biosynthetic process	0.169532		436771	hccsa	holocytochrome-c synthase activity||mitochondrion||biological_process	0.140249
563201	pi4kb	inositol or phosphatidylinositol kinase activity||cellular_component||kinase activity||transferase activity||phosphotransferase activity, alcohol group as acceptor||phosphoinositide phosphorylation||phosphoinositide-mediated signaling	0.0829858		335494	fuca1	catalytic activity||alpha-L-fucosidase activity||carbohydrate metabolic process||cation binding	0.163208		337412	bcat1	catalytic activity||branched-chain-amino-acid transaminase activity||metabolic process||transaminase activity||branched chain family amino acid metabolic process||transferase activity	0.164672		445198	suv39h1a	chromosome, pericentric region||chromatin||chromatin binding||nucleus||chromatin assembly or disassembly||transcription||transcription termination||regulation of transcription, DNA-dependent||methyltransferase activity||zinc ion binding||chromatin modification||transferase activity||histone-lysine N-methyltransferase activity||cell differentiation||exocrine pancreas development||transcription ant…	0.139016
58108	fth1	ferritin, heavy polypeptide 1	0.0821356		404731	uros	uroporphyrinogen III synthase	0.162711		325875	dgat1	membrane attack complex||biological_process||acyltransferase activity||membrane||integral to membrane||transferase activity	0.16161		436799	atp6v1f	ATPase, H+ transporting, V1 subunit F	0.138357
30740	rrm1	nucleotide binding||ribonucleoside-diphosphate reductase activity||ATP binding||cytoplasm||ribonucleoside-diphosphate reductase complex||DNA replication||oxidoreductase activity	0.0818157		554154	uqcrb	ubiquinol-cytochrome c reductase binding protein	0.148874		791915	enpp6	catalytic activity||membrane attack complex||signal recognition particle, endoplasmic reticulum targeting||metabolic process||negative regulation of signal transduction||membrane||integral to membrane||hydrolase activity||phosphoric monoester hydrolase activity	0.160292		322229	adkb	adenosine kinase activity||purine ribonucleoside salvage||kinase activity	0.132256
324201	dlat	nucleotide binding||pyruvate dehydrogenase activity||dihydrolipoyllysine-residue acetyltransferase activity||aminoacyl-tRNA ligase activity||protein binding||ATP binding||cytoplasm||acetyl-CoA biosynthetic process from pyruvate||pyruvate metabolic process||pyruvate metabolic process||translation||tRNA aminoacylation for protein translation||metabolic process||acyltransferase activity||transferase…	0.079097		406306	ndufb4	NADH dehydrogenase (ubiquinone) 1 beta subcomplex, 4	0.146862		406575	lta4h	membrane alanyl aminopeptidase activity||leukotriene-A4 hydrolase activity||endopeptidase inhibitor activity||cellular_component||proteolysis||zinc ion transport||metalloendopeptidase inhibitor activity||peptidase activity||metallopeptidase activity||zinc ion binding||hydrolase activity||leukotriene biosynthetic process	0.159658		100005717	cpt2	cellular_component||biological_process||acyltransferase activity||transferase activity	0.129979
393931	ptdss1	molecular_function||cellular_component||phosphatidylserine biosynthetic process	0.0751229		100004770	setd8b	molecular_function||nucleus||biological_process	0.146365		447864	ass1	nucleotide binding||argininosuccinate synthase activity||ATP binding||cellular_component||arginine biosynthetic process||ligase activity	0.153109		324845	nt5c2	5'-nucleotidase, cytosolic II	0.129871
387530	ahcy	adenosylhomocysteinase activity||one-carbon compound metabolic process||hydrolase activity	0.0735126		550282	dcxr	cellular_component||metabolic process||oxidoreductase activity	0.145862		192335	atp6v1e1	proton-transporting two-sector ATPase complex||hydrogen ion transporting ATPase activity, rotational mechanism||retina development in camera-type eye	0.147427		678540	gale	catalytic activity||UDP-glucose 4-epimerase activity||cellular_component||carbohydrate metabolic process||galactose metabolic process||racemase and epimerase activity, acting on carbohydrates and derivatives||cellular metabolic process||coenzyme binding	0.127178
30068	cat	catalase activity||peroxidase activity||iron ion binding||peroxisome||heme biosynthetic process||iron ion transport||cellular iron ion homeostasis||response to oxidative stress||peroxisome organization and biogenesis||oxidoreductase activity||response to copper ion||metal ion binding	0.0699786		266992	cad	catalytic activity||aspartate carbamoyltransferase activity||carbamoyl-phosphate synthase activity||ATP binding||endoplasmic reticulum||'de novo' pyrimidine base biosynthetic process||'de novo' pyrimidine base biosynthetic process||amino acid metabolic process||glutamine metabolic process||nitrogen compound metabolic process||metabolic process||biosynthetic process||amino acid binding||carboxyl- …	0.142449		445327	alg6	endoplasmic reticulum||protein amino acid N-linked glycosylation||transferase activity||glucosyltransferase activity	0.147375		30733	rrm2	ribonucleoside-diphosphate reductase activity||iron ion binding||cytoplasm||iron ion transport||cellular iron ion homeostasis||deoxyribonucleoside diphosphate metabolic process||oxidoreductase activity||metal ion binding	0.126947
30554	cpla2	phospholipase activity||lysophospholipase activity||calcium channel activity||calcium ion binding||cytoplasm||calcium ion transport||phospholipid catabolic process||hydrolase activity||calcium channel inhibitor activity	0.0695245		406528	tdh	catalytic activity||cellular metabolic process||coenzyme binding	0.141227		404730	mao	membrane attack complex||mitochondrion||amine oxidase activity||amine oxidase activity||amine oxidase activity||electron carrier activity||membrane||integral to membrane||oxidoreductase activity||biogenic amine catabolic process	0.147051		447913	ndufs6	NADH dehydrogenase (ubiquinone) Fe-S protein 6	0.124912
140634	cyp1a	monooxygenase activity||iron ion binding||aromatic compound metabolic process||heme biosynthetic process||iron ion transport||cellular iron ion homeostasis||electron carrier activity||response to xenobiotic stimulus||oxidoreductase activity||oxidoreductase activity, acting on paired donors, with incorporation or reduction of molecular oxygen, reduced flavin or flavoprotein as one donor, and incor…	0.0679367		402868	pnpo	pyridoxamine-phosphate oxidase activity||pyridoxine biosynthetic process||FMN binding	0.139365		326857	gclc	glutamate-cysteine ligase activity||glutathione biosynthetic process||ligase activity	0.146594		324510	gcnt4	beta-1,3-galactosyl-O-glycosyl-glycoprotein beta-1,6-N-acetylglucosaminyltransferase activity||membrane attack complex||acetylglucosaminyltransferase activity||membrane||integral to membrane||transferase activity||transferase activity, transferring glycosyl groups	0.124045
394156	acadl	acyl-CoA dehydrogenase activity||metabolic process||electron carrier activity||oxidoreductase activity||oxidoreductase activity, acting on the CH-CH group of donors||FAD binding	0.0673101		336425	aldoaa	catalytic activity||fructose-bisphosphate aldolase activity||cellular_component||glycolysis||metabolic process||lyase activity	0.13928		322811	atp6v0d1	proton-transporting two-sector ATPase complex||hydrogen ion transporting ATPase activity, rotational mechanism||retina development in camera-type eye	0.146511		553755	atp5a1	nucleotide binding||ATP binding||transport||hydrogen ion transmembrane transporter activity||ATP synthesis coupled proton transport||proton transport||proton-transporting two-sector ATPase complex||hydrolase activity, acting on acid anhydrides, catalyzing transmembrane movement of substances||proton-transporting ATP synthase complex, catalytic core F(1)||ATP metabolic process||hydrogen ion transp…	0.122603
80939	papss2	sulfate assimilation||sulfate adenylyltransferase (ATP) activity||ATP binding||kinase activity||transferase activity, transferring phosphorus-containing groups	0.0669851		445494	pgls	cellular_component||pentose-phosphate shunt||6-phosphogluconolactonase activity	0.137369		393860	gcdh	acyl-CoA dehydrogenase activity||cellular_component||metabolic process||electron carrier activity||oxidoreductase activity||oxidoreductase activity, acting on the CH-CH group of donors||FAD binding	0.135503		393713	fhit	catalytic activity	0.120582
334161	alg1	DNA binding||biosynthetic process||transferase activity||transferase activity, transferring glycosyl groups	0.0665145		326857	gclc	glutamate-cysteine ligase activity||glutathione biosynthetic process||ligase activity	0.136402		100005761	ehmt1a	euchromatic histone-lysine N-methyltransferase 1a	0.1346		406433	dhdhl	metabolic process||electron carrier activity||oxidoreductase activity	0.11998
336118	cox7c	cytochrome c oxidase subunit VIIc	0.061831		562149	sdhb	iron ion binding||tricarboxylic acid cycle||iron ion transport||cellular iron ion homeostasis||electron carrier activity||oxidoreductase activity||metal ion binding||iron-sulfur cluster binding||2 iron, 2 sulfur cluster binding	0.129589		449662	acox1	nucleotide binding||acyl-CoA dehydrogenase activity||acyl-CoA oxidase activity||aminoacyl-tRNA ligase activity||ATP binding||cytoplasm||peroxisome||translation||tRNA aminoacylation for protein translation||fatty acid metabolic process||fatty acid beta-oxidation||metabolic process||electron carrier activity||oxidoreductase activity||oxidoreductase activity, acting on the CH-CH group of donors||FAD…	0.127403		378962	pah	monooxygenase activity||phenylalanine 4-monooxygenase activity||iron ion binding||L-phenylalanine catabolic process||metabolic process||aromatic amino acid family metabolic process||amino acid binding	0.11404
334197	aldh7a1	metabolic process||oxidoreductase activity	0.0609193		406746	fpgs	tetrahydrofolylpolyglutamate synthase activity||ATP binding||cellular_component||biosynthetic process||folic acid and derivative biosynthetic process||ligase activity	0.127355		30331	cahz	carbonate dehydratase activity||one-carbon compound metabolic process||zinc ion transport||zinc ion binding||lyase activity||hypotonic salinity response||metal ion binding	0.127131		335974	got2b	catalytic activity||aspartate transaminase activity||amino acid metabolic process||transaminase activity||biosynthetic process||transferase activity||transferase activity, transferring nitrogenous groups||pyridoxal phosphate binding	0.113325
445121	hadh	cellular_component||fatty acid metabolic process||oxidoreductase activity||coenzyme binding	0.0568329		393839	scp2	sterol carrier activity||metabolic process||oxidoreductase activity	0.123975		336118	cox7c	cytochrome c oxidase subunit VIIc	0.126337		550451	ndufs3	NADH dehydrogenase (ubiquinone) Fe-S protein 3, (NADH-coenzyme Q reductase)	0.112779
550282	dcxr	cellular_component||metabolic process||oxidoreductase activity	0.0552791		100005761	ehmt1a	euchromatic histone-lysine N-methyltransferase 1a	0.122621		562854	lap3	leucine aminopeptidase 3	0.125945		406259	hprt1	hypoxanthine phosphoribosyltransferase activity||cytoplasm||purine ribonucleoside salvage||nucleoside metabolic process||transferase activity||transferase activity, transferring glycosyl groups	0.111735
322089	ctps	catalytic activity||CTP synthase activity||pyrimidine nucleotide biosynthetic process||ligase activity	0.0534481		317746	suclg2	catalytic activity||ATP binding||metabolic process||ligase activity	0.121531		393461	gmds	catalytic activity||intracellular||metabolic process||GDP-mannose 4,6-dehydratase activity||oxidoreductase activity||GDP-mannose metabolic process||cellular metabolic process||coenzyme binding	0.118571		286779	atp6v1h	vacuolar proton-transporting V-type ATPase, V1 domain||peripheral to membrane of membrane fraction||ATPase activator activity||binding||ATP binding||hydrogen ion transporting ATPase activity, rotational mechanism||retina development in camera-type eye	0.109619
393713	fhit	catalytic activity	0.0523511		30068	cat	catalase activity||peroxidase activity||iron ion binding||peroxisome||heme biosynthetic process||iron ion transport||cellular iron ion homeostasis||response to oxidative stress||peroxisome organization and biogenesis||oxidoreductase activity||response to copper ion||metal ion binding	0.120985		334897	rpe	catalytic activity||ribulose-phosphate 3-epimerase activity||carbohydrate metabolic process||metabolic process	0.116226		437018	impa1	molecular_function||cellular_component||biological_process	0.102244
30497	ldhb	catalytic activity||L-lactate dehydrogenase activity||cytoplasm||carbohydrate metabolic process||glycolysis||oxidoreductase activity||oxidoreductase activity, acting on the CH-OH group of donors, NAD or NADP as acceptor||anaerobic glycolysis||cellular carbohydrate metabolic process	0.0519476		30685	aanat2	aralkylamine N-acetyltransferase activity||circadian rhythm||circadian rhythm||N-acetyltransferase activity||metabolic process||acyltransferase activity||response to light stimulus||response to light stimulus||photoperiodism||acetyltransferase activity||transferase activity	0.116345		266992	cad	catalytic activity||aspartate carbamoyltransferase activity||carbamoyl-phosphate synthase activity||ATP binding||endoplasmic reticulum||'de novo' pyrimidine base biosynthetic process||'de novo' pyrimidine base biosynthetic process||amino acid metabolic process||glutamine metabolic process||nitrogen compound metabolic process||metabolic process||biosynthetic process||amino acid binding||carboxyl- …	0.113649		140634	cyp1a	monooxygenase activity||iron ion binding||aromatic compound metabolic process||heme biosynthetic process||iron ion transport||cellular iron ion homeostasis||electron carrier activity||response to xenobiotic stimulus||oxidoreductase activity||oxidoreductase activity, acting on paired donors, with incorporation or reduction of molecular oxygen, reduced flavin or flavoprotein as one donor, and incor…	0.10218
335025	atp6v1g1	ATPase, H+ transporting, V1 subunit G isoform 1	0.0462525		321218	pigq	GPI anchor biosynthetic process||integral to membrane||phosphatidylinositol N-acetylglucosaminyltransferase activity	0.11468		393845	pde6c	catalytic activity||3',5'-cyclic-nucleotide phosphodiesterase activity||signal transduction||hydrolase activity	0.113556		564379	cyc1	iron ion binding||cellular_component||electron carrier activity||heme binding	0.101778
794311	fmo5	monooxygenase activity||flavin-containing monooxygenase activity||microsome||oxidoreductase activity||intrinsic to endoplasmic reticulum membrane||FAD binding||NADP binding	0.0447811		322055	cth	catalytic activity||amino acid metabolic process||lyase activity||pyridoxal phosphate binding	0.111071		556086	nsd1a	receptor activity||protein binding||nucleus||zinc ion binding	0.110004		336957	atp5c1	transport||ATP synthesis coupled proton transport||membrane||proton-transporting two-sector ATPase complex||hydrolase activity||proton-transporting ATP synthase complex, catalytic core F(1)||hydrogen ion transporting ATP synthase activity, rotational mechanism||hydrogen ion transporting ATPase activity, rotational mechanism	0.0948777
321965	taz	heart looping||heart development||metabolic process||acyltransferase activity||integral to mitochondrial outer membrane||positive regulation of heart contraction	0.0406654		334208	ldhd	catalytic activity||oxidoreductase activity||FAD binding	0.107908		30095	ckma	catalytic activity||kinase activity||transferase activity||transferase activity, transferring phosphorus-containing groups	0.109579		445182	auh	catalytic activity||metabolic process	0.0947753
436799	atp6v1f	ATPase, H+ transporting, V1 subunit F	0.0381095		321892	ckmt1	catalytic activity||cellular_component||biological_process||kinase activity||transferase activity||transferase activity, transferring phosphorus-containing groups	0.105976		80872	sms	catalytic activity||cellular_component||biological_process||transferase activity	0.105652		402868	pnpo	pyridoxamine-phosphate oxidase activity||pyridoxine biosynthetic process||FMN binding	0.0935555
321218	pigq	GPI anchor biosynthetic process||integral to membrane||phosphatidylinositol N-acetylglucosaminyltransferase activity	0.0379394		406265	agpat4	metabolic process||acyltransferase activity||transferase activity	0.105257		334197	aldh7a1	metabolic process||oxidoreductase activity	0.0976553		394000	pgm1	carbohydrate metabolic process||intramolecular transferase activity, phosphotransferases	0.0886853
792041	tbxas1	monooxygenase activity||iron ion binding||heme biosynthetic process||iron ion transport||cellular iron ion homeostasis||electron carrier activity||oxidoreductase activity||oxidoreductase activity, acting on paired donors, with incorporation or reduction of molecular oxygen, reduced flavin or flavoprotein as one donor, and incorporation of one atom of oxygen||heme binding||metal ion binding	0.0362883		554124	bckdha	cellular_component||metabolic process||oxidoreductase activity, acting on the aldehyde or oxo group of donors, disulfide as acceptor	0.104199		393622	acsl4	catalytic activity||cellular_component||metabolic process	0.0938988		81882	dhfr	heart morphogenesis||dihydrofolate reductase activity||glycine biosynthetic process||nucleotide biosynthetic process||oxidoreductase activity||heart contraction	0.0881433
260441	mthfd1	catalytic activity||formate-tetrahydrofolate ligase activity||ATP binding||folic acid and derivative biosynthetic process	0.0356291		552997	fdps	cellular_component||isoprenoid biosynthetic process||transferase activity	0.103763		335025	atp6v1g1	ATPase, H+ transporting, V1 subunit G isoform 1	0.0931462		327075	degs1	lipid metabolic process||membrane||oxidoreductase activity||oxidoreductase activity, acting on paired donors, with oxidation of a pair of donors resulting in the reduction of molecular oxygen to two molecules of water	0.0879695
335153	setdb2	DNA binding||nucleus||methyltransferase activity||zinc ion binding||chromatin modification||transferase activity||histone-lysine N-methyltransferase activity	0.0351537		324947	sephs1	nucleotide binding||catalytic activity||selenide, water dikinase activity||ATP binding||selenium binding||kinase activity||transferase activity	0.102725		436768	uqcrq	ubiquinol-cytochrome c reductase, complex III subunit VII	0.0927819		393845	pde6c	catalytic activity||3',5'-cyclic-nucleotide phosphodiesterase activity||signal transduction||hydrolase activity	0.0818006
394033	pafah1b3	lipid metabolic process||hydrolase activity||hydrolase activity, acting on ester bonds	0.0332853		406575	lta4h	membrane alanyl aminopeptidase activity||leukotriene-A4 hydrolase activity||endopeptidase inhibitor activity||cellular_component||proteolysis||zinc ion transport||metalloendopeptidase inhibitor activity||peptidase activity||metallopeptidase activity||zinc ion binding||hydrolase activity||leukotriene biosynthetic process	0.0993187		336977	hagh	cellular_component||biological_process||hydrolase activity	0.0861918		325712	ndufab1	NADH dehydrogenase (ubiquinone) 1, alpha/beta subcomplex, 1	0.0734335
325922	retsat	membrane attack complex||signal recognition particle, endoplasmic reticulum targeting||electron carrier activity||negative regulation of signal transduction||membrane||carotenoid biosynthetic process||oxidoreductase activity||oxidoreductase activity, acting on paired donors, with incorporation or reduction of molecular oxygen||FAD binding||all-trans-retinol 13,14-reductase activity||all-trans-ret…	0.0320722		387530	ahcy	adenosylhomocysteinase activity||one-carbon compound metabolic process||hydrolase activity	0.0980736		387530	ahcy	adenosylhomocysteinase activity||one-carbon compound metabolic process||hydrolase activity	0.0819841		58068	pc	catalytic activity||pyruvate carboxylase activity||ATP binding||cytoplasm||gluconeogenesis||metabolic process||biotin biosynthetic process||biotin binding||ligase activity||response to cadmium ion	0.0729779
30617	urod	uroporphyrinogen decarboxylase activity||cytoplasm||porphyrin biosynthetic process||lyase activity||carboxy-lyase activity	0.0320628		321793	ak2	adenylate kinase activity||ATP binding||nucleobase, nucleoside, nucleotide and nucleic acid metabolic process||kinase activity||transferase activity||phosphotransferase activity, phosphate group as acceptor||nucleotide kinase activity||nucleobase, nucleoside, nucleotide kinase activity	0.0971764		445233	me2	malic enzyme activity||cellular_component||malate metabolic process||oxidoreductase activity||oxidoreductase activity, acting on the CH-OH group of donors, NAD or NADP as acceptor||metal ion binding||NAD binding	0.0814137		327512	psat1	catalytic activity||L-serine biosynthetic process||metabolic process||transaminase activity||transferase activity||pyridoxal phosphate binding	0.0728446
323723	dnmt5	DNA binding||protein binding||DNA methylation||methyltransferase activity||zinc ion binding||transferase activity	0.030991		368415	ptenb	blood vessel development||protein amino acid dephosphorylation||protein tyrosine/serine/threonine phosphatase activity||lifelong otolith mineralization||lipid phosphatase activity||phosphoinositide dephosphorylation||regulation of protein kinase B signaling cascade	0.0881275		393598	alg9	protein binding||cellular_component||biological_process||transferase activity||transferase activity, transferring glycosyl groups	0.0775901		335774	cox6a1	cytochrome c oxidase subunit Via polypeptide 1	0.0717315
557186	aldh18a1	catalytic activity||glutamate 5-kinase activity||glutamate-5-semialdehyde dehydrogenase activity||cytoplasm||proline biosynthetic process||metabolic process||amino acid biosynthetic process||oxidoreductase activity||transferase activity	0.0307609		399662	mdh1a	catalytic activity||carbohydrate metabolic process||glycolysis||malate metabolic process||oxidoreductase activity||malate dehydrogenase activity||oxidoreductase activity, acting on the CH-OH group of donors, NAD or NADP as acceptor||L-malate dehydrogenase activity||L-malate dehydrogenase activity||cellular carbohydrate metabolic process	0.0866029		568448	aco1	metabolic process||4 iron, 4 sulfur cluster binding	0.0763568		259189	hgd	homogentisate 1,2-dioxygenase	0.0693593
327512	psat1	catalytic activity||L-serine biosynthetic process||metabolic process||transaminase activity||transferase activity||pyridoxal phosphate binding	0.0301203		336606	hadhb	cellular_component||biological_process||acyltransferase activity||transferase activity	0.0862062		406746	fpgs	tetrahydrofolylpolyglutamate synthase activity||ATP binding||cellular_component||biosynthetic process||folic acid and derivative biosynthetic process||ligase activity	0.0737946		327078	polr1a	DNA binding||DNA-directed RNA polymerase activity||transcription||transcription termination||regulation of transcription, DNA-dependent||transferase activity||nucleotidyltransferase activity||transcription antitermination	0.0674268
393829	ndufb8	NADH dehydrogenase (ubiquinone) 1 beta subcomplex, 8	0.0269963		394135	hibadhb	phosphogluconate dehydrogenase (decarboxylating) activity||pentose-phosphate shunt||valine metabolic process||3-hydroxyisobutyrate dehydrogenase activity||oxidoreductase activity||coenzyme binding||NAD binding	0.0832334		352929	gpx4b	glutathione peroxidase 4b	0.0732913		30068	cat	catalase activity||peroxidase activity||iron ion binding||peroxisome||heme biosynthetic process||iron ion transport||cellular iron ion homeostasis||response to oxidative stress||peroxisome organization and biogenesis||oxidoreductase activity||response to copper ion||metal ion binding	0.0671463
100144628	shmt2	glycine hydroxymethyltransferase activity||mitochondrion||methyltransferase activity||transferase activity||pyridoxal phosphate binding	0.0261885		406762	pgd	phosphogluconate dehydrogenase (decarboxylating) activity||pentose-phosphate shunt||oxidoreductase activity||NADP binding||coenzyme binding	0.0795311		406265	agpat4	metabolic process||acyltransferase activity||transferase activity	0.0729696		572849	suv420h1	nucleus||transcription||transcription termination||regulation of transcription, DNA-dependent||methyltransferase activity||transferase activity||histone-lysine N-methyltransferase activity||transcription antitermination	0.0645141
550451	ndufs3	NADH dehydrogenase (ubiquinone) Fe-S protein 3, (NADH-coenzyme Q reductase)	0.0206468		792041	tbxas1	monooxygenase activity||iron ion binding||heme biosynthetic process||iron ion transport||cellular iron ion homeostasis||electron carrier activity||oxidoreductase activity||oxidoreductase activity, acting on paired donors, with incorporation or reduction of molecular oxygen, reduced flavin or flavoprotein as one donor, and incorporation of one atom of oxygen||heme binding||metal ion binding	0.0789145		352926	gpx1a	glutathione peroxidase 1a	0.0701483		326975	cox4i1	cytochrome c oxidase subunit IV isoform 1	0.0606456
405829	dpyd	catalytic activity||dihydroorotate dehydrogenase activity||dihydroorotate oxidase activity||iron ion binding||cytoplasm||'de novo' pyrimidine base biosynthetic process||iron ion transport||cellular iron ion homeostasis||metabolic process||electron carrier activity||oxidoreductase activity||metal ion binding||iron-sulfur cluster binding||4 iron, 4 sulfur cluster binding	0.0184639		406259	hprt1	hypoxanthine phosphoribosyltransferase activity||cytoplasm||purine ribonucleoside salvage||nucleoside metabolic process||transferase activity||transferase activity, transferring glycosyl groups	0.0770293		437018	impa1	molecular_function||cellular_component||biological_process	0.0675085		797063	ndufb5	NADH dehydrogenase (ubiquinone) 1 beta subcomplex 5	0.0599784
393592	cyp2j22	monooxygenase activity||iron ion binding||heme biosynthetic process||iron ion transport||cellular iron ion homeostasis||electron carrier activity||oxidoreductase activity||oxidoreductase activity, acting on paired donors, with incorporation or reduction of molecular oxygen, reduced flavin or flavoprotein as one donor, and incorporation of one atom of oxygen||heme binding||metal ion binding	0.01741		406433	dhdhl	metabolic process||electron carrier activity||oxidoreductase activity	0.0762066		324510	gcnt4	beta-1,3-galactosyl-O-glycosyl-glycoprotein beta-1,6-N-acetylglucosaminyltransferase activity||membrane attack complex||acetylglucosaminyltransferase activity||membrane||integral to membrane||transferase activity||transferase activity, transferring glycosyl groups	0.0632055		406713	lipf	response to hypoxia||catalytic activity||cellular_component||lipid metabolic process	0.0586063
322614	arg2	hydrolase activity||hydrolase activity, acting on carbon-nitrogen (but not peptide) bonds, in linear amidines||manganese ion binding||metal ion binding	0.0170969		406731	ugt1ab	UDP glucuronosyltransferase 1 family a, b	0.0742047		317743	gapdh	glyceraldehyde-3-phosphate dehydrogenase (phosphorylating) activity||glucose metabolic process||glycolysis||glyceraldehyde-3-phosphate dehydrogenase activity||oxidoreductase activity||NAD binding	0.0609911		393592	cyp2j22	monooxygenase activity||iron ion binding||heme biosynthetic process||iron ion transport||cellular iron ion homeostasis||electron carrier activity||oxidoreductase activity||oxidoreductase activity, acting on paired donors, with incorporation or reduction of molecular oxygen, reduced flavin or flavoprotein as one donor, and incorporation of one atom of oxygen||heme binding||metal ion binding	0.0581885
30505	dbh	monooxygenase activity||dopamine beta-monooxygenase activity||copper ion binding||catecholamine metabolic process	0.0161061		324845	nt5c2	5'-nucleotidase, cytosolic II	0.0728491		140634	cyp1a	monooxygenase activity||iron ion binding||aromatic compound metabolic process||heme biosynthetic process||iron ion transport||cellular iron ion homeostasis||electron carrier activity||response to xenobiotic stimulus||oxidoreductase activity||oxidoreductase activity, acting on paired donors, with incorporation or reduction of molecular oxygen, reduced flavin or flavoprotein as one donor, and incor…	0.0590011		140620	prps1a	magnesium ion binding||ribose phosphate diphosphokinase activity||nucleoside metabolic process||ribonucleoside monophosphate biosynthetic process||nucleotide biosynthetic process||kinase activity||cellular biosynthetic process||metal ion binding	0.0581777
321621	gldc	glycine dehydrogenase (decarboxylating) activity||glycine metabolic process	0.00948071		30496	ldha	response to hypoxia||catalytic activity||L-lactate dehydrogenase activity||cytoplasm||carbohydrate metabolic process||glycolysis||oxidoreductase activity||oxidoreductase activity, acting on the CH-OH group of donors, NAD or NADP as acceptor||anaerobic glycolysis||cellular carbohydrate metabolic process	0.0716829		436799	atp6v1f	ATPase, H+ transporting, V1 subunit F	0.0570095		406496	aldoab	catalytic activity||fructose-bisphosphate aldolase activity||cellular_component||glycolysis||metabolic process||lyase activity	0.0559057
406383	cmpk	nucleotide binding||cytidylate kinase activity||ATP binding||nucleus||cytoplasm||nucleobase, nucleoside, nucleotide and nucleic acid metabolic process||kinase activity||transferase activity||phosphotransferase activity, phosphate group as acceptor||nucleotide kinase activity||nucleobase, nucleoside, nucleotide kinase activity	0.00927524		393829	ndufb8	NADH dehydrogenase (ubiquinone) 1 beta subcomplex, 8	0.0710212		322229	adkb	adenosine kinase activity||purine ribonucleoside salvage||kinase activity	0.0559971		336425	aldoaa	catalytic activity||fructose-bisphosphate aldolase activity||cellular_component||glycolysis||metabolic process||lyase activity	0.0505038
368912	echs1	catalytic activity||metabolic process	0.00881601		266799	gatm	cytoplasm||transferase activity||hydrolase activity, acting on carbon-nitrogen (but not peptide) bonds, in linear amidines	0.0707882		399662	mdh1a	catalytic activity||carbohydrate metabolic process||glycolysis||malate metabolic process||oxidoreductase activity||malate dehydrogenase activity||oxidoreductase activity, acting on the CH-OH group of donors, NAD or NADP as acceptor||L-malate dehydrogenase activity||L-malate dehydrogenase activity||cellular carbohydrate metabolic process	0.0552462		393931	ptdss1	molecular_function||cellular_component||phosphatidylserine biosynthetic process	0.0491177
402868	pnpo	pyridoxamine-phosphate oxidase activity||pyridoxine biosynthetic process||FMN binding	0.00788989		406421	acox3	acyl-CoA dehydrogenase activity||acyl-CoA oxidase activity||peroxisome||fatty acid metabolic process||fatty acid beta-oxidation||metabolic process||electron carrier activity||oxidoreductase activity||oxidoreductase activity, acting on the CH-CH group of donors||FAD binding	0.0686958		554154	uqcrb	ubiquinol-cytochrome c reductase binding protein	0.0542002		406791	hk1	nucleotide binding||hexokinase activity||ATP binding||cellular_component||glycolysis||kinase activity||transferase activity	0.0484454
406421	acox3	acyl-CoA dehydrogenase activity||acyl-CoA oxidase activity||peroxisome||fatty acid metabolic process||fatty acid beta-oxidation||metabolic process||electron carrier activity||oxidoreductase activity||oxidoreductase activity, acting on the CH-CH group of donors||FAD binding	0.00658464		321084	dnmt7	DNA binding||calcium ion binding||DNA methylation||DNA methylation||methyltransferase activity||transferase activity	0.0685058		406696	pgk1	response to hypoxia||phosphoglycerate kinase activity||cellular_component||glycolysis||kinase activity||transferase activity	0.0528322		334393	iars	nucleotide binding||aminoacyl-tRNA ligase activity||isoleucine-tRNA ligase activity||ATP binding||cytoplasm||translation||tRNA aminoacylation for protein translation||isoleucyl-tRNA aminoacylation	0.047245
394021	shmt1	catalytic activity||glycine hydroxymethyltransferase activity||glycine hydroxymethyltransferase activity||glycine hydroxymethyltransferase activity||nucleus||cytoplasm||cytosol||glycine metabolic process||L-serine metabolic process||methyltransferase activity||transferase activity||pyridoxal phosphate binding	0.00158667		436771	hccsa	holocytochrome-c synthase activity||mitochondrion||biological_process	0.0657353		64607	alas2	catalytic activity||5-aminolevulinate synthase activity||aminopeptidase activity||intracellular||mitochondrion||proteolysis||heme biosynthetic process||metabolic process||acyltransferase activity||biosynthetic process||transferase activity||transferase activity, transferring nitrogenous groups||pyridoxal phosphate binding||tetrapyrrole biosynthetic process||embryonic hemopoiesis	0.0523559		557186	aldh18a1	catalytic activity||glutamate 5-kinase activity||glutamate-5-semialdehyde dehydrogenase activity||cytoplasm||proline biosynthetic process||metabolic process||amino acid biosynthetic process||oxidoreductase activity||transferase activity	0.0460812
368242	kmo	metabolic process||oxidoreductase activity	0.000865731		81882	dhfr	heart morphogenesis||dihydrofolate reductase activity||glycine biosynthetic process||nucleotide biosynthetic process||oxidoreductase activity||heart contraction	0.0648436		406496	aldoab	catalytic activity||fructose-bisphosphate aldolase activity||cellular_component||glycolysis||metabolic process||lyase activity	0.0514269		404732	d4st1	membrane attack complex||membrane||integral to membrane||transferase activity	0.045148
404731	uros	uroporphyrinogen III synthase	-0.000185332		114426	odc1	catalytic activity||polyamine biosynthetic process||eye photoreceptor cell development	0.0574077		406339	hk2	nucleotide binding||hexokinase activity||ATP binding||cellular_component||glycolysis||kinase activity||transferase activity	0.0479627		322811	atp6v0d1	proton-transporting two-sector ATPase complex||hydrogen ion transporting ATPase activity, rotational mechanism||retina development in camera-type eye	0.0441389
561410	tat	catalytic activity||tyrosine transaminase activity||cellular_component||amino acid and derivative metabolic process||transaminase activity||biosynthetic process||aromatic amino acid family metabolic process||transferase activity||transferase activity, transferring nitrogenous groups||1-aminocyclopropane-1-carboxylate synthase activity||pyridoxal phosphate binding	-0.000534216		406615	gpd1	glycerol-3-phosphate dehydrogenase (NAD+) activity||cytoplasm||carbohydrate metabolic process||glycerol-3-phosphate metabolic process||glycerol-3-phosphate dehydrogenase complex||oxidoreductase activity||oxidoreductase activity, acting on CH-OH group of donors||oxidoreductase activity, acting on the CH-OH group of donors, NAD or NADP as acceptor||glycerol-3-phosphate catabolic process||coenzyme b…	0.0569278		493605	ndufs1	iron ion binding||ubiquinone biosynthetic process||iron ion transport||cellular iron ion homeostasis||NADH dehydrogenase (ubiquinone) activity||electron carrier activity||membrane||oxidoreductase activity||oxidoreductase activity, acting on NADH or NADPH||ATP synthesis coupled electron transport||metal ion binding||iron-sulfur cluster binding||2 iron, 2 sulfur cluster binding||4 iron, 4 sulfur cl…	0.0462416		553660	ndufs5	NADH dehydrogenase (ubiquinone) Fe-S protein 5	0.0426725
445182	auh	catalytic activity||metabolic process	-0.00240674		393538	polr1c	DNA binding||DNA-directed RNA polymerase activity||nucleus||transcription||protein dimerization activity	0.0544333		30496	ldha	response to hypoxia||catalytic activity||L-lactate dehydrogenase activity||cytoplasm||carbohydrate metabolic process||glycolysis||oxidoreductase activity||oxidoreductase activity, acting on the CH-OH group of donors, NAD or NADP as acceptor||anaerobic glycolysis||cellular carbohydrate metabolic process	0.0454861		80939	papss2	sulfate assimilation||sulfate adenylyltransferase (ATP) activity||ATP binding||kinase activity||transferase activity, transferring phosphorus-containing groups	0.0410856
406762	pgd	phosphogluconate dehydrogenase (decarboxylating) activity||pentose-phosphate shunt||oxidoreductase activity||NADP binding||coenzyme binding	-0.00337029		449663	gpd1l	glycerol-3-phosphate dehydrogenase (NAD+) activity||cytoplasm||carbohydrate metabolic process||glycerol-3-phosphate metabolic process||glycerol-3-phosphate dehydrogenase complex||oxidoreductase activity||oxidoreductase activity, acting on CH-OH group of donors||oxidoreductase activity, acting on the CH-OH group of donors, NAD or NADP as acceptor||glycerol-3-phosphate catabolic process||coenzyme b…	0.0537094		352933	sps2	catalytic activity||selenide, water dikinase activity||ATP binding||selenium binding||kinase activity	0.0448769		334208	ldhd	catalytic activity||oxidoreductase activity||FAD binding	0.0386882
402827	hao1	catalytic activity||metabolic process||electron carrier activity||FMN binding||oxidoreductase activity	-0.00478635		406383	cmpk	nucleotide binding||cytidylate kinase activity||ATP binding||nucleus||cytoplasm||nucleobase, nucleoside, nucleotide and nucleic acid metabolic process||kinase activity||transferase activity||phosphotransferase activity, phosphate group as acceptor||nucleotide kinase activity||nucleobase, nucleoside, nucleotide kinase activity	0.0535919		405861	pccb	biological_process||ligase activity	0.0440961		334270	agk	nucleotide binding||diacylglycerol kinase activity||ATP binding||membrane attack complex||mitochondrion||activation of protein kinase C activity||membrane||kinase activity||transferase activity	0.0286057
100005717	cpt2	cellular_component||biological_process||acyltransferase activity||transferase activity	-0.00497174		325875	dgat1	membrane attack complex||biological_process||acyltransferase activity||membrane||integral to membrane||transferase activity	0.0535437		554101	cox5aa	cytochrome c oxidase subunit Vaa	0.0420246		560717	srd5a3	cytoplasm||lipid metabolic process||integral to membrane||oxidoreductase activity, acting on the CH-CH group of donors	0.0273895
394247	pafah1b1b	cytoplasm||cytoskeleton||microtubule||transport||mitosis||nervous system development||cell differentiation||establishment of nucleus localization||apical protein localization||photoreceptor cell maintenance	-0.00595398		321965	taz	heart looping||heart development||metabolic process||acyltransferase activity||integral to mitochondrial outer membrane||positive regulation of heart contraction	0.0524251		324201	dlat	nucleotide binding||pyruvate dehydrogenase activity||dihydrolipoyllysine-residue acetyltransferase activity||aminoacyl-tRNA ligase activity||protein binding||ATP binding||cytoplasm||acetyl-CoA biosynthetic process from pyruvate||pyruvate metabolic process||pyruvate metabolic process||translation||tRNA aminoacylation for protein translation||metabolic process||acyltransferase activity||transferase…	0.0408739		334121	ptplb	protein tyrosine phosphatase-like (proline instead of catalytic arginine), member b	0.0200815
140615	fads2	iron ion binding||membrane attack complex||lipid metabolic process||fatty acid biosynthetic process||transport||membrane||integral to membrane||oxidoreductase activity||oxidoreductase activity, acting on paired donors, with oxidation of a pair of donors resulting in the reduction of molecular oxygen to two molecules of water||heme binding||transition metal ion binding	-0.00774571		393425	elovl5	integral to plasma membrane||fatty acid elongase activity||integral to membrane||fatty acid elongation, unsaturated fatty acid||long-chain fatty acid biosynthetic process||very-long-chain fatty acid biosynthetic process	0.0506057		436949	bcat2	catalytic activity||branched-chain-amino-acid transaminase activity||metabolic process||transaminase activity||branched chain family amino acid metabolic process||transferase activity	0.0405723		406413	ndufs8	iron ion binding||ubiquinone biosynthetic process||iron ion transport||cellular iron ion homeostasis||electron donor activity||electron carrier activity||oxidoreductase activity||oxidoreductase activity, acting on NADH or NADPH||metal ion binding||iron-sulfur cluster binding||4 iron, 4 sulfur cluster binding	0.0199594
560717	srd5a3	cytoplasm||lipid metabolic process||integral to membrane||oxidoreductase activity, acting on the CH-CH group of donors	-0.00795914		493605	ndufs1	iron ion binding||ubiquinone biosynthetic process||iron ion transport||cellular iron ion homeostasis||NADH dehydrogenase (ubiquinone) activity||electron carrier activity||membrane||oxidoreductase activity||oxidoreductase activity, acting on NADH or NADPH||ATP synthesis coupled electron transport||metal ion binding||iron-sulfur cluster binding||2 iron, 2 sulfur cluster binding||4 iron, 4 sulfur cl…	0.045202		393703	ndufb10	NADH dehydrogenase (ubiquinone) 1 beta subcomplex, 10	0.0397982		352924	txnrd1	cytoplasm||selenium binding||electron carrier activity||protein disulfide oxidoreductase activity||oxidoreductase activity||oxidoreductase activity, acting on NADH or NADPH, disulfide as acceptor||cell redox homeostasis||FAD binding||NADP binding	0.0151514
322055	cth	catalytic activity||amino acid metabolic process||lyase activity||pyridoxal phosphate binding	-0.00883728		393264	uap1l1	cellular_component||metabolic process||nucleotidyltransferase activity	0.04426		326975	cox4i1	cytochrome c oxidase subunit IV isoform 1	0.0374604		393461	gmds	catalytic activity||intracellular||metabolic process||GDP-mannose 4,6-dehydratase activity||oxidoreductase activity||GDP-mannose metabolic process||cellular metabolic process||coenzyme binding	0.0145199
30430	dnmt1	DNA binding||DNA (cytosine-5-)-methyltransferase activity||nucleus||DNA methylation||DNA methylation||transcription factor binding||methyltransferase activity||zinc ion binding||transferase activity||exocrine pancreas development||DNA methylation on cytosine||histone H3-K9 methylation||retina morphogenesis in camera-type eye	-0.00918065		393884	sdha	tricarboxylic acid cycle||electron carrier activity||oxidoreductase activity||oxidoreductase activity, acting on the CH-CH group of donors||FAD binding	0.0440525		436597	rdh12	metabolic process||oxidoreductase activity	0.0340972		337412	bcat1	catalytic activity||branched-chain-amino-acid transaminase activity||metabolic process||transaminase activity||branched chain family amino acid metabolic process||transferase activity	0.0118539
393264	uap1l1	cellular_component||metabolic process||nucleotidyltransferase activity	-0.00932909		335817	pkm2a	magnesium ion binding||catalytic activity||pyruvate kinase activity||cellular_component||glycolysis||kinase activity||transferase activity||potassium ion binding	0.043129		406539	amy2a	catalytic activity||carbohydrate metabolic process||cation binding	0.0289254		266799	gatm	cytoplasm||transferase activity||hydrolase activity, acting on carbon-nitrogen (but not peptide) bonds, in linear amidines	0.00906654
327346	mtmr6	inositol or phosphatidylinositol phosphatase activity||dephosphorylation||hydrolase activity||phosphoric monoester hydrolase activity||phospholipid dephosphorylation	-0.0102849		445202	dpm1	dolichyl-phosphate mannosyltransferase polypeptide 1, catalytic subunit	0.042449		394060	hmgcs1	hydroxymethylglutaryl-CoA synthase activity||cellular_component||isoprenoid biosynthetic process	0.0259039		562854	lap3	leucine aminopeptidase 3	0.00654916
492476	csad	catalytic activity||cellular_component||lyase activity||carboxy-lyase activity||carboxylic acid metabolic process||pyridoxal phosphate binding	-0.0104923		393315	ccbl2	catalytic activity||cellular_component||transaminase activity||biosynthetic process||transferase activity||transferase activity, transferring nitrogenous groups||lyase activity||1-aminocyclopropane-1-carboxylate synthase activity||pyridoxal phosphate binding||cysteine-S-conjugate beta-lyase activity	0.0418199		58074	dct	cellular_component||metabolic process||oxidoreductase activity||metal ion binding	0.0226182		554103	cox7a2	cytochrome c oxidase subunit VIIa 2	0.00648747
447913	ndufs6	NADH dehydrogenase (ubiquinone) Fe-S protein 6	-0.010784		797063	ndufb5	NADH dehydrogenase (ubiquinone) 1 beta subcomplex 5	0.0415919		566527	dad1	defender against cell death 1	0.0171152		751093	mif	macrophage migration inhibitory factor	0.0056686
30083	nme2	non-metastatic cells 2	-0.0111336		30740	rrm1	nucleotide binding||ribonucleoside-diphosphate reductase activity||ATP binding||cytoplasm||ribonucleoside-diphosphate reductase complex||DNA replication||oxidoreductase activity	0.0408071		403068	alg2	glycolipid mannosyltransferase activity||nucleus||biosynthetic process	0.0132155		554124	bckdha	cellular_component||metabolic process||oxidoreductase activity, acting on the aldehyde or oxo group of donors, disulfide as acceptor	0.004332
84702	cp	copper ion transmembrane transporter activity||copper ion binding||copper ion transport||oxidoreductase activity||metal ion binding	-0.0111723		80939	papss2	sulfate assimilation||sulfate adenylyltransferase (ATP) activity||ATP binding||kinase activity||transferase activity, transferring phosphorus-containing groups	0.0367481		394043	ephx1	catalytic activity||epoxide hydrolase activity||microsome||response to toxin||membrane	0.0119245		554477	pfkfb3	catalytic activity||ATP binding||cellular_component||fructose 2,6-bisphosphate metabolic process||metabolic process||kinase activity	0.0012957
317738	elovl6	membrane attack complex||mitochondrion||membrane||integral to membrane	-0.0121824		324088	polr2gl	RNA binding||DNA-directed RNA polymerase activity||nucleus||transcription||transcription termination||regulation of transcription, DNA-dependent||transcription antitermination	0.0361509		334116	eno1	phosphopyruvate hydratase complex||magnesium ion binding||phosphopyruvate hydratase activity||glycolysis||lyase activity	0.0109674		321793	ak2	adenylate kinase activity||ATP binding||nucleobase, nucleoside, nucleotide and nucleic acid metabolic process||kinase activity||transferase activity||phosphotransferase activity, phosphate group as acceptor||nucleotide kinase activity||nucleobase, nucleoside, nucleotide kinase activity	0.000113687
58141	gart	catalytic activity||phosphoribosylamine-glycine ligase activity||phosphoribosylformylglycinamidine cyclo-ligase activity||phosphoribosylglycinamide formyltransferase activity||ATP binding||cytoplasm||'de novo' IMP biosynthetic process||methyltransferase activity||biosynthetic process||purine base biosynthetic process||transferase activity||hydroxymethyl-, formyl- and related transferase activity	-0.0146583		799963	gpt2	catalytic activity||alanine transaminase activity||cellular_component||transaminase activity||biosynthetic process||transferase activity||transferase activity, transferring nitrogenous groups||pyridoxal phosphate binding	0.0359639		564575	setmar	nucleus||zinc ion binding||chromatin modification||histone-lysine N-methyltransferase activity	0.00749665		64607	alas2	catalytic activity||5-aminolevulinate synthase activity||aminopeptidase activity||intracellular||mitochondrion||proteolysis||heme biosynthetic process||metabolic process||acyltransferase activity||biosynthetic process||transferase activity||transferase activity, transferring nitrogenous groups||pyridoxal phosphate binding||tetrapyrrole biosynthetic process||embryonic hemopoiesis	-0.00214536
394135	hibadhb	phosphogluconate dehydrogenase (decarboxylating) activity||pentose-phosphate shunt||valine metabolic process||3-hydroxyisobutyrate dehydrogenase activity||oxidoreductase activity||coenzyme binding||NAD binding	-0.0221807		30331	cahz	carbonate dehydratase activity||one-carbon compound metabolic process||zinc ion transport||zinc ion binding||lyase activity||hypotonic salinity response||metal ion binding	0.034545		799805	akr1a1b	cellular_component||biological_process||oxidoreductase activity	0.00575976		266987	cbs	catalytic activity||cystathionine beta-synthase activity||cytoplasm||cysteine biosynthetic process from serine||metabolic process||cysteine biosynthetic process via cystathionine||pyridoxal phosphate binding	-0.00311736
378450	hs6st2	angiogenesis||patterning of blood vessels||membrane attack complex||skeletal muscle development||membrane||integral to membrane||transferase activity||heparan sulfate 6-O-sulfotransferase activity||cell differentiation||embryonic eye morphogenesis	-0.0222069		352924	txnrd1	cytoplasm||selenium binding||electron carrier activity||protein disulfide oxidoreductase activity||oxidoreductase activity||oxidoreductase activity, acting on NADH or NADPH, disulfide as acceptor||cell redox homeostasis||FAD binding||NADP binding	0.0335199		324947	sephs1	nucleotide binding||catalytic activity||selenide, water dikinase activity||ATP binding||selenium binding||kinase activity||transferase activity	0.00380728		405829	dpyd	catalytic activity||dihydroorotate dehydrogenase activity||dihydroorotate oxidase activity||iron ion binding||cytoplasm||'de novo' pyrimidine base biosynthetic process||iron ion transport||cellular iron ion homeostasis||metabolic process||electron carrier activity||oxidoreductase activity||metal ion binding||iron-sulfur cluster binding||4 iron, 4 sulfur cluster binding	-0.00445583
280648	rdh8	estradiol 17-beta-dehydrogenase activity||estradiol 17-beta-dehydrogenase activity||receptor activity||cytoplasm||estrogen biosynthetic process||metabolic process||oxidoreductase activity||testosterone 17-beta-dehydrogenase activity	-0.0239039		406791	hk1	nucleotide binding||hexokinase activity||ATP binding||cellular_component||glycolysis||kinase activity||transferase activity	0.0334752		406528	tdh	catalytic activity||cellular metabolic process||coenzyme binding	0.000966917		393778	prdx6	antioxidant activity||oxidoreductase activity	-0.00892244
336957	atp5c1	transport||ATP synthesis coupled proton transport||membrane||proton-transporting two-sector ATPase complex||hydrolase activity||proton-transporting ATP synthase complex, catalytic core F(1)||hydrogen ion transporting ATP synthase activity, rotational mechanism||hydrogen ion transporting ATPase activity, rotational mechanism	-0.0246859		393778	prdx6	antioxidant activity||oxidoreductase activity	0.02962		333974	gclm	oxidoreductase activity||ligase activity	-0.00117944		406615	gpd1	glycerol-3-phosphate dehydrogenase (NAD+) activity||cytoplasm||carbohydrate metabolic process||glycerol-3-phosphate metabolic process||glycerol-3-phosphate dehydrogenase complex||oxidoreductase activity||oxidoreductase activity, acting on CH-OH group of donors||oxidoreductase activity, acting on the CH-OH group of donors, NAD or NADP as acceptor||glycerol-3-phosphate catabolic process||coenzyme b…	-0.0113193
324510	gcnt4	beta-1,3-galactosyl-O-glycosyl-glycoprotein beta-1,6-N-acetylglucosaminyltransferase activity||membrane attack complex||acetylglucosaminyltransferase activity||membrane||integral to membrane||transferase activity||transferase activity, transferring glycosyl groups	-0.0281307		336977	hagh	cellular_component||biological_process||hydrolase activity	0.0280532		550451	ndufs3	NADH dehydrogenase (ubiquinone) Fe-S protein 3, (NADH-coenzyme Q reductase)	-0.00193841		568448	aco1	metabolic process||4 iron, 4 sulfur cluster binding	-0.0114241
799963	gpt2	catalytic activity||alanine transaminase activity||cellular_component||transaminase activity||biosynthetic process||transferase activity||transferase activity, transferring nitrogenous groups||pyridoxal phosphate binding	-0.0281521		322614	arg2	hydrolase activity||hydrolase activity, acting on carbon-nitrogen (but not peptide) bonds, in linear amidines||manganese ion binding||metal ion binding	0.0278441		30505	dbh	monooxygenase activity||dopamine beta-monooxygenase activity||copper ion binding||catecholamine metabolic process	-0.00689662		317746	suclg2	catalytic activity||ATP binding||metabolic process||ligase activity	-0.0124922
386951	idh2	isocitrate dehydrogenase (NADP+) activity||metabolic process||oxidoreductase activity||oxidoreductase activity, acting on the CH-OH group of donors, NAD or NADP as acceptor	-0.0307619		323723	dnmt5	DNA binding||protein binding||DNA methylation||methyltransferase activity||zinc ion binding||transferase activity	0.0277401		402874	eno2	phosphopyruvate hydratase complex||magnesium ion binding||phosphopyruvate hydratase activity||glycolysis||lyase activity	-0.00801117		317743	gapdh	glyceraldehyde-3-phosphate dehydrogenase (phosphorylating) activity||glucose metabolic process||glycolysis||glyceraldehyde-3-phosphate dehydrogenase activity||oxidoreductase activity||NAD binding	-0.0133348
406648	ppt1	cellular_component||protein modification process||palmitoyl-(protein) hydrolase activity	-0.0320997		368213	glo1	lactoylglutathione lyase activity||metal ion binding	0.0271783		406383	cmpk	nucleotide binding||cytidylate kinase activity||ATP binding||nucleus||cytoplasm||nucleobase, nucleoside, nucleotide and nucleic acid metabolic process||kinase activity||transferase activity||phosphotransferase activity, phosphate group as acceptor||nucleotide kinase activity||nucleobase, nucleoside, nucleotide kinase activity	-0.0114112		393884	sdha	tricarboxylic acid cycle||electron carrier activity||oxidoreductase activity||oxidoreductase activity, acting on the CH-CH group of donors||FAD binding	-0.0134553
436771	hccsa	holocytochrome-c synthase activity||mitochondrion||biological_process	-0.0335539		550349	pdss1	molecular_function||cellular_component||isoprenoid biosynthetic process	0.026885		572849	suv420h1	nucleus||transcription||transcription termination||regulation of transcription, DNA-dependent||methyltransferase activity||transferase activity||histone-lysine N-methyltransferase activity||transcription antitermination	-0.0123231		322660	upb1	nitrogen compound metabolic process||hydrolase activity, acting on carbon-nitrogen (but not peptide) bonds	-0.0159081
30095	ckma	catalytic activity||kinase activity||transferase activity||transferase activity, transferring phosphorus-containing groups	-0.0356014		393622	acsl4	catalytic activity||cellular_component||metabolic process	0.0202745		324088	polr2gl	RNA binding||DNA-directed RNA polymerase activity||nucleus||transcription||transcription termination||regulation of transcription, DNA-dependent||transcription antitermination	-0.0128327		321965	taz	heart looping||heart development||metabolic process||acyltransferase activity||integral to mitochondrial outer membrane||positive regulation of heart contraction	-0.0187443
323653	aldh3a2	aldehyde dehydrogenase (NAD) activity||aldehyde dehydrogenase [NAD(P)+] activity||cellular_component||aldehyde metabolic process||metabolic process||oxidoreductase activity	-0.0366023		337412	bcat1	catalytic activity||branched-chain-amino-acid transaminase activity||metabolic process||transaminase activity||branched chain family amino acid metabolic process||transferase activity	0.0176647		386951	idh2	isocitrate dehydrogenase (NADP+) activity||metabolic process||oxidoreductase activity||oxidoreductase activity, acting on the CH-OH group of donors, NAD or NADP as acceptor	-0.0183859		556086	nsd1a	receptor activity||protein binding||nucleus||zinc ion binding	-0.0220753
321193	paics	DNA binding||catalytic activity||phosphoribosylaminoimidazole carboxylase activity||phosphoribosylaminoimidazolesuccinocarboxamide synthase activity||ATP binding||purine nucleotide biosynthetic process||'de novo' IMP biosynthetic process||phosphoribosylaminoimidazole carboxylase complex||retina development in camera-type eye	-0.0372464		116517	adh5	zinc ion transport||zinc ion binding||oxidoreductase activity||metal ion binding	0.0173949		378446	dhcr7	membrane attack complex||membrane||integral to membrane||oxidoreductase activity||7-dehydrocholesterol reductase activity	-0.0209783		58141	gart	catalytic activity||phosphoribosylamine-glycine ligase activity||phosphoribosylformylglycinamidine cyclo-ligase activity||phosphoribosylglycinamide formyltransferase activity||ATP binding||cytoplasm||'de novo' IMP biosynthetic process||methyltransferase activity||biosynthetic process||purine base biosynthetic process||transferase activity||hydroxymethyl-, formyl- and related transferase activity	-0.0233807
568448	aco1	metabolic process||4 iron, 4 sulfur cluster binding	-0.0387629		30554	cpla2	phospholipase activity||lysophospholipase activity||calcium channel activity||calcium ion binding||cytoplasm||calcium ion transport||phospholipid catabolic process||hydrolase activity||calcium channel inhibitor activity	0.0127162		399481	aldh9a1b	aldehyde dehydrogenase (NAD) activity||cytoplasm||metabolic process||oxidoreductase activity	-0.0245082		554154	uqcrb	ubiquinol-cytochrome c reductase binding protein	-0.0236334
266992	cad	catalytic activity||aspartate carbamoyltransferase activity||carbamoyl-phosphate synthase activity||ATP binding||endoplasmic reticulum||'de novo' pyrimidine base biosynthetic process||'de novo' pyrimidine base biosynthetic process||amino acid metabolic process||glutamine metabolic process||nitrogen compound metabolic process||metabolic process||biosynthetic process||amino acid binding||carboxyl- …	-0.0393407		326977	atp5l	ATP synthase, H+ transporting, mitochondrial F0 complex, subunit g	0.00739558		406283	acadm	acyl-CoA dehydrogenase activity||metabolic process||electron carrier activity||oxidoreductase activity||oxidoreductase activity, acting on the CH-CH group of donors||FAD binding	-0.025968		140615	fads2	iron ion binding||membrane attack complex||lipid metabolic process||fatty acid biosynthetic process||transport||membrane||integral to membrane||oxidoreductase activity||oxidoreductase activity, acting on paired donors, with oxidation of a pair of donors resulting in the reduction of molecular oxygen to two molecules of water||heme binding||transition metal ion binding	-0.023899
406575	lta4h	membrane alanyl aminopeptidase activity||leukotriene-A4 hydrolase activity||endopeptidase inhibitor activity||cellular_component||proteolysis||zinc ion transport||metalloendopeptidase inhibitor activity||peptidase activity||metallopeptidase activity||zinc ion binding||hydrolase activity||leukotriene biosynthetic process	-0.0410159		322089	ctps	catalytic activity||CTP synthase activity||pyrimidine nucleotide biosynthetic process||ligase activity	0.00212103		286779	atp6v1h	vacuolar proton-transporting V-type ATPase, V1 domain||peripheral to membrane of membrane fraction||ATPase activator activity||binding||ATP binding||hydrogen ion transporting ATPase activity, rotational mechanism||retina development in camera-type eye	-0.0267021		393264	uap1l1	cellular_component||metabolic process||nucleotidyltransferase activity	-0.02588
114427	vars	nucleotide binding||aminoacyl-tRNA ligase activity||valine-tRNA ligase activity||ATP binding||cytoplasm||translation||tRNA aminoacylation for protein translation||valyl-tRNA aminoacylation||ligase activity	-0.0415112		368775	ivd	acyl-CoA dehydrogenase activity||metabolic process||electron carrier activity||oxidoreductase activity||oxidoreductase activity, acting on the CH-CH group of donors||FAD binding	0.000506701		368213	glo1	lactoylglutathione lyase activity||metal ion binding	-0.0276537		404730	mao	membrane attack complex||mitochondrion||amine oxidase activity||amine oxidase activity||amine oxidase activity||electron carrier activity||membrane||integral to membrane||oxidoreductase activity||biogenic amine catabolic process	-0.0278931
553755	atp5a1	nucleotide binding||ATP binding||transport||hydrogen ion transmembrane transporter activity||ATP synthesis coupled proton transport||proton transport||proton-transporting two-sector ATPase complex||hydrolase activity, acting on acid anhydrides, catalyzing transmembrane movement of substances||proton-transporting ATP synthase complex, catalytic core F(1)||ATP metabolic process||hydrogen ion transp…	-0.043658		393745	wars	nucleotide binding||aminoacyl-tRNA ligase activity||tryptophan-tRNA ligase activity||ATP binding||cytoplasm||translation||tRNA aminoacylation for protein translation||tryptophanyl-tRNA aminoacylation||ligase activity	-0.00317832		436771	hccsa	holocytochrome-c synthase activity||mitochondrion||biological_process	-0.0277054		280648	rdh8	estradiol 17-beta-dehydrogenase activity||estradiol 17-beta-dehydrogenase activity||receptor activity||cytoplasm||estrogen biosynthetic process||metabolic process||oxidoreductase activity||testosterone 17-beta-dehydrogenase activity	-0.0296416
563878	pomt2	mannosyltransferase activity||serine-type endopeptidase inhibitor activity||protein amino acid O-linked glycosylation||membrane	-0.0438133		336118	cox7c	cytochrome c oxidase subunit VIIc	-0.00356371		84039	bcmo1	eye photoreceptor cell differentiation||beta-carotene 15,15'-monooxygenase activity||monooxygenase activity||ferrous iron binding||oxidoreductase activity, acting on single donors with incorporation of molecular oxygen, incorporation of two atoms of oxygen||hindbrain development	-0.0278822		394190	hmgcl	catalytic activity||hydroxymethylglutaryl-CoA lyase activity||metabolic process	-0.0313211
378962	pah	monooxygenase activity||phenylalanine 4-monooxygenase activity||iron ion binding||L-phenylalanine catabolic process||metabolic process||aromatic amino acid family metabolic process||amino acid binding	-0.0470897		445198	suv39h1a	chromosome, pericentric region||chromatin||chromatin binding||nucleus||chromatin assembly or disassembly||transcription||transcription termination||regulation of transcription, DNA-dependent||methyltransferase activity||zinc ion binding||chromatin modification||transferase activity||histone-lysine N-methyltransferase activity||cell differentiation||exocrine pancreas development||transcription ant…	-0.00610943		327346	mtmr6	inositol or phosphatidylinositol phosphatase activity||dephosphorylation||hydrolase activity||phosphoric monoester hydrolase activity||phospholipid dephosphorylation	-0.0289922		406726	ndufa4l	NADH dehydrogenase (ubiquinone) 1 alpha subcomplex 4, like	-0.0317925
402942	pigf	peroxidase activity||endoplasmic reticulum membrane||GPI anchor biosynthetic process||response to oxidative stress||integral to membrane||heme binding	-0.0472228		327462	hsd3b7	3-beta-hydroxy-delta5-steroid dehydrogenase activity||cellular_component||steroid biosynthetic process||isomerase activity	-0.00875011		335191	atp5o	ATP synthase, H+ transporting, mitochondrial F1 complex, O subunit	-0.030056		326962	cox5ab	cytochrome c oxidase subunit Vab	-0.0320515
564575	setmar	nucleus||zinc ion binding||chromatin modification||histone-lysine N-methyltransferase activity	-0.0489668		436597	rdh12	metabolic process||oxidoreductase activity	-0.00935316		402822	gcat	catalytic activity||metabolic process||glycine C-acetyltransferase activity||biosynthetic process||transferase activity||transferase activity, transferring nitrogenous groups||pyridoxal phosphate binding	-0.0303916		30685	aanat2	aralkylamine N-acetyltransferase activity||circadian rhythm||circadian rhythm||N-acetyltransferase activity||metabolic process||acyltransferase activity||response to light stimulus||response to light stimulus||photoperiodism||acetyltransferase activity||transferase activity	-0.0322724
406791	hk1	nucleotide binding||hexokinase activity||ATP binding||cellular_component||glycolysis||kinase activity||transferase activity	-0.0500039		352943	tph1a	cysteine-type endopeptidase activity||monooxygenase activity||tryptophan 5-monooxygenase activity||iron ion binding||proteolysis||metabolic process||aromatic amino acid family metabolic process||amino acid binding||serotonin biosynthetic process	-0.012064		335974	got2b	catalytic activity||aspartate transaminase activity||amino acid metabolic process||transaminase activity||biosynthetic process||transferase activity||transferase activity, transferring nitrogenous groups||pyridoxal phosphate binding	-0.0320582		404731	uros	uroporphyrinogen III synthase	-0.0323453
393598	alg9	protein binding||cellular_component||biological_process||transferase activity||transferase activity, transferring glycosyl groups	-0.0560073		30505	dbh	monooxygenase activity||dopamine beta-monooxygenase activity||copper ion binding||catecholamine metabolic process	-0.0169418		327057	uck2b	nucleotide binding||ATP binding||cellular_component||metabolic process||kinase activity||transferase activity||phosphotransferase activity, alcohol group as acceptor	-0.0335881		114551	pklr	magnesium ion binding||catalytic activity||pyruvate kinase activity||glycolysis||kinase activity||transferase activity||potassium ion binding	-0.0329846
368775	ivd	acyl-CoA dehydrogenase activity||metabolic process||electron carrier activity||oxidoreductase activity||oxidoreductase activity, acting on the CH-CH group of donors||FAD binding	-0.0606549		64815	hsd17b8	hydroxysteroid (17-beta) dehydrogenase 8	-0.0196611		140620	prps1a	magnesium ion binding||ribose phosphate diphosphokinase activity||nucleoside metabolic process||ribonucleoside monophosphate biosynthetic process||nucleotide biosynthetic process||kinase activity||cellular biosynthetic process||metal ion binding	-0.0360812		406731	ugt1ab	UDP glucuronosyltransferase 1 family a, b	-0.0384361
326977	atp5l	ATP synthase, H+ transporting, mitochondrial F0 complex, subunit g	-0.0612508		368242	kmo	metabolic process||oxidoreductase activity	-0.0216546		30685	aanat2	aralkylamine N-acetyltransferase activity||circadian rhythm||circadian rhythm||N-acetyltransferase activity||metabolic process||acyltransferase activity||response to light stimulus||response to light stimulus||photoperiodism||acetyltransferase activity||transferase activity	-0.0365742		393839	scp2	sterol carrier activity||metabolic process||oxidoreductase activity	-0.0384491
30084	ndpkz2	non-metastatic cells 2b.2	-0.06145		406726	ndufa4l	NADH dehydrogenase (ubiquinone) 1 alpha subcomplex 4, like	-0.026751		436762	sdhda	iron ion binding||mitochondrial envelope||tricarboxylic acid cycle||integral to membrane||heme binding	-0.0388601		322055	cth	catalytic activity||amino acid metabolic process||lyase activity||pyridoxal phosphate binding	-0.0399146
393943	ndufa6	NADH dehydrogenase (ubiquinone) 1 alpha subcomplex, 6	-0.0618588		378960	mgll	catalytic activity||hydrolase activity	-0.0284448		323653	aldh3a2	aldehyde dehydrogenase (NAD) activity||aldehyde dehydrogenase [NAD(P)+] activity||cellular_component||aldehyde metabolic process||metabolic process||oxidoreductase activity	-0.0414901		550282	dcxr	cellular_component||metabolic process||oxidoreductase activity	-0.0400766
321892	ckmt1	catalytic activity||cellular_component||biological_process||kinase activity||transferase activity||transferase activity, transferring phosphorus-containing groups	-0.0636445		325712	ndufab1	NADH dehydrogenase (ubiquinone) 1, alpha/beta subcomplex, 1	-0.0285295		406661	nudt9	cellular_component||biological_process||hydrolase activity	-0.0420923		414331	cyp51	monooxygenase activity||iron ion binding||heme biosynthetic process||iron ion transport||cellular iron ion homeostasis||methyltransferase activity||electron carrier activity||heme binding||metal ion binding	-0.0405049
30643	acat2	transferase activity	-0.0637603		678540	gale	catalytic activity||UDP-glucose 4-epimerase activity||cellular_component||carbohydrate metabolic process||galactose metabolic process||racemase and epimerase activity, acting on carbohydrates and derivatives||cellular metabolic process||coenzyme binding	-0.0295905		30617	urod	uroporphyrinogen decarboxylase activity||cytoplasm||porphyrin biosynthetic process||lyase activity||carboxy-lyase activity	-0.0439706		393943	ndufa6	NADH dehydrogenase (ubiquinone) 1 alpha subcomplex, 6	-0.0407224
554154	uqcrb	ubiquinol-cytochrome c reductase binding protein	-0.0666338		799805	akr1a1b	cellular_component||biological_process||oxidoreductase activity	-0.037033		326977	atp5l	ATP synthase, H+ transporting, mitochondrial F0 complex, subunit g	-0.0441075		30617	urod	uroporphyrinogen decarboxylase activity||cytoplasm||porphyrin biosynthetic process||lyase activity||carboxy-lyase activity	-0.0424745
394043	ephx1	catalytic activity||epoxide hydrolase activity||microsome||response to toxin||membrane	-0.0667695		327075	degs1	lipid metabolic process||membrane||oxidoreductase activity||oxidoreductase activity, acting on paired donors, with oxidation of a pair of donors resulting in the reduction of molecular oxygen to two molecules of water	-0.0389684		30430	dnmt1	DNA binding||DNA (cytosine-5-)-methyltransferase activity||nucleus||DNA methylation||DNA methylation||transcription factor binding||methyltransferase activity||zinc ion binding||transferase activity||exocrine pancreas development||DNA methylation on cytosine||histone H3-K9 methylation||retina morphogenesis in camera-type eye	-0.0457009		541331	ndufa9	response to hypoxia||catalytic activity||cellular_component||ubiquinone biosynthetic process||cellular metabolic process||coenzyme binding	-0.0425656
393105	hsd17b4	sterol carrier activity||metabolic process||oxidoreductase activity	-0.0680509		406339	hk2	nucleotide binding||hexokinase activity||ATP binding||cellular_component||glycolysis||kinase activity||transferase activity	-0.0408489		335817	pkm2a	magnesium ion binding||catalytic activity||pyruvate kinase activity||cellular_component||glycolysis||kinase activity||transferase activity||potassium ion binding	-0.0460688		373092	glud1b	amino acid metabolic process||oxidoreductase activity	-0.0468427
436949	bcat2	catalytic activity||branched-chain-amino-acid transaminase activity||metabolic process||transaminase activity||branched chain family amino acid metabolic process||transferase activity	-0.0682014		100148292	npl	catalytic activity||cytoplasm||metabolic process||N-acetylneuraminate lyase activity||lyase activity	-0.0410548		100004770	setd8b	molecular_function||nucleus||biological_process	-0.0475834		563799	ash1l	DNA binding||protein binding||nucleus||zinc ion binding||hydrogen ion transmembrane transporter activity||proton-transporting two-sector ATPase complex	-0.0468715
406413	ndufs8	iron ion binding||ubiquinone biosynthetic process||iron ion transport||cellular iron ion homeostasis||electron donor activity||electron carrier activity||oxidoreductase activity||oxidoreductase activity, acting on NADH or NADPH||metal ion binding||iron-sulfur cluster binding||4 iron, 4 sulfur cluster binding	-0.0684169		386951	idh2	isocitrate dehydrogenase (NADP+) activity||metabolic process||oxidoreductase activity||oxidoreductase activity, acting on the CH-OH group of donors, NAD or NADP as acceptor	-0.0412123		394230	st3gal5	membrane attack complex||protein amino acid glycosylation||sialyltransferase activity||membrane||integral to membrane||transferase activity||transferase activity, transferring glycosyl groups||integral to Golgi membrane||lactosylceramide alpha-2,3-sialyltransferase activity||lactosylceramide alpha-2,3-sialyltransferase activity	-0.0486224		359839	atp6v1ba	cytoplasm||transport||hydrogen-exporting ATPase activity, phosphorylative mechanism||hydrogen ion transmembrane transporter activity||energy coupled proton transport, against electrochemical gradient||proton transport||proton-transporting two-sector ATPase complex||ATP metabolic process||hydrogen ion transporting ATP synthase activity, rotational mechanism||hydrogen ion transporting ATPase activi…	-0.0477198
322811	atp6v0d1	proton-transporting two-sector ATPase complex||hydrogen ion transporting ATPase activity, rotational mechanism||retina development in camera-type eye	-0.0699777		30497	ldhb	catalytic activity||L-lactate dehydrogenase activity||cytoplasm||carbohydrate metabolic process||glycolysis||oxidoreductase activity||oxidoreductase activity, acting on the CH-OH group of donors, NAD or NADP as acceptor||anaerobic glycolysis||cellular carbohydrate metabolic process	-0.0511545		321951	ndufa10	ATP binding||nucleobase, nucleoside, nucleotide and nucleic acid metabolic process||ubiquinone biosynthetic process||phosphotransferase activity, alcohol group as acceptor	-0.0488938		335191	atp5o	ATP synthase, H+ transporting, mitochondrial F1 complex, O subunit	-0.0487393
327078	polr1a	DNA binding||DNA-directed RNA polymerase activity||transcription||transcription termination||regulation of transcription, DNA-dependent||transferase activity||nucleotidyltransferase activity||transcription antitermination	-0.0745037		323653	aldh3a2	aldehyde dehydrogenase (NAD) activity||aldehyde dehydrogenase [NAD(P)+] activity||cellular_component||aldehyde metabolic process||metabolic process||oxidoreductase activity	-0.0515267		560717	srd5a3	cytoplasm||lipid metabolic process||integral to membrane||oxidoreductase activity, acting on the CH-CH group of donors	-0.0506163		30354	lpl	catalytic activity||lipoprotein lipase activity||lipid metabolic process||hydrolase activity	-0.0520042
554124	bckdha	cellular_component||metabolic process||oxidoreductase activity, acting on the aldehyde or oxo group of donors, disulfide as acceptor	-0.075035		140620	prps1a	magnesium ion binding||ribose phosphate diphosphokinase activity||nucleoside metabolic process||ribonucleoside monophosphate biosynthetic process||nucleotide biosynthetic process||kinase activity||cellular biosynthetic process||metal ion binding	-0.0525231		553162	hs6st1a	membrane attack complex||membrane||integral to membrane||transferase activity||heparan sulfate 6-O-sulfotransferase activity	-0.0511446		322614	arg2	hydrolase activity||hydrolase activity, acting on carbon-nitrogen (but not peptide) bonds, in linear amidines||manganese ion binding||metal ion binding	-0.0570377
333974	gclm	oxidoreductase activity||ligase activity	-0.0764236		791518	hmox1	response to hypoxia||heme oxygenase (decyclizing) activity||heme oxidation||response to chemical stimulus	-0.0556107		325712	ndufab1	NADH dehydrogenase (ubiquinone) 1, alpha/beta subcomplex, 1	-0.0517953		368229	pmm2	catalytic activity||phosphomannomutase activity||cytoplasm||metabolic process||mannose biosynthetic process	-0.0583555
436914	acss2	catalytic activity||cellular_component||metabolic process	-0.0775723		79381	gstp1	glutathione S-transferase pi	-0.0566801		445290	acat1	cellular_component||biological_process||transferase activity	-0.0524664		30496	ldha	response to hypoxia||catalytic activity||L-lactate dehydrogenase activity||cytoplasm||carbohydrate metabolic process||glycolysis||oxidoreductase activity||oxidoreductase activity, acting on the CH-OH group of donors, NAD or NADP as acceptor||anaerobic glycolysis||cellular carbohydrate metabolic process	-0.0598702
334270	agk	nucleotide binding||diacylglycerol kinase activity||ATP binding||membrane attack complex||mitochondrion||activation of protein kinase C activity||membrane||kinase activity||transferase activity	-0.0788233		64607	alas2	catalytic activity||5-aminolevulinate synthase activity||aminopeptidase activity||intracellular||mitochondrion||proteolysis||heme biosynthetic process||metabolic process||acyltransferase activity||biosynthetic process||transferase activity||transferase activity, transferring nitrogenous groups||pyridoxal phosphate binding||tetrapyrrole biosynthetic process||embryonic hemopoiesis	-0.05724		393887	wwox	protein binding||nucleus||cytoplasm||metabolic process||oxidoreductase activity	-0.0536887		394021	shmt1	catalytic activity||glycine hydroxymethyltransferase activity||glycine hydroxymethyltransferase activity||glycine hydroxymethyltransferase activity||nucleus||cytoplasm||cytosol||glycine metabolic process||L-serine metabolic process||methyltransferase activity||transferase activity||pyridoxal phosphate binding	-0.061314
555308	acsl1	catalytic activity||cellular_component||metabolic process	-0.0791432		352933	sps2	catalytic activity||selenide, water dikinase activity||ATP binding||selenium binding||kinase activity	-0.0573955		334161	alg1	DNA binding||biosynthetic process||transferase activity||transferase activity, transferring glycosyl groups	-0.0539939		100004770	setd8b	molecular_function||nucleus||biological_process	-0.061667
317743	gapdh	glyceraldehyde-3-phosphate dehydrogenase (phosphorylating) activity||glucose metabolic process||glycolysis||glyceraldehyde-3-phosphate dehydrogenase activity||oxidoreductase activity||NAD binding	-0.0793914		497279	ext1a	membrane attack complex||membrane||integral to membrane||transferase activity||transferase activity, transferring glycosyl groups||N-acetylglucosaminyl-proteoglycan 4-beta-glucuronosyltransferase activity	-0.0592763		58108	fth1	ferritin, heavy polypeptide 1	-0.0552507		436762	sdhda	iron ion binding||mitochondrial envelope||tricarboxylic acid cycle||integral to membrane||heme binding	-0.0620258
445202	dpm1	dolichyl-phosphate mannosyltransferase polypeptide 1, catalytic subunit	-0.08068		30643	acat2	transferase activity	-0.0595169		368242	kmo	metabolic process||oxidoreductase activity	-0.0554613		399481	aldh9a1b	aldehyde dehydrogenase (NAD) activity||cytoplasm||metabolic process||oxidoreductase activity	-0.0635004
449787	atp5f1	ATP synthase, H+ transporting, mitochondrial F0 complex, subunit b, isoform 1	-0.0817634		561018	cmas	molecular_function||cellular_component||lipopolysaccharide biosynthetic process	-0.0598492		323723	dnmt5	DNA binding||protein binding||DNA methylation||methyltransferase activity||zinc ion binding||transferase activity	-0.0582694		445494	pgls	cellular_component||pentose-phosphate shunt||6-phosphogluconolactonase activity	-0.0640165
192335	atp6v1e1	proton-transporting two-sector ATPase complex||hydrogen ion transporting ATPase activity, rotational mechanism||retina development in camera-type eye	-0.0827692		192335	atp6v1e1	proton-transporting two-sector ATPase complex||hydrogen ion transporting ATPase activity, rotational mechanism||retina development in camera-type eye	-0.0614225		393839	scp2	sterol carrier activity||metabolic process||oxidoreductase activity	-0.0587459		335494	fuca1	catalytic activity||alpha-L-fucosidase activity||carbohydrate metabolic process||cation binding	-0.0666896
334098	hsd11b2	11-beta-hydroxysteroid dehydrogenase activity||metabolic process||oxidoreductase activity	-0.0833049		30430	dnmt1	DNA binding||DNA (cytosine-5-)-methyltransferase activity||nucleus||DNA methylation||DNA methylation||transcription factor binding||methyltransferase activity||zinc ion binding||transferase activity||exocrine pancreas development||DNA methylation on cytosine||histone H3-K9 methylation||retina morphogenesis in camera-type eye	-0.061469		321218	pigq	GPI anchor biosynthetic process||integral to membrane||phosphatidylinositol N-acetylglucosaminyltransferase activity	-0.0587811		368415	ptenb	blood vessel development||protein amino acid dephosphorylation||protein tyrosine/serine/threonine phosphatase activity||lifelong otolith mineralization||lipid phosphatase activity||phosphoinositide dephosphorylation||regulation of protein kinase B signaling cascade	-0.0683596
449663	gpd1l	glycerol-3-phosphate dehydrogenase (NAD+) activity||cytoplasm||carbohydrate metabolic process||glycerol-3-phosphate metabolic process||glycerol-3-phosphate dehydrogenase complex||oxidoreductase activity||oxidoreductase activity, acting on CH-OH group of donors||oxidoreductase activity, acting on the CH-OH group of donors, NAD or NADP as acceptor||glycerol-3-phosphate catabolic process||coenzyme b…	-0.0836361		394156	acadl	acyl-CoA dehydrogenase activity||metabolic process||electron carrier activity||oxidoreductase activity||oxidoreductase activity, acting on the CH-CH group of donors||FAD binding	-0.0636379		373092	glud1b	amino acid metabolic process||oxidoreductase activity	-0.0643153		393860	gcdh	acyl-CoA dehydrogenase activity||cellular_component||metabolic process||electron carrier activity||oxidoreductase activity||oxidoreductase activity, acting on the CH-CH group of donors||FAD binding	-0.0708426
445494	pgls	cellular_component||pentose-phosphate shunt||6-phosphogluconolactonase activity	-0.0851431		334116	eno1	phosphopyruvate hydratase complex||magnesium ion binding||phosphopyruvate hydratase activity||glycolysis||lyase activity	-0.0691313		368775	ivd	acyl-CoA dehydrogenase activity||metabolic process||electron carrier activity||oxidoreductase activity||oxidoreductase activity, acting on the CH-CH group of donors||FAD binding	-0.0650229		406528	tdh	catalytic activity||cellular metabolic process||coenzyme binding	-0.0743814
30354	lpl	catalytic activity||lipoprotein lipase activity||lipid metabolic process||hydrolase activity	-0.0867145		402827	hao1	catalytic activity||metabolic process||electron carrier activity||FMN binding||oxidoreductase activity	-0.070232		64815	hsd17b8	hydroxysteroid (17-beta) dehydrogenase 8	-0.0677169		445233	me2	malic enzyme activity||cellular_component||malate metabolic process||oxidoreductase activity||oxidoreductase activity, acting on the CH-OH group of donors, NAD or NADP as acceptor||metal ion binding||NAD binding	-0.0751764
402822	gcat	catalytic activity||metabolic process||glycine C-acetyltransferase activity||biosynthetic process||transferase activity||transferase activity, transferring nitrogenous groups||pyridoxal phosphate binding	-0.0878485		58141	gart	catalytic activity||phosphoribosylamine-glycine ligase activity||phosphoribosylformylglycinamidine cyclo-ligase activity||phosphoribosylglycinamide formyltransferase activity||ATP binding||cytoplasm||'de novo' IMP biosynthetic process||methyltransferase activity||biosynthetic process||purine base biosynthetic process||transferase activity||hydroxymethyl-, formyl- and related transferase activity	-0.0713167		393884	sdha	tricarboxylic acid cycle||electron carrier activity||oxidoreductase activity||oxidoreductase activity, acting on the CH-CH group of donors||FAD binding	-0.0679173		246094	gpia	glucose-6-phosphate isomerase activity||gluconeogenesis||glycolysis||isomerase activity	-0.0803303
100004770	setd8b	molecular_function||nucleus||biological_process	-0.08971		81541	atp5g	ATP synthase, H+ transporting, mitochondrial Fo complex, subunit C3 (subunit 9)	-0.0728283		58215	fech	ferrochelatase activity||ferrochelatase activity||iron ion binding||heme biosynthetic process||iron ion transport||cellular iron ion homeostasis||lyase activity	-0.0681746		58108	fth1	ferritin, heavy polypeptide 1	-0.0875195
352933	sps2	catalytic activity||selenide, water dikinase activity||ATP binding||selenium binding||kinase activity	-0.0921954		322229	adkb	adenosine kinase activity||purine ribonucleoside salvage||kinase activity	-0.0750043		406359	uqcrfs1	ubiquinol-cytochrome-c reductase activity||electron carrier activity||membrane||oxidoreductase activity	-0.0683506		393745	wars	nucleotide binding||aminoacyl-tRNA ligase activity||tryptophan-tRNA ligase activity||ATP binding||cytoplasm||translation||tRNA aminoacylation for protein translation||tryptophanyl-tRNA aminoacylation||ligase activity	-0.0887012
562329	polr3b	tRNA transcription||exocrine pancreas development||gut development	-0.0925322		394000	pgm1	carbohydrate metabolic process||intramolecular transferase activity, phosphotransferases	-0.0752612		393315	ccbl2	catalytic activity||cellular_component||transaminase activity||biosynthetic process||transferase activity||transferase activity, transferring nitrogenous groups||lyase activity||1-aminocyclopropane-1-carboxylate synthase activity||pyridoxal phosphate binding||cysteine-S-conjugate beta-lyase activity	-0.0693527		192335	atp6v1e1	proton-transporting two-sector ATPase complex||hydrogen ion transporting ATPase activity, rotational mechanism||retina development in camera-type eye	-0.0889919
324845	nt5c2	5'-nucleotidase, cytosolic II	-0.0944333		378446	dhcr7	membrane attack complex||membrane||integral to membrane||oxidoreductase activity||7-dehydrocholesterol reductase activity	-0.0759192		321084	dnmt7	DNA binding||calcium ion binding||DNA methylation||DNA methylation||methyltransferase activity||transferase activity	-0.0695822		394135	hibadhb	phosphogluconate dehydrogenase (decarboxylating) activity||pentose-phosphate shunt||valine metabolic process||3-hydroxyisobutyrate dehydrogenase activity||oxidoreductase activity||coenzyme binding||NAD binding	-0.0914987
445198	suv39h1a	chromosome, pericentric region||chromatin||chromatin binding||nucleus||chromatin assembly or disassembly||transcription||transcription termination||regulation of transcription, DNA-dependent||methyltransferase activity||zinc ion binding||chromatin modification||transferase activity||histone-lysine N-methyltransferase activity||cell differentiation||exocrine pancreas development||transcription ant…	-0.0945244		445129	sdhc	succinate dehydrogenase complex, subunit C, integral membrane protein	-0.0799616		406468	dhdds	cellular_component||metabolic process||transferase activity	-0.0699372		394247	pafah1b1b	cytoplasm||cytoskeleton||microtubule||transport||mitosis||nervous system development||cell differentiation||establishment of nucleus localization||apical protein localization||photoreceptor cell maintenance	-0.0920398
436768	uqcrq	ubiquinol-cytochrome c reductase, complex III subunit VII	-0.0967601		378450	hs6st2	angiogenesis||patterning of blood vessels||membrane attack complex||skeletal muscle development||membrane||integral to membrane||transferase activity||heparan sulfate 6-O-sulfotransferase activity||cell differentiation||embryonic eye morphogenesis	-0.0815513		321892	ckmt1	catalytic activity||cellular_component||biological_process||kinase activity||transferase activity||transferase activity, transferring phosphorus-containing groups	-0.0927106		368912	echs1	catalytic activity||metabolic process	-0.0921413
394230	st3gal5	membrane attack complex||protein amino acid glycosylation||sialyltransferase activity||membrane||integral to membrane||transferase activity||transferase activity, transferring glycosyl groups||integral to Golgi membrane||lactosylceramide alpha-2,3-sialyltransferase activity||lactosylceramide alpha-2,3-sialyltransferase activity	-0.0968112		333974	gclm	oxidoreductase activity||ligase activity	-0.0824753		450078	hsd17b10	cellular_component||metabolic process||oxidoreductase activity	-0.0927194		352929	gpx4b	glutathione peroxidase 4b	-0.0925817
324088	polr2gl	RNA binding||DNA-directed RNA polymerase activity||nucleus||transcription||transcription termination||regulation of transcription, DNA-dependent||transcription antitermination	-0.098287		405861	pccb	biological_process||ligase activity	-0.0835092		326962	cox5ab	cytochrome c oxidase subunit Vab	-0.093243		554101	cox5aa	cytochrome c oxidase subunit Vaa	-0.0926041
415176	nudt5	hydrolase activity	-0.0992766		406696	pgk1	response to hypoxia||phosphoglycerate kinase activity||cellular_component||glycolysis||kinase activity||transferase activity	-0.0841345		404732	d4st1	membrane attack complex||membrane||integral to membrane||transferase activity	-0.095732		80872	sms	catalytic activity||cellular_component||biological_process||transferase activity	-0.0930869
403116	st6gal2	beta-galactoside alpha-2,6-sialyltransferase activity||beta-galactoside alpha-2,6-sialyltransferase activity||membrane attack complex||protein amino acid glycosylation||sialyltransferase activity||membrane||integral to membrane||transferase activity||transferase activity, transferring glycosyl groups||integral to Golgi membrane	-0.100973		321951	ndufa10	ATP binding||nucleobase, nucleoside, nucleotide and nucleic acid metabolic process||ubiquinone biosynthetic process||phosphotransferase activity, alcohol group as acceptor	-0.0887594		322055	cth	catalytic activity||amino acid metabolic process||lyase activity||pyridoxal phosphate binding	-0.095904		30430	dnmt1	DNA binding||DNA (cytosine-5-)-methyltransferase activity||nucleus||DNA methylation||DNA methylation||transcription factor binding||methyltransferase activity||zinc ion binding||transferase activity||exocrine pancreas development||DNA methylation on cytosine||histone H3-K9 methylation||retina morphogenesis in camera-type eye	-0.098066
393884	sdha	tricarboxylic acid cycle||electron carrier activity||oxidoreductase activity||oxidoreductase activity, acting on the CH-CH group of donors||FAD binding	-0.105715		445121	hadh	cellular_component||fatty acid metabolic process||oxidoreductase activity||coenzyme binding	-0.090745		335774	cox6a1	cytochrome c oxidase subunit Via polypeptide 1	-0.0973139		393857	gne	cysteine-type endopeptidase activity||hexokinase activity||ATP binding||cellular_component||UDP-N-acetylglucosamine metabolic process||glycolysis||proteolysis||UDP-N-acetylglucosamine 2-epimerase activity||lipopolysaccharide biosynthetic process||kinase activity	-0.0981042
560753	tpi1b	catalytic activity||triose-phosphate isomerase activity||metabolic process||isomerase activity	-0.107986		114427	vars	nucleotide binding||aminoacyl-tRNA ligase activity||valine-tRNA ligase activity||ATP binding||cytoplasm||translation||tRNA aminoacylation for protein translation||valyl-tRNA aminoacylation||ligase activity	-0.0932157		562149	sdhb	iron ion binding||tricarboxylic acid cycle||iron ion transport||cellular iron ion homeostasis||electron carrier activity||oxidoreductase activity||metal ion binding||iron-sulfur cluster binding||2 iron, 2 sulfur cluster binding	-0.102095		323723	dnmt5	DNA binding||protein binding||DNA methylation||methyltransferase activity||zinc ion binding||transferase activity	-0.101866
393538	polr1c	DNA binding||DNA-directed RNA polymerase activity||nucleus||transcription||protein dimerization activity	-0.109266		445290	acat1	cellular_component||biological_process||transferase activity	-0.100235		445182	auh	catalytic activity||metabolic process	-0.104661		555308	acsl1	catalytic activity||cellular_component||metabolic process	-0.107097
541331	ndufa9	response to hypoxia||catalytic activity||cellular_component||ubiquinone biosynthetic process||cellular metabolic process||coenzyme binding	-0.110413		399481	aldh9a1b	aldehyde dehydrogenase (NAD) activity||cytoplasm||metabolic process||oxidoreductase activity	-0.102231		321193	paics	DNA binding||catalytic activity||phosphoribosylaminoimidazole carboxylase activity||phosphoribosylaminoimidazolesuccinocarboxamide synthase activity||ATP binding||purine nucleotide biosynthetic process||'de novo' IMP biosynthetic process||phosphoribosylaminoimidazole carboxylase complex||retina development in camera-type eye	-0.106653		403116	st6gal2	beta-galactoside alpha-2,6-sialyltransferase activity||beta-galactoside alpha-2,6-sialyltransferase activity||membrane attack complex||protein amino acid glycosylation||sialyltransferase activity||membrane||integral to membrane||transferase activity||transferase activity, transferring glycosyl groups||integral to Golgi membrane	-0.108181
326857	gclc	glutamate-cysteine ligase activity||glutathione biosynthetic process||ligase activity	-0.111119		393943	ndufa6	NADH dehydrogenase (ubiquinone) 1 alpha subcomplex, 6	-0.103165		140622	atic	catalytic activity||IMP cyclohydrolase activity||phosphoribosylaminoimidazolecarboxamide formyltransferase activity||purine nucleotide biosynthetic process||IMP biosynthetic process||transferase activity||hydrolase activity	-0.107216		402822	gcat	catalytic activity||metabolic process||glycine C-acetyltransferase activity||biosynthetic process||transferase activity||transferase activity, transferring nitrogenous groups||pyridoxal phosphate binding	-0.108296
378446	dhcr7	membrane attack complex||membrane||integral to membrane||oxidoreductase activity||7-dehydrocholesterol reductase activity	-0.112418		393598	alg9	protein binding||cellular_component||biological_process||transferase activity||transferase activity, transferring glycosyl groups	-0.105878		406433	dhdhl	metabolic process||electron carrier activity||oxidoreductase activity	-0.107783		116517	adh5	zinc ion transport||zinc ion binding||oxidoreductase activity||metal ion binding	-0.111898
445129	sdhc	succinate dehydrogenase complex, subunit C, integral membrane protein	-0.112703		563878	pomt2	mannosyltransferase activity||serine-type endopeptidase inhibitor activity||protein amino acid O-linked glycosylation||membrane	-0.1059		447913	ndufs6	NADH dehydrogenase (ubiquinone) Fe-S protein 6	-0.11072		266992	cad	catalytic activity||aspartate carbamoyltransferase activity||carbamoyl-phosphate synthase activity||ATP binding||endoplasmic reticulum||'de novo' pyrimidine base biosynthetic process||'de novo' pyrimidine base biosynthetic process||amino acid metabolic process||glutamine metabolic process||nitrogen compound metabolic process||metabolic process||biosynthetic process||amino acid binding||carboxyl- …	-0.113114
404730	mao	membrane attack complex||mitochondrion||amine oxidase activity||amine oxidase activity||amine oxidase activity||electron carrier activity||membrane||integral to membrane||oxidoreductase activity||biogenic amine catabolic process	-0.115654		140622	atic	catalytic activity||IMP cyclohydrolase activity||phosphoribosylaminoimidazolecarboxamide formyltransferase activity||purine nucleotide biosynthetic process||IMP biosynthetic process||transferase activity||hydrolase activity	-0.114994		406662	sc4mol	C-4 methylsterol oxidase activity||catalytic activity||iron ion binding||membrane attack complex||iron ion transport||cellular iron ion homeostasis||metabolic process||membrane||integral to membrane||oxidoreductase activity	-0.111316		266797	itm1	oligosaccharyl transferase activity||protein amino acid glycosylation||membrane	-0.113824
81882	dhfr	heart morphogenesis||dihydrofolate reductase activity||glycine biosynthetic process||nucleotide biosynthetic process||oxidoreductase activity||heart contraction	-0.116242		792097	amd1	adenosylmethionine decarboxylase activity||cellular_component||spermine biosynthetic process||spermidine biosynthetic process	-0.115911		393778	prdx6	antioxidant activity||oxidoreductase activity	-0.112455		116991	ugdh	electron donor activity||oxidoreductase activity||oxidoreductase activity, acting on the CH-OH group of donors, NAD or NADP as acceptor||coenzyme binding||NAD binding	-0.118337
553162	hs6st1a	membrane attack complex||membrane||integral to membrane||transferase activity||heparan sulfate 6-O-sulfotransferase activity	-0.116984		266987	cbs	catalytic activity||cystathionine beta-synthase activity||cytoplasm||cysteine biosynthetic process from serine||metabolic process||cysteine biosynthetic process via cystathionine||pyridoxal phosphate binding	-0.118121		560753	tpi1b	catalytic activity||triose-phosphate isomerase activity||metabolic process||isomerase activity	-0.112601		767750	atp5i	ATP synthase, H+ transporting, mitochondrial F0 complex, subunit e	-0.121779
406265	agpat4	metabolic process||acyltransferase activity||transferase activity	-0.118347		259189	hgd	homogentisate 1,2-dioxygenase	-0.118196		563878	pomt2	mannosyltransferase activity||serine-type endopeptidase inhibitor activity||protein amino acid O-linked glycosylation||membrane	-0.115304		436768	uqcrq	ubiquinol-cytochrome c reductase, complex III subunit VII	-0.12306
497279	ext1a	membrane attack complex||membrane||integral to membrane||transferase activity||transferase activity, transferring glycosyl groups||N-acetylglucosaminyl-proteoglycan 4-beta-glucuronosyltransferase activity	-0.118348		554101	cox5aa	cytochrome c oxidase subunit Vaa	-0.123118		406726	ndufa4l	NADH dehydrogenase (ubiquinone) 1 alpha subcomplex 4, like	-0.116065		393829	ndufb8	NADH dehydrogenase (ubiquinone) 1 beta subcomplex, 8	-0.123696
378847	mtr	dihydropteroate synthase activity||intracellular||methyltransferase activity||methionine synthase activity||homocysteine S-methyltransferase activity||methionine biosynthetic process||folic acid and derivative biosynthetic process||transferase activity||cobalamin binding||metal ion binding||cobalt ion binding	-0.11899		116991	ugdh	electron donor activity||oxidoreductase activity||oxidoreductase activity, acting on the CH-OH group of donors, NAD or NADP as acceptor||coenzyme binding||NAD binding	-0.123774		406413	ndufs8	iron ion binding||ubiquinone biosynthetic process||iron ion transport||cellular iron ion homeostasis||electron donor activity||electron carrier activity||oxidoreductase activity||oxidoreductase activity, acting on NADH or NADPH||metal ion binding||iron-sulfur cluster binding||4 iron, 4 sulfur cluster binding	-0.118225		553725	alg3	mannosyltransferase activity||mannosyltransferase activity||endoplasmic reticulum||endoplasmic reticulum||protein amino acid glycosylation||protein amino acid N-linked glycosylation||integral to membrane||transferase activity||transferase activity, transferring glycosyl groups||glucosyltransferase activity	-0.125213
286779	atp6v1h	vacuolar proton-transporting V-type ATPase, V1 domain||peripheral to membrane of membrane fraction||ATPase activator activity||binding||ATP binding||hydrogen ion transporting ATPase activity, rotational mechanism||retina development in camera-type eye	-0.125994		334270	agk	nucleotide binding||diacylglycerol kinase activity||ATP binding||membrane attack complex||mitochondrion||activation of protein kinase C activity||membrane||kinase activity||transferase activity	-0.125788		352943	tph1a	cysteine-type endopeptidase activity||monooxygenase activity||tryptophan 5-monooxygenase activity||iron ion binding||proteolysis||metabolic process||aromatic amino acid family metabolic process||amino acid binding||serotonin biosynthetic process	-0.122576		406283	acadm	acyl-CoA dehydrogenase activity||metabolic process||electron carrier activity||oxidoreductase activity||oxidoreductase activity, acting on the CH-CH group of donors||FAD binding	-0.125234
406283	acadm	acyl-CoA dehydrogenase activity||metabolic process||electron carrier activity||oxidoreductase activity||oxidoreductase activity, acting on the CH-CH group of donors||FAD binding	-0.126353		406413	ndufs8	iron ion binding||ubiquinone biosynthetic process||iron ion transport||cellular iron ion homeostasis||electron donor activity||electron carrier activity||oxidoreductase activity||oxidoreductase activity, acting on NADH or NADPH||metal ion binding||iron-sulfur cluster binding||4 iron, 4 sulfur cluster binding	-0.12627		81541	atp5g	ATP synthase, H+ transporting, mitochondrial Fo complex, subunit C3 (subunit 9)	-0.123753		393315	ccbl2	catalytic activity||cellular_component||transaminase activity||biosynthetic process||transferase activity||transferase activity, transferring nitrogenous groups||lyase activity||1-aminocyclopropane-1-carboxylate synthase activity||pyridoxal phosphate binding||cysteine-S-conjugate beta-lyase activity	-0.127599
561018	cmas	molecular_function||cellular_component||lipopolysaccharide biosynthetic process	-0.126647		394247	pafah1b1b	cytoplasm||cytoskeleton||microtubule||transport||mitosis||nervous system development||cell differentiation||establishment of nucleus localization||apical protein localization||photoreceptor cell maintenance	-0.127013		406259	hprt1	hypoxanthine phosphoribosyltransferase activity||cytoplasm||purine ribonucleoside salvage||nucleoside metabolic process||transferase activity||transferase activity, transferring glycosyl groups	-0.123996		799805	akr1a1b	cellular_component||biological_process||oxidoreductase activity	-0.128669
405861	pccb	biological_process||ligase activity	-0.127845		436762	sdhda	iron ion binding||mitochondrial envelope||tricarboxylic acid cycle||integral to membrane||heme binding	-0.132193		406330	got1	catalytic activity||aspartate transaminase activity||cellular_component||amino acid metabolic process||transaminase activity||biosynthetic process||transferase activity||transferase activity, transferring nitrogenous groups||pyridoxal phosphate binding	-0.124947		324088	polr2gl	RNA binding||DNA-directed RNA polymerase activity||nucleus||transcription||transcription termination||regulation of transcription, DNA-dependent||transcription antitermination	-0.128765
406339	hk2	nucleotide binding||hexokinase activity||ATP binding||cellular_component||glycolysis||kinase activity||transferase activity	-0.131622		406662	sc4mol	C-4 methylsterol oxidase activity||catalytic activity||iron ion binding||membrane attack complex||iron ion transport||cellular iron ion homeostasis||metabolic process||membrane||integral to membrane||oxidoreductase activity	-0.1334		30554	cpla2	phospholipase activity||lysophospholipase activity||calcium channel activity||calcium ion binding||cytoplasm||calcium ion transport||phospholipid catabolic process||hydrolase activity||calcium channel inhibitor activity	-0.12581		564575	setmar	nucleus||zinc ion binding||chromatin modification||histone-lysine N-methyltransferase activity	-0.130427
445327	alg6	endoplasmic reticulum||protein amino acid N-linked glycosylation||transferase activity||glucosyltransferase activity	-0.134607		450078	hsd17b10	cellular_component||metabolic process||oxidoreductase activity	-0.137751		554103	cox7a2	cytochrome c oxidase subunit VIIa 2	-0.131378		552997	fdps	cellular_component||isoprenoid biosynthetic process||transferase activity	-0.131097
334393	iars	nucleotide binding||aminoacyl-tRNA ligase activity||isoleucine-tRNA ligase activity||ATP binding||cytoplasm||translation||tRNA aminoacylation for protein translation||isoleucyl-tRNA aminoacylation	-0.135601		30354	lpl	catalytic activity||lipoprotein lipase activity||lipid metabolic process||hydrolase activity	-0.138381		280648	rdh8	estradiol 17-beta-dehydrogenase activity||estradiol 17-beta-dehydrogenase activity||receptor activity||cytoplasm||estrogen biosynthetic process||metabolic process||oxidoreductase activity||testosterone 17-beta-dehydrogenase activity	-0.132044		334897	rpe	catalytic activity||ribulose-phosphate 3-epimerase activity||carbohydrate metabolic process||metabolic process	-0.131804
352929	gpx4b	glutathione peroxidase 4b	-0.136906		406703	gstal	glutathione transferase activity||cellular_component||metabolic process||transferase activity	-0.142277		336425	aldoaa	catalytic activity||fructose-bisphosphate aldolase activity||cellular_component||glycolysis||metabolic process||lyase activity	-0.132228		30331	cahz	carbonate dehydratase activity||one-carbon compound metabolic process||zinc ion transport||zinc ion binding||lyase activity||hypotonic salinity response||metal ion binding	-0.133741
393983	pfkfb2	catalytic activity||ATP binding||cellular_component||fructose 2,6-bisphosphate metabolic process||metabolic process||kinase activity	-0.140738		286779	atp6v1h	vacuolar proton-transporting V-type ATPase, V1 domain||peripheral to membrane of membrane fraction||ATPase activator activity||binding||ATP binding||hydrogen ion transporting ATPase activity, rotational mechanism||retina development in camera-type eye	-0.142691		30643	acat2	transferase activity	-0.139738		324201	dlat	nucleotide binding||pyruvate dehydrogenase activity||dihydrolipoyllysine-residue acetyltransferase activity||aminoacyl-tRNA ligase activity||protein binding||ATP binding||cytoplasm||acetyl-CoA biosynthetic process from pyruvate||pyruvate metabolic process||pyruvate metabolic process||translation||tRNA aminoacylation for protein translation||metabolic process||acyltransferase activity||transferase…	-0.134534
393778	prdx6	antioxidant activity||oxidoreductase activity	-0.140921		404732	d4st1	membrane attack complex||membrane||integral to membrane||transferase activity	-0.143925		259189	hgd	homogentisate 1,2-dioxygenase	-0.140755		327346	mtmr6	inositol or phosphatidylinositol phosphatase activity||dephosphorylation||hydrolase activity||phosphoric monoester hydrolase activity||phospholipid dephosphorylation	-0.136709
378960	mgll	catalytic activity||hydrolase activity	-0.142779		554103	cox7a2	cytochrome c oxidase subunit VIIa 2	-0.144961		393983	pfkfb2	catalytic activity||ATP binding||cellular_component||fructose 2,6-bisphosphate metabolic process||metabolic process||kinase activity	-0.143331		561410	tat	catalytic activity||tyrosine transaminase activity||cellular_component||amino acid and derivative metabolic process||transaminase activity||biosynthetic process||aromatic amino acid family metabolic process||transferase activity||transferase activity, transferring nitrogenous groups||1-aminocyclopropane-1-carboxylate synthase activity||pyridoxal phosphate binding	-0.137215
359839	atp6v1ba	cytoplasm||transport||hydrogen-exporting ATPase activity, phosphorylative mechanism||hydrogen ion transmembrane transporter activity||energy coupled proton transport, against electrochemical gradient||proton transport||proton-transporting two-sector ATPase complex||ATP metabolic process||hydrogen ion transporting ATP synthase activity, rotational mechanism||hydrogen ion transporting ATPase activi…	-0.147793		445288	acads	acyl-CoA dehydrogenase activity||metabolic process||electron carrier activity||oxidoreductase activity||oxidoreductase activity, acting on the CH-CH group of donors||FAD binding	-0.149561		791518	hmox1	response to hypoxia||heme oxygenase (decyclizing) activity||heme oxidation||response to chemical stimulus	-0.144043		436603	agxtl	catalytic activity||metabolic process||transaminase activity||transferase activity||pyridoxal phosphate binding	-0.137282
140620	prps1a	magnesium ion binding||ribose phosphate diphosphokinase activity||nucleoside metabolic process||ribonucleoside monophosphate biosynthetic process||nucleotide biosynthetic process||kinase activity||cellular biosynthetic process||metal ion binding	-0.148339		393703	ndufb10	NADH dehydrogenase (ubiquinone) 1 beta subcomplex, 10	-0.151006		393559	gmps	catalytic activity||GMP synthase (glutamine-hydrolyzing) activity||ATP binding||cellular_component||GMP biosynthetic process||glutamine metabolic process||biosynthetic process	-0.14422		402874	eno2	phosphopyruvate hydratase complex||magnesium ion binding||phosphopyruvate hydratase activity||glycolysis||lyase activity	-0.142419
393857	gne	cysteine-type endopeptidase activity||hexokinase activity||ATP binding||cellular_component||UDP-N-acetylglucosamine metabolic process||glycolysis||proteolysis||UDP-N-acetylglucosamine 2-epimerase activity||lipopolysaccharide biosynthetic process||kinase activity	-0.148491		393860	gcdh	acyl-CoA dehydrogenase activity||cellular_component||metabolic process||electron carrier activity||oxidoreductase activity||oxidoreductase activity, acting on the CH-CH group of donors||FAD binding	-0.151299		414331	cyp51	monooxygenase activity||iron ion binding||heme biosynthetic process||iron ion transport||cellular iron ion homeostasis||methyltransferase activity||electron carrier activity||heme binding||metal ion binding	-0.145132		406662	sc4mol	C-4 methylsterol oxidase activity||catalytic activity||iron ion binding||membrane attack complex||iron ion transport||cellular iron ion homeostasis||metabolic process||membrane||integral to membrane||oxidoreductase activity	-0.144152
493605	ndufs1	iron ion binding||ubiquinone biosynthetic process||iron ion transport||cellular iron ion homeostasis||NADH dehydrogenase (ubiquinone) activity||electron carrier activity||membrane||oxidoreductase activity||oxidoreductase activity, acting on NADH or NADPH||ATP synthesis coupled electron transport||metal ion binding||iron-sulfur cluster binding||2 iron, 2 sulfur cluster binding||4 iron, 4 sulfur cl…	-0.149148		403068	alg2	glycolipid mannosyltransferase activity||nucleus||biosynthetic process	-0.152562		393745	wars	nucleotide binding||aminoacyl-tRNA ligase activity||tryptophan-tRNA ligase activity||ATP binding||cytoplasm||translation||tRNA aminoacylation for protein translation||tryptophanyl-tRNA aminoacylation||ligase activity	-0.147957		30095	ckma	catalytic activity||kinase activity||transferase activity||transferase activity, transferring phosphorus-containing groups	-0.151134
79381	gstp1	glutathione S-transferase pi	-0.15197		352926	gpx1a	glutathione peroxidase 1a	-0.158925		449787	atp5f1	ATP synthase, H+ transporting, mitochondrial F0 complex, subunit b, isoform 1	-0.151283		114427	vars	nucleotide binding||aminoacyl-tRNA ligase activity||valine-tRNA ligase activity||ATP binding||cytoplasm||translation||tRNA aminoacylation for protein translation||valyl-tRNA aminoacylation||ligase activity	-0.151239
554477	pfkfb3	catalytic activity||ATP binding||cellular_component||fructose 2,6-bisphosphate metabolic process||metabolic process||kinase activity	-0.156663		58108	fth1	ferritin, heavy polypeptide 1	-0.165189		564379	cyc1	iron ion binding||cellular_component||electron carrier activity||heme binding	-0.15185		335153	setdb2	DNA binding||nucleus||methyltransferase activity||zinc ion binding||chromatin modification||transferase activity||histone-lysine N-methyltransferase activity	-0.152337
445170	polr2e	polymerase (RNA) II (DNA directed) polypeptide E	-0.157382		326962	cox5ab	cytochrome c oxidase subunit Vab	-0.169204		79381	gstp1	glutathione S-transferase pi	-0.155409		436914	acss2	catalytic activity||cellular_component||metabolic process	-0.159315
334897	rpe	catalytic activity||ribulose-phosphate 3-epimerase activity||carbohydrate metabolic process||metabolic process	-0.157565		553660	ndufs5	NADH dehydrogenase (ubiquinone) Fe-S protein 5	-0.172913		406791	hk1	nucleotide binding||hexokinase activity||ATP binding||cellular_component||glycolysis||kinase activity||transferase activity	-0.159285		386661	scd	stearoyl-CoA 9-desaturase activity||iron ion binding||endoplasmic reticulum||lipid metabolic process||fatty acid biosynthetic process||iron ion transport||cellular iron ion homeostasis||membrane||integral to membrane||oxidoreductase activity||oxidoreductase activity, acting on paired donors, with oxidation of a pair of donors resulting in the reduction of molecular oxygen to two molecules of wate…	-0.15958
436603	agxtl	catalytic activity||metabolic process||transaminase activity||transferase activity||pyridoxal phosphate binding	-0.158648		561410	tat	catalytic activity||tyrosine transaminase activity||cellular_component||amino acid and derivative metabolic process||transaminase activity||biosynthetic process||aromatic amino acid family metabolic process||transferase activity||transferase activity, transferring nitrogenous groups||1-aminocyclopropane-1-carboxylate synthase activity||pyridoxal phosphate binding	-0.174664		767750	atp5i	ATP synthase, H+ transporting, mitochondrial F0 complex, subunit e	-0.159519		406661	nudt9	cellular_component||biological_process||hydrolase activity	-0.161716
352926	gpx1a	glutathione peroxidase 1a	-0.160231		393887	wwox	protein binding||nucleus||cytoplasm||metabolic process||oxidoreductase activity	-0.178696		30354	lpl	catalytic activity||lipoprotein lipase activity||lipid metabolic process||hydrolase activity	-0.162765		326977	atp5l	ATP synthase, H+ transporting, mitochondrial F0 complex, subunit g	-0.163967
266987	cbs	catalytic activity||cystathionine beta-synthase activity||cytoplasm||cysteine biosynthetic process from serine||metabolic process||cysteine biosynthetic process via cystathionine||pyridoxal phosphate binding	-0.161682		327078	polr1a	DNA binding||DNA-directed RNA polymerase activity||transcription||transcription termination||regulation of transcription, DNA-dependent||transferase activity||nucleotidyltransferase activity||transcription antitermination	-0.17892		266987	cbs	catalytic activity||cystathionine beta-synthase activity||cytoplasm||cysteine biosynthetic process from serine||metabolic process||cysteine biosynthetic process via cystathionine||pyridoxal phosphate binding	-0.165358		321218	pigq	GPI anchor biosynthetic process||integral to membrane||phosphatidylinositol N-acetylglucosaminyltransferase activity	-0.167683
326975	cox4i1	cytochrome c oxidase subunit IV isoform 1	-0.166221		334161	alg1	DNA binding||biosynthetic process||transferase activity||transferase activity, transferring glycosyl groups	-0.178998		563201	pi4kb	inositol or phosphatidylinositol kinase activity||cellular_component||kinase activity||transferase activity||phosphotransferase activity, alcohol group as acceptor||phosphoinositide phosphorylation||phosphoinositide-mediated signaling	-0.168742		30643	acat2	transferase activity	-0.169677
336492	ptgds	prostaglandin D2 synthase	-0.168052		572849	suv420h1	nucleus||transcription||transcription termination||regulation of transcription, DNA-dependent||methyltransferase activity||transferase activity||histone-lysine N-methyltransferase activity||transcription antitermination	-0.179594		541331	ndufa9	response to hypoxia||catalytic activity||cellular_component||ubiquinone biosynthetic process||cellular metabolic process||coenzyme binding	-0.170141		79381	gstp1	glutathione S-transferase pi	-0.17129
678540	gale	catalytic activity||UDP-glucose 4-epimerase activity||cellular_component||carbohydrate metabolic process||galactose metabolic process||racemase and epimerase activity, acting on carbohydrates and derivatives||cellular metabolic process||coenzyme binding	-0.169761		336957	atp5c1	transport||ATP synthesis coupled proton transport||membrane||proton-transporting two-sector ATPase complex||hydrolase activity||proton-transporting ATP synthase complex, catalytic core F(1)||hydrogen ion transporting ATP synthase activity, rotational mechanism||hydrogen ion transporting ATPase activity, rotational mechanism	-0.192756		266799	gatm	cytoplasm||transferase activity||hydrolase activity, acting on carbon-nitrogen (but not peptide) bonds, in linear amidines	-0.170236		373124	pip5k2	nucleotide binding||ATP binding||membrane attack complex||cytoplasm||membrane||kinase activity||phosphatidylinositol phosphate kinase activity||1-phosphatidylinositol-5-phosphate 4-kinase activity||transferase activity||phosphatidylinositol metabolic process	-0.174178
333997	ampd3	AMP deaminase activity||cellular_component||purine ribonucleoside monophosphate biosynthetic process||deaminase activity	-0.169815		317743	gapdh	glyceraldehyde-3-phosphate dehydrogenase (phosphorylating) activity||glucose metabolic process||glycolysis||glyceraldehyde-3-phosphate dehydrogenase activity||oxidoreductase activity||NAD binding	-0.194958		406731	ugt1ab	UDP glucuronosyltransferase 1 family a, b	-0.1713		394230	st3gal5	membrane attack complex||protein amino acid glycosylation||sialyltransferase activity||membrane||integral to membrane||transferase activity||transferase activity, transferring glycosyl groups||integral to Golgi membrane||lactosylceramide alpha-2,3-sialyltransferase activity||lactosylceramide alpha-2,3-sialyltransferase activity	-0.175006
393860	gcdh	acyl-CoA dehydrogenase activity||cellular_component||metabolic process||electron carrier activity||oxidoreductase activity||oxidoreductase activity, acting on the CH-CH group of donors||FAD binding	-0.182531		393105	hsd17b4	sterol carrier activity||metabolic process||oxidoreductase activity	-0.199697		402942	pigf	peroxidase activity||endoplasmic reticulum membrane||GPI anchor biosynthetic process||response to oxidative stress||integral to membrane||heme binding	-0.171382		336118	cox7c	cytochrome c oxidase subunit VIIc	-0.17804
368213	glo1	lactoylglutathione lyase activity||metal ion binding	-0.184548		334897	rpe	catalytic activity||ribulose-phosphate 3-epimerase activity||carbohydrate metabolic process||metabolic process	-0.200206		336957	atp5c1	transport||ATP synthesis coupled proton transport||membrane||proton-transporting two-sector ATPase complex||hydrolase activity||proton-transporting ATP synthase complex, catalytic core F(1)||hydrogen ion transporting ATP synthase activity, rotational mechanism||hydrogen ion transporting ATPase activity, rotational mechanism	-0.185824		321193	paics	DNA binding||catalytic activity||phosphoribosylaminoimidazole carboxylase activity||phosphoribosylaminoimidazolesuccinocarboxamide synthase activity||ATP binding||purine nucleotide biosynthetic process||'de novo' IMP biosynthetic process||phosphoribosylaminoimidazole carboxylase complex||retina development in camera-type eye	-0.187155
393559	gmps	catalytic activity||GMP synthase (glutamine-hydrolyzing) activity||ATP binding||cellular_component||GMP biosynthetic process||glutamine metabolic process||biosynthetic process	-0.194344		566527	dad1	defender against cell death 1	-0.206515		58016	hccs	holocytochrome-c synthase activity||mitochondrion	-0.190546		378847	mtr	dihydropteroate synthase activity||intracellular||methyltransferase activity||methionine synthase activity||homocysteine S-methyltransferase activity||methionine biosynthetic process||folic acid and derivative biosynthetic process||transferase activity||cobalamin binding||metal ion binding||cobalt ion binding	-0.190068
406726	ndufa4l	NADH dehydrogenase (ubiquinone) 1 alpha subcomplex 4, like	-0.202414		393592	cyp2j22	monooxygenase activity||iron ion binding||heme biosynthetic process||iron ion transport||cellular iron ion homeostasis||electron carrier activity||oxidoreductase activity||oxidoreductase activity, acting on paired donors, with incorporation or reduction of molecular oxygen, reduced flavin or flavoprotein as one donor, and incorporation of one atom of oxygen||heme binding||metal ion binding	-0.208085		406713	lipf	response to hypoxia||catalytic activity||cellular_component||lipid metabolic process	-0.208866		445129	sdhc	succinate dehydrogenase complex, subunit C, integral membrane protein	-0.192336
406433	dhdhl	metabolic process||electron carrier activity||oxidoreductase activity	-0.212013		335153	setdb2	DNA binding||nucleus||methyltransferase activity||zinc ion binding||chromatin modification||transferase activity||histone-lysine N-methyltransferase activity	-0.20872		561410	tat	catalytic activity||tyrosine transaminase activity||cellular_component||amino acid and derivative metabolic process||transaminase activity||biosynthetic process||aromatic amino acid family metabolic process||transferase activity||transferase activity, transferring nitrogenous groups||1-aminocyclopropane-1-carboxylate synthase activity||pyridoxal phosphate binding	-0.209534		394060	hmgcs1	hydroxymethylglutaryl-CoA synthase activity||cellular_component||isoprenoid biosynthetic process	-0.193317
550349	pdss1	molecular_function||cellular_component||isoprenoid biosynthetic process	-0.21974		352929	gpx4b	glutathione peroxidase 4b	-0.209448		751093	mif	macrophage migration inhibitory factor	-0.217938		445121	hadh	cellular_component||fatty acid metabolic process||oxidoreductase activity||coenzyme binding	-0.193399
