# Supplementary material for: Toxicogenomic Analysis Suggests Chemical-Induced Sexual Dimorphism in the Expression of Metabolic Genes in Zebrafish Liver
Source: PLoS One. 2012 Dec 18;7(12):e51971. doi: 10.1371/journal.pone.0051971 (PMC3525581; doi:10.1371/journal.pone.0051971)
Supplement: Table S4 — Ranked lists of metabolic genes according to the p-value (Student’s t-test) of sexual dimorphism in control (untreated) group. The table includes ranked lists of metabolic genes according to the p-value (Student’s t-test) in the control (untreated) groups at the four time points. (XLS) [file pone.0051971.s007.xls]

## Sheet: Sheet1
Table S4. Ranked lists of metabolic genes according to the p-value (Student’s t-test) of sexual dimorphism in control (untreated) group
Gene ID	GENE SYMBOL	GO Ontology	8h p-value		Gene ID	GENE SYMBOL	GO Ontology	24h p-value		Gene ID	GENE SYMBOL	GO Ontology	48h p-value		Gene ID	GENE SYMBOL	GO Ontology	96h p-value
326857	gclc	glutamate-cysteine ligase activity||glutathione biosynthetic process||ligase activity	0.00276348		436768	uqcrq	ubiquinol-cytochrome c reductase, complex III subunit VII	9.02079e-05		564552	ogdh	oxoglutarate (alpha-ketoglutarate) dehydrogenase (lipoamide)	2.04487e-05		791518	hmox1	response to hypoxia||heme oxygenase (decyclizing) activity||heme oxidation||response to chemical stimulus	0.000136373
406731	ugt1ab	UDP glucuronosyltransferase 1 family a, b	0.00393077		406474	adob	cellular_component||biological_process||oxidoreductase activity, acting on single donors with incorporation of molecular oxygen, incorporation of two atoms of oxygen	0.000104368		334270	agk	nucleotide binding||diacylglycerol kinase activity||ATP binding||membrane attack complex||mitochondrion||activation of protein kinase C activity||membrane||kinase activity||transferase activity	3.23407e-05		436597	rdh12	metabolic process||oxidoreductase activity	0.000175001
140634	cyp1a	monooxygenase activity||iron ion binding||aromatic compound metabolic process||heme biosynthetic process||iron ion transport||cellular iron ion homeostasis||electron carrier activity||response to xenobiotic stimulus||oxidoreductase activity||oxidoreductase activity, acting on paired donors, with incorporation or reduction of molecular oxygen, reduced flavin or flavoprotein as one donor, and incor…	0.00396871		336492	ptgds	prostaglandin D2 synthase	0.000249536		324556	taldo1	catalytic activity||transaldolase activity||cytoplasm||carbohydrate metabolic process||pentose-phosphate shunt||metabolic process	6.75789e-05		415176	nudt5	hydrolase activity	0.000937001
393857	gne	cysteine-type endopeptidase activity||hexokinase activity||ATP binding||cellular_component||UDP-N-acetylglucosamine metabolic process||glycolysis||proteolysis||UDP-N-acetylglucosamine 2-epimerase activity||lipopolysaccharide biosynthetic process||kinase activity	0.00398263		30497	ldhb	catalytic activity||L-lactate dehydrogenase activity||cytoplasm||carbohydrate metabolic process||glycolysis||oxidoreductase activity||oxidoreductase activity, acting on the CH-OH group of donors, NAD or NADP as acceptor||anaerobic glycolysis||cellular carbohydrate metabolic process	0.000640984		406496	aldoab	catalytic activity||fructose-bisphosphate aldolase activity||cellular_component||glycolysis||metabolic process||lyase activity	0.000197187		334270	agk	nucleotide binding||diacylglycerol kinase activity||ATP binding||membrane attack complex||mitochondrion||activation of protein kinase C activity||membrane||kinase activity||transferase activity	0.00106046
336977	hagh	cellular_component||biological_process||hydrolase activity	0.00407167		334121	ptplb	protein tyrosine phosphatase-like (proline instead of catalytic arginine), member b	0.00114512		386661	scd	stearoyl-CoA 9-desaturase activity||iron ion binding||endoplasmic reticulum||lipid metabolic process||fatty acid biosynthetic process||iron ion transport||cellular iron ion homeostasis||membrane||integral to membrane||oxidoreductase activity||oxidoreductase activity, acting on paired donors, with oxidation of a pair of donors resulting in the reduction of molecular oxygen to two molecules of wate…	0.000225899		324556	taldo1	catalytic activity||transaldolase activity||cytoplasm||carbohydrate metabolic process||pentose-phosphate shunt||metabolic process	0.00115237
58016	hccs	holocytochrome-c synthase activity||mitochondrion	0.00474281		30733	rrm2	ribonucleoside-diphosphate reductase activity||iron ion binding||cytoplasm||iron ion transport||cellular iron ion homeostasis||deoxyribonucleoside diphosphate metabolic process||oxidoreductase activity||metal ion binding	0.00132811		140634	cyp1a	monooxygenase activity||iron ion binding||aromatic compound metabolic process||heme biosynthetic process||iron ion transport||cellular iron ion homeostasis||electron carrier activity||response to xenobiotic stimulus||oxidoreductase activity||oxidoreductase activity, acting on paired donors, with incorporation or reduction of molecular oxygen, reduced flavin or flavoprotein as one donor, and incor…	0.000365366		368912	echs1	catalytic activity||metabolic process	0.00145032
100005717	cpt2	cellular_component||biological_process||acyltransferase activity||transferase activity	0.00914262		100144628	shmt2	glycine hydroxymethyltransferase activity||mitochondrion||methyltransferase activity||transferase activity||pyridoxal phosphate binding	0.0015926		445290	acat1	cellular_component||biological_process||transferase activity	0.000480256		266799	gatm	cytoplasm||transferase activity||hydrolase activity, acting on carbon-nitrogen (but not peptide) bonds, in linear amidines	0.00185207
393829	ndufb8	NADH dehydrogenase (ubiquinone) 1 beta subcomplex, 8	0.00973192		335025	atp6v1g1	ATPase, H+ transporting, V1 subunit G isoform 1	0.00182597		336492	ptgds	prostaglandin D2 synthase	0.000548881		406539	amy2a	catalytic activity||carbohydrate metabolic process||cation binding	0.00202306
404730	mao	membrane attack complex||mitochondrion||amine oxidase activity||amine oxidase activity||amine oxidase activity||electron carrier activity||membrane||integral to membrane||oxidoreductase activity||biogenic amine catabolic process	0.0102043		30084	ndpkz2	non-metastatic cells 2b.2	0.00211236		553755	atp5a1	nucleotide binding||ATP binding||transport||hydrogen ion transmembrane transporter activity||ATP synthesis coupled proton transport||proton transport||proton-transporting two-sector ATPase complex||hydrolase activity, acting on acid anhydrides, catalyzing transmembrane movement of substances||proton-transporting ATP synthase complex, catalytic core F(1)||ATP metabolic process||hydrogen ion transp…	0.000853785		799963	gpt2	catalytic activity||alanine transaminase activity||cellular_component||transaminase activity||biosynthetic process||transferase activity||transferase activity, transferring nitrogenous groups||pyridoxal phosphate binding	0.00203916
449787	atp5f1	ATP synthase, H+ transporting, mitochondrial F0 complex, subunit b, isoform 1	0.0109766		406283	acadm	acyl-CoA dehydrogenase activity||metabolic process||electron carrier activity||oxidoreductase activity||oxidoreductase activity, acting on the CH-CH group of donors||FAD binding	0.00220568		406474	adob	cellular_component||biological_process||oxidoreductase activity, acting on single donors with incorporation of molecular oxygen, incorporation of two atoms of oxygen	0.00119531		30084	ndpkz2	non-metastatic cells 2b.2	0.00213651
406474	adob	cellular_component||biological_process||oxidoreductase activity, acting on single donors with incorporation of molecular oxygen, incorporation of two atoms of oxygen	0.0115073		553755	atp5a1	nucleotide binding||ATP binding||transport||hydrogen ion transmembrane transporter activity||ATP synthesis coupled proton transport||proton transport||proton-transporting two-sector ATPase complex||hydrolase activity, acting on acid anhydrides, catalyzing transmembrane movement of substances||proton-transporting ATP synthase complex, catalytic core F(1)||ATP metabolic process||hydrogen ion transp…	0.00222259		378847	mtr	dihydropteroate synthase activity||intracellular||methyltransferase activity||methionine synthase activity||homocysteine S-methyltransferase activity||methionine biosynthetic process||folic acid and derivative biosynthetic process||transferase activity||cobalamin binding||metal ion binding||cobalt ion binding	0.00123842		791915	enpp6	catalytic activity||membrane attack complex||signal recognition particle, endoplasmic reticulum targeting||metabolic process||negative regulation of signal transduction||membrane||integral to membrane||hydrolase activity||phosphoric monoester hydrolase activity	0.00268689
406696	pgk1	response to hypoxia||phosphoglycerate kinase activity||cellular_component||glycolysis||kinase activity||transferase activity	0.012187		324556	taldo1	catalytic activity||transaldolase activity||cytoplasm||carbohydrate metabolic process||pentose-phosphate shunt||metabolic process	0.00254537		114426	odc1	catalytic activity||polyamine biosynthetic process||eye photoreceptor cell development	0.00149427		449787	atp5f1	ATP synthase, H+ transporting, mitochondrial F0 complex, subunit b, isoform 1	0.00282401
378847	mtr	dihydropteroate synthase activity||intracellular||methyltransferase activity||methionine synthase activity||homocysteine S-methyltransferase activity||methionine biosynthetic process||folic acid and derivative biosynthetic process||transferase activity||cobalamin binding||metal ion binding||cobalt ion binding	0.0129578		393857	gne	cysteine-type endopeptidase activity||hexokinase activity||ATP binding||cellular_component||UDP-N-acetylglucosamine metabolic process||glycolysis||proteolysis||UDP-N-acetylglucosamine 2-epimerase activity||lipopolysaccharide biosynthetic process||kinase activity	0.00257248		564379	cyc1	iron ion binding||cellular_component||electron carrier activity||heme binding	0.00173575		325875	dgat1	membrane attack complex||biological_process||acyltransferase activity||membrane||integral to membrane||transferase activity	0.00302042
393425	elovl5	integral to plasma membrane||fatty acid elongase activity||integral to membrane||fatty acid elongation, unsaturated fatty acid||long-chain fatty acid biosynthetic process||very-long-chain fatty acid biosynthetic process	0.0141176		336606	hadhb	cellular_component||biological_process||acyltransferase activity||transferase activity	0.00263269		799963	gpt2	catalytic activity||alanine transaminase activity||cellular_component||transaminase activity||biosynthetic process||transferase activity||transferase activity, transferring nitrogenous groups||pyridoxal phosphate binding	0.0017477		58016	hccs	holocytochrome-c synthase activity||mitochondrion	0.00309944
437018	impa1	molecular_function||cellular_component||biological_process	0.0144275		404730	mao	membrane attack complex||mitochondrion||amine oxidase activity||amine oxidase activity||amine oxidase activity||electron carrier activity||membrane||integral to membrane||oxidoreductase activity||biogenic amine catabolic process	0.00268229		569581	mut	methylmalonyl-CoA mutase activity||metabolic process||isomerase activity||intramolecular transferase activity||cobalamin binding||metal ion binding	0.00193679		266987	cbs	catalytic activity||cystathionine beta-synthase activity||cytoplasm||cysteine biosynthetic process from serine||metabolic process||cysteine biosynthetic process via cystathionine||pyridoxal phosphate binding	0.0033467
140615	fads2	iron ion binding||membrane attack complex||lipid metabolic process||fatty acid biosynthetic process||transport||membrane||integral to membrane||oxidoreductase activity||oxidoreductase activity, acting on paired donors, with oxidation of a pair of donors resulting in the reduction of molecular oxygen to two molecules of water||heme binding||transition metal ion binding	0.0169435		393559	gmps	catalytic activity||GMP synthase (glutamine-hydrolyzing) activity||ATP binding||cellular_component||GMP biosynthetic process||glutamine metabolic process||biosynthetic process	0.00310303		678540	gale	catalytic activity||UDP-glucose 4-epimerase activity||cellular_component||carbohydrate metabolic process||galactose metabolic process||racemase and epimerase activity, acting on carbohydrates and derivatives||cellular metabolic process||coenzyme binding	0.00245443		30505	dbh	monooxygenase activity||dopamine beta-monooxygenase activity||copper ion binding||catecholamine metabolic process	0.00346458
322605	chpt1	magnesium ion binding||diacylglycerol cholinephosphotransferase activity||membrane attack complex||phospholipid biosynthetic process||membrane||integral to membrane||transferase activity||phosphotransferase activity, for other substituted phosphate groups||manganese ion binding||metal ion binding	0.0173418		325922	retsat	membrane attack complex||signal recognition particle, endoplasmic reticulum targeting||electron carrier activity||negative regulation of signal transduction||membrane||carotenoid biosynthetic process||oxidoreductase activity||oxidoreductase activity, acting on paired donors, with incorporation or reduction of molecular oxygen||FAD binding||all-trans-retinol 13,14-reductase activity||all-trans-ret…	0.0034157		449663	gpd1l	glycerol-3-phosphate dehydrogenase (NAD+) activity||cytoplasm||carbohydrate metabolic process||glycerol-3-phosphate metabolic process||glycerol-3-phosphate dehydrogenase complex||oxidoreductase activity||oxidoreductase activity, acting on CH-OH group of donors||oxidoreductase activity, acting on the CH-OH group of donors, NAD or NADP as acceptor||glycerol-3-phosphate catabolic process||coenzyme b…	0.00279847		322614	arg2	hydrolase activity||hydrolase activity, acting on carbon-nitrogen (but not peptide) bonds, in linear amidines||manganese ion binding||metal ion binding	0.00408768
406575	lta4h	membrane alanyl aminopeptidase activity||leukotriene-A4 hydrolase activity||endopeptidase inhibitor activity||cellular_component||proteolysis||zinc ion transport||metalloendopeptidase inhibitor activity||peptidase activity||metallopeptidase activity||zinc ion binding||hydrolase activity||leukotriene biosynthetic process	0.0182076		79381	gstp1	glutathione S-transferase pi	0.00341707		100144628	shmt2	glycine hydroxymethyltransferase activity||mitochondrion||methyltransferase activity||transferase activity||pyridoxal phosphate binding	0.00284093		327346	mtmr6	inositol or phosphatidylinositol phosphatase activity||dephosphorylation||hydrolase activity||phosphoric monoester hydrolase activity||phospholipid dephosphorylation	0.00413066
58215	fech	ferrochelatase activity||ferrochelatase activity||iron ion binding||heme biosynthetic process||iron ion transport||cellular iron ion homeostasis||lyase activity	0.0205177		564575	setmar	nucleus||zinc ion binding||chromatin modification||histone-lysine N-methyltransferase activity	0.00377138		100148292	npl	catalytic activity||cytoplasm||metabolic process||N-acetylneuraminate lyase activity||lyase activity	0.00294732		393860	gcdh	acyl-CoA dehydrogenase activity||cellular_component||metabolic process||electron carrier activity||oxidoreductase activity||oxidoreductase activity, acting on the CH-CH group of donors||FAD binding	0.00487116
260441	mthfd1	catalytic activity||formate-tetrahydrofolate ligase activity||ATP binding||folic acid and derivative biosynthetic process	0.0214482		335751	cox7a2l	cytochrome c oxidase subunit VIIa polypeptide 3	0.00433124		321621	gldc	glycine dehydrogenase (decarboxylating) activity||glycine metabolic process	0.00312257		493783	extl3	glucuronyl-galactosyl-proteoglycan 4-alpha-N-acetylglucosaminyltransferase activity||heparan sulfate proteoglycan biosynthetic process||membrane||regulation of axon extension||pectoral fin development||embryonic pectoral fin morphogenesis||pectoral fin morphogenesis||positive regulation of fibroblast growth factor receptor signaling pathway	0.00517569
322229	adkb	adenosine kinase activity||purine ribonucleoside salvage||kinase activity	0.0248161		30554	cpla2	phospholipase activity||lysophospholipase activity||calcium channel activity||calcium ion binding||cytoplasm||calcium ion transport||phospholipid catabolic process||hydrolase activity||calcium channel inhibitor activity	0.00460108		80939	papss2	sulfate assimilation||sulfate adenylyltransferase (ATP) activity||ATP binding||kinase activity||transferase activity, transferring phosphorus-containing groups	0.00333855		324845	nt5c2	5'-nucleotidase, cytosolic II	0.00550566
406283	acadm	acyl-CoA dehydrogenase activity||metabolic process||electron carrier activity||oxidoreductase activity||oxidoreductase activity, acting on the CH-CH group of donors||FAD binding	0.0255761		140634	cyp1a	monooxygenase activity||iron ion binding||aromatic compound metabolic process||heme biosynthetic process||iron ion transport||cellular iron ion homeostasis||electron carrier activity||response to xenobiotic stimulus||oxidoreductase activity||oxidoreductase activity, acting on paired donors, with incorporation or reduction of molecular oxygen, reduced flavin or flavoprotein as one donor, and incor…	0.00473761		140615	fads2	iron ion binding||membrane attack complex||lipid metabolic process||fatty acid biosynthetic process||transport||membrane||integral to membrane||oxidoreductase activity||oxidoreductase activity, acting on paired donors, with oxidation of a pair of donors resulting in the reduction of molecular oxygen to two molecules of water||heme binding||transition metal ion binding	0.00337685		497279	ext1a	membrane attack complex||membrane||integral to membrane||transferase activity||transferase activity, transferring glycosyl groups||N-acetylglucosaminyl-proteoglycan 4-beta-glucuronosyltransferase activity	0.00602922
449662	acox1	nucleotide binding||acyl-CoA dehydrogenase activity||acyl-CoA oxidase activity||aminoacyl-tRNA ligase activity||ATP binding||cytoplasm||peroxisome||translation||tRNA aminoacylation for protein translation||fatty acid metabolic process||fatty acid beta-oxidation||metabolic process||electron carrier activity||oxidoreductase activity||oxidoreductase activity, acting on the CH-CH group of donors||FAD…	0.0287586		30083	nme2	non-metastatic cells 2	0.00514025		334393	iars	nucleotide binding||aminoacyl-tRNA ligase activity||isoleucine-tRNA ligase activity||ATP binding||cytoplasm||translation||tRNA aminoacylation for protein translation||isoleucyl-tRNA aminoacylation	0.00339632		402942	pigf	peroxidase activity||endoplasmic reticulum membrane||GPI anchor biosynthetic process||response to oxidative stress||integral to membrane||heme binding	0.00667538
373124	pip5k2	nucleotide binding||ATP binding||membrane attack complex||cytoplasm||membrane||kinase activity||phosphatidylinositol phosphate kinase activity||1-phosphatidylinositol-5-phosphate 4-kinase activity||transferase activity||phosphatidylinositol metabolic process	0.0327461		58074	dct	cellular_component||metabolic process||oxidoreductase activity||metal ion binding	0.00547038		322614	arg2	hydrolase activity||hydrolase activity, acting on carbon-nitrogen (but not peptide) bonds, in linear amidines||manganese ion binding||metal ion binding	0.00348535		335774	cox6a1	cytochrome c oxidase subunit Via polypeptide 1	0.00676883
368220	adka	adenosine kinase activity||purine ribonucleoside salvage||kinase activity	0.035596		334393	iars	nucleotide binding||aminoacyl-tRNA ligase activity||isoleucine-tRNA ligase activity||ATP binding||cytoplasm||translation||tRNA aminoacylation for protein translation||isoleucyl-tRNA aminoacylation	0.00558388		445202	dpm1	dolichyl-phosphate mannosyltransferase polypeptide 1, catalytic subunit	0.00350989		393983	pfkfb2	catalytic activity||ATP binding||cellular_component||fructose 2,6-bisphosphate metabolic process||metabolic process||kinase activity	0.00709422
406265	agpat4	metabolic process||acyltransferase activity||transferase activity	0.0378438		140622	atic	catalytic activity||IMP cyclohydrolase activity||phosphoribosylaminoimidazolecarboxamide formyltransferase activity||purine nucleotide biosynthetic process||IMP biosynthetic process||transferase activity||hydrolase activity	0.00583819		317745	impdh2	catalytic activity||IMP dehydrogenase activity||GMP biosynthetic process||metabolic process	0.00353561		79381	gstp1	glutathione S-transferase pi	0.00977904
321621	gldc	glycine dehydrogenase (decarboxylating) activity||glycine metabolic process	0.0404273		260441	mthfd1	catalytic activity||formate-tetrahydrofolate ligase activity||ATP binding||folic acid and derivative biosynthetic process	0.00652507		327078	polr1a	DNA binding||DNA-directed RNA polymerase activity||transcription||transcription termination||regulation of transcription, DNA-dependent||transferase activity||nucleotidyltransferase activity||transcription antitermination	0.00410586		336425	aldoaa	catalytic activity||fructose-bisphosphate aldolase activity||cellular_component||glycolysis||metabolic process||lyase activity	0.010128
266797	itm1	oligosaccharyl transferase activity||protein amino acid glycosylation||membrane	0.0415321		58068	pc	catalytic activity||pyruvate carboxylase activity||ATP binding||cytoplasm||gluconeogenesis||metabolic process||biotin biosynthetic process||biotin binding||ligase activity||response to cadmium ion	0.00726364		403068	alg2	glycolipid mannosyltransferase activity||nucleus||biosynthetic process	0.00412629		140615	fads2	iron ion binding||membrane attack complex||lipid metabolic process||fatty acid biosynthetic process||transport||membrane||integral to membrane||oxidoreductase activity||oxidoreductase activity, acting on paired donors, with oxidation of a pair of donors resulting in the reduction of molecular oxygen to two molecules of water||heme binding||transition metal ion binding	0.0107691
556086	nsd1a	receptor activity||protein binding||nucleus||zinc ion binding	0.0424723		404731	uros	uroporphyrinogen III synthase	0.00784791		100005717	cpt2	cellular_component||biological_process||acyltransferase activity||transferase activity	0.00423152		322055	cth	catalytic activity||amino acid metabolic process||lyase activity||pyridoxal phosphate binding	0.0114231
406539	amy2a	catalytic activity||carbohydrate metabolic process||cation binding	0.0457099		81541	atp5g	ATP synthase, H+ transporting, mitochondrial Fo complex, subunit C3 (subunit 9)	0.00801222		321793	ak2	adenylate kinase activity||ATP binding||nucleobase, nucleoside, nucleotide and nucleic acid metabolic process||kinase activity||transferase activity||phosphotransferase activity, phosphate group as acceptor||nucleotide kinase activity||nucleobase, nucleoside, nucleotide kinase activity	0.00450711		445290	acat1	cellular_component||biological_process||transferase activity	0.0119043
406746	fpgs	tetrahydrofolylpolyglutamate synthase activity||ATP binding||cellular_component||biosynthetic process||folic acid and derivative biosynthetic process||ligase activity	0.0458241		368220	adka	adenosine kinase activity||purine ribonucleoside salvage||kinase activity	0.00905208		406265	agpat4	metabolic process||acyltransferase activity||transferase activity	0.00490742		569581	mut	methylmalonyl-CoA mutase activity||metabolic process||isomerase activity||intramolecular transferase activity||cobalamin binding||metal ion binding	0.012243
445202	dpm1	dolichyl-phosphate mannosyltransferase polypeptide 1, catalytic subunit	0.0460954		554124	bckdha	cellular_component||metabolic process||oxidoreductase activity, acting on the aldehyde or oxo group of donors, disulfide as acceptor	0.00907779		406696	pgk1	response to hypoxia||phosphoglycerate kinase activity||cellular_component||glycolysis||kinase activity||transferase activity	0.00492386		406746	fpgs	tetrahydrofolylpolyglutamate synthase activity||ATP binding||cellular_component||biosynthetic process||folic acid and derivative biosynthetic process||ligase activity	0.0134419
406703	gstal	glutathione transferase activity||cellular_component||metabolic process||transferase activity	0.0466585		561018	cmas	molecular_function||cellular_component||lipopolysaccharide biosynthetic process	0.00914791		394000	pgm1	carbohydrate metabolic process||intramolecular transferase activity, phosphotransferases	0.00511383		324510	gcnt4	beta-1,3-galactosyl-O-glycosyl-glycoprotein beta-1,6-N-acetylglucosaminyltransferase activity||membrane attack complex||acetylglucosaminyltransferase activity||membrane||integral to membrane||transferase activity||transferase activity, transferring glycosyl groups	0.0149595
563201	pi4kb	inositol or phosphatidylinositol kinase activity||cellular_component||kinase activity||transferase activity||phosphotransferase activity, alcohol group as acceptor||phosphoinositide phosphorylation||phosphoinositide-mediated signaling	0.0529271		393315	ccbl2	catalytic activity||cellular_component||transaminase activity||biosynthetic process||transferase activity||transferase activity, transferring nitrogenous groups||lyase activity||1-aminocyclopropane-1-carboxylate synthase activity||pyridoxal phosphate binding||cysteine-S-conjugate beta-lyase activity	0.00919065		404730	mao	membrane attack complex||mitochondrion||amine oxidase activity||amine oxidase activity||amine oxidase activity||electron carrier activity||membrane||integral to membrane||oxidoreductase activity||biogenic amine catabolic process	0.00572776		100148292	npl	catalytic activity||cytoplasm||metabolic process||N-acetylneuraminate lyase activity||lyase activity	0.0166918
436949	bcat2	catalytic activity||branched-chain-amino-acid transaminase activity||metabolic process||transaminase activity||branched chain family amino acid metabolic process||transferase activity	0.0534702		386661	scd	stearoyl-CoA 9-desaturase activity||iron ion binding||endoplasmic reticulum||lipid metabolic process||fatty acid biosynthetic process||iron ion transport||cellular iron ion homeostasis||membrane||integral to membrane||oxidoreductase activity||oxidoreductase activity, acting on paired donors, with oxidation of a pair of donors resulting in the reduction of molecular oxygen to two molecules of wate…	0.00991561		368220	adka	adenosine kinase activity||purine ribonucleoside salvage||kinase activity	0.00711758		335817	pkm2a	magnesium ion binding||catalytic activity||pyruvate kinase activity||cellular_component||glycolysis||kinase activity||transferase activity||potassium ion binding	0.0174585
557186	aldh18a1	catalytic activity||glutamate 5-kinase activity||glutamate-5-semialdehyde dehydrogenase activity||cytoplasm||proline biosynthetic process||metabolic process||amino acid biosynthetic process||oxidoreductase activity||transferase activity	0.0542584		394156	acadl	acyl-CoA dehydrogenase activity||metabolic process||electron carrier activity||oxidoreductase activity||oxidoreductase activity, acting on the CH-CH group of donors||FAD binding	0.0100539		336977	hagh	cellular_component||biological_process||hydrolase activity	0.00771737		564552	ogdh	oxoglutarate (alpha-ketoglutarate) dehydrogenase (lipoamide)	0.0188949
335817	pkm2a	magnesium ion binding||catalytic activity||pyruvate kinase activity||cellular_component||glycolysis||kinase activity||transferase activity||potassium ion binding	0.0545397		317745	impdh2	catalytic activity||IMP dehydrogenase activity||GMP biosynthetic process||metabolic process	0.0106272		266797	itm1	oligosaccharyl transferase activity||protein amino acid glycosylation||membrane	0.00846087		406359	uqcrfs1	ubiquinol-cytochrome-c reductase activity||electron carrier activity||membrane||oxidoreductase activity	0.0199742
394043	ephx1	catalytic activity||epoxide hydrolase activity||microsome||response to toxin||membrane	0.0562564		84702	cp	copper ion transmembrane transporter activity||copper ion binding||copper ion transport||oxidoreductase activity||metal ion binding	0.011237		406746	fpgs	tetrahydrofolylpolyglutamate synthase activity||ATP binding||cellular_component||biosynthetic process||folic acid and derivative biosynthetic process||ligase activity	0.00922226		30497	ldhb	catalytic activity||L-lactate dehydrogenase activity||cytoplasm||carbohydrate metabolic process||glycolysis||oxidoreductase activity||oxidoreductase activity, acting on the CH-OH group of donors, NAD or NADP as acceptor||anaerobic glycolysis||cellular carbohydrate metabolic process	0.0201663
569581	mut	methylmalonyl-CoA mutase activity||metabolic process||isomerase activity||intramolecular transferase activity||cobalamin binding||metal ion binding	0.0612056		403116	st6gal2	beta-galactoside alpha-2,6-sialyltransferase activity||beta-galactoside alpha-2,6-sialyltransferase activity||membrane attack complex||protein amino acid glycosylation||sialyltransferase activity||membrane||integral to membrane||transferase activity||transferase activity, transferring glycosyl groups||integral to Golgi membrane	0.0116145		445129	sdhc	succinate dehydrogenase complex, subunit C, integral membrane protein	0.00924415		405829	dpyd	catalytic activity||dihydroorotate dehydrogenase activity||dihydroorotate oxidase activity||iron ion binding||cytoplasm||'de novo' pyrimidine base biosynthetic process||iron ion transport||cellular iron ion homeostasis||metabolic process||electron carrier activity||oxidoreductase activity||metal ion binding||iron-sulfur cluster binding||4 iron, 4 sulfur cluster binding	0.0204417
321793	ak2	adenylate kinase activity||ATP binding||nucleobase, nucleoside, nucleotide and nucleic acid metabolic process||kinase activity||transferase activity||phosphotransferase activity, phosphate group as acceptor||nucleotide kinase activity||nucleobase, nucleoside, nucleotide kinase activity	0.0622315		394060	hmgcs1	hydroxymethylglutaryl-CoA synthase activity||cellular_component||isoprenoid biosynthetic process	0.0116766		368415	ptenb	blood vessel development||protein amino acid dephosphorylation||protein tyrosine/serine/threonine phosphatase activity||lifelong otolith mineralization||lipid phosphatase activity||phosphoinositide dephosphorylation||regulation of protein kinase B signaling cascade	0.010305		394021	shmt1	catalytic activity||glycine hydroxymethyltransferase activity||glycine hydroxymethyltransferase activity||glycine hydroxymethyltransferase activity||nucleus||cytoplasm||cytosol||glycine metabolic process||L-serine metabolic process||methyltransferase activity||transferase activity||pyridoxal phosphate binding	0.0233935
402822	gcat	catalytic activity||metabolic process||glycine C-acetyltransferase activity||biosynthetic process||transferase activity||transferase activity, transferring nitrogenous groups||pyridoxal phosphate binding	0.0638825		100005717	cpt2	cellular_component||biological_process||acyltransferase activity||transferase activity	0.0118217		393105	hsd17b4	sterol carrier activity||metabolic process||oxidoreductase activity	0.0121018		792041	tbxas1	monooxygenase activity||iron ion binding||heme biosynthetic process||iron ion transport||cellular iron ion homeostasis||electron carrier activity||oxidoreductase activity||oxidoreductase activity, acting on paired donors, with incorporation or reduction of molecular oxygen, reduced flavin or flavoprotein as one donor, and incorporation of one atom of oxygen||heme binding||metal ion binding	0.0235602
564379	cyc1	iron ion binding||cellular_component||electron carrier activity||heme binding	0.0650065		58215	fech	ferrochelatase activity||ferrochelatase activity||iron ion binding||heme biosynthetic process||iron ion transport||cellular iron ion homeostasis||lyase activity	0.0127226		322660	upb1	nitrogen compound metabolic process||hydrolase activity, acting on carbon-nitrogen (but not peptide) bonds	0.0122663		445170	polr2e	polymerase (RNA) II (DNA directed) polypeptide E	0.0255753
394247	pafah1b1b	cytoplasm||cytoskeleton||microtubule||transport||mitosis||nervous system development||cell differentiation||establishment of nucleus localization||apical protein localization||photoreceptor cell maintenance	0.0658112		266987	cbs	catalytic activity||cystathionine beta-synthase activity||cytoplasm||cysteine biosynthetic process from serine||metabolic process||cysteine biosynthetic process via cystathionine||pyridoxal phosphate binding	0.013673		321965	taz	heart looping||heart development||metabolic process||acyltransferase activity||integral to mitochondrial outer membrane||positive regulation of heart contraction	0.0134366		323653	aldh3a2	aldehyde dehydrogenase (NAD) activity||aldehyde dehydrogenase [NAD(P)+] activity||cellular_component||aldehyde metabolic process||metabolic process||oxidoreductase activity	0.0257337
394021	shmt1	catalytic activity||glycine hydroxymethyltransferase activity||glycine hydroxymethyltransferase activity||glycine hydroxymethyltransferase activity||nucleus||cytoplasm||cytosol||glycine metabolic process||L-serine metabolic process||methyltransferase activity||transferase activity||pyridoxal phosphate binding	0.067964		368912	echs1	catalytic activity||metabolic process	0.013908		30496	ldha	response to hypoxia||catalytic activity||L-lactate dehydrogenase activity||cytoplasm||carbohydrate metabolic process||glycolysis||oxidoreductase activity||oxidoreductase activity, acting on the CH-OH group of donors, NAD or NADP as acceptor||anaerobic glycolysis||cellular carbohydrate metabolic process	0.0152781		80939	papss2	sulfate assimilation||sulfate adenylyltransferase (ATP) activity||ATP binding||kinase activity||transferase activity, transferring phosphorus-containing groups	0.0267627
406330	got1	catalytic activity||aspartate transaminase activity||cellular_component||amino acid metabolic process||transaminase activity||biosynthetic process||transferase activity||transferase activity, transferring nitrogenous groups||pyridoxal phosphate binding	0.0699386		352924	txnrd1	cytoplasm||selenium binding||electron carrier activity||protein disulfide oxidoreductase activity||oxidoreductase activity||oxidoreductase activity, acting on NADH or NADPH, disulfide as acceptor||cell redox homeostasis||FAD binding||NADP binding	0.0142121		406731	ugt1ab	UDP glucuronosyltransferase 1 family a, b	0.0156148		562149	sdhb	iron ion binding||tricarboxylic acid cycle||iron ion transport||cellular iron ion homeostasis||electron carrier activity||oxidoreductase activity||metal ion binding||iron-sulfur cluster binding||2 iron, 2 sulfur cluster binding	0.0271551
436826	polr3k	polymerase (RNA) III (DNA directed) polypeptide K	0.0701801		322605	chpt1	magnesium ion binding||diacylglycerol cholinephosphotransferase activity||membrane attack complex||phospholipid biosynthetic process||membrane||integral to membrane||transferase activity||phosphotransferase activity, for other substituted phosphate groups||manganese ion binding||metal ion binding	0.0148824		334121	ptplb	protein tyrosine phosphatase-like (proline instead of catalytic arginine), member b	0.0157607		336492	ptgds	prostaglandin D2 synthase	0.0280658
266992	cad	catalytic activity||aspartate carbamoyltransferase activity||carbamoyl-phosphate synthase activity||ATP binding||endoplasmic reticulum||'de novo' pyrimidine base biosynthetic process||'de novo' pyrimidine base biosynthetic process||amino acid metabolic process||glutamine metabolic process||nitrogen compound metabolic process||metabolic process||biosynthetic process||amino acid binding||carboxyl- …	0.0708866		415176	nudt5	hydrolase activity	0.0159001		116517	adh5	zinc ion transport||zinc ion binding||oxidoreductase activity||metal ion binding	0.0158017		492476	csad	catalytic activity||cellular_component||lyase activity||carboxy-lyase activity||carboxylic acid metabolic process||pyridoxal phosphate binding	0.0294709
678540	gale	catalytic activity||UDP-glucose 4-epimerase activity||cellular_component||carbohydrate metabolic process||galactose metabolic process||racemase and epimerase activity, acting on carbohydrates and derivatives||cellular metabolic process||coenzyme binding	0.0727926		437018	impa1	molecular_function||cellular_component||biological_process	0.0160355		322605	chpt1	magnesium ion binding||diacylglycerol cholinephosphotransferase activity||membrane attack complex||phospholipid biosynthetic process||membrane||integral to membrane||transferase activity||phosphotransferase activity, for other substituted phosphate groups||manganese ion binding||metal ion binding	0.0163766		406339	hk2	nucleotide binding||hexokinase activity||ATP binding||cellular_component||glycolysis||kinase activity||transferase activity	0.0297813
30505	dbh	monooxygenase activity||dopamine beta-monooxygenase activity||copper ion binding||catecholamine metabolic process	0.0752191		333997	ampd3	AMP deaminase activity||cellular_component||purine ribonucleoside monophosphate biosynthetic process||deaminase activity	0.0160945		335025	atp6v1g1	ATPase, H+ transporting, V1 subunit G isoform 1	0.0166798		447913	ndufs6	NADH dehydrogenase (ubiquinone) Fe-S protein 6	0.0307817
334098	hsd11b2	11-beta-hydroxysteroid dehydrogenase activity||metabolic process||oxidoreductase activity	0.0758773		266797	itm1	oligosaccharyl transferase activity||protein amino acid glycosylation||membrane	0.0167097		322055	cth	catalytic activity||amino acid metabolic process||lyase activity||pyridoxal phosphate binding	0.0167222		140620	prps1a	magnesium ion binding||ribose phosphate diphosphokinase activity||nucleoside metabolic process||ribonucleoside monophosphate biosynthetic process||nucleotide biosynthetic process||kinase activity||cellular biosynthetic process||metal ion binding	0.0325
100005761	ehmt1a	euchromatic histone-lysine N-methyltransferase 1a	0.0771171		555308	acsl1	catalytic activity||cellular_component||metabolic process	0.0167146		406662	sc4mol	C-4 methylsterol oxidase activity||catalytic activity||iron ion binding||membrane attack complex||iron ion transport||cellular iron ion homeostasis||metabolic process||membrane||integral to membrane||oxidoreductase activity	0.0178706		30086	ndpkz4	nucleotide binding||nucleoside diphosphate kinase activity||ATP binding||GTP biosynthetic process||UTP biosynthetic process||CTP biosynthetic process||kinase activity||transferase activity	0.033878
317743	gapdh	glyceraldehyde-3-phosphate dehydrogenase (phosphorylating) activity||glucose metabolic process||glycolysis||glyceraldehyde-3-phosphate dehydrogenase activity||oxidoreductase activity||NAD binding	0.0773342		327512	psat1	catalytic activity||L-serine biosynthetic process||metabolic process||transaminase activity||transferase activity||pyridoxal phosphate binding	0.0171992		140622	atic	catalytic activity||IMP cyclohydrolase activity||phosphoribosylaminoimidazolecarboxamide formyltransferase activity||purine nucleotide biosynthetic process||IMP biosynthetic process||transferase activity||hydrolase activity	0.019326		324947	sephs1	nucleotide binding||catalytic activity||selenide, water dikinase activity||ATP binding||selenium binding||kinase activity||transferase activity	0.0344182
140620	prps1a	magnesium ion binding||ribose phosphate diphosphokinase activity||nucleoside metabolic process||ribonucleoside monophosphate biosynthetic process||nucleotide biosynthetic process||kinase activity||cellular biosynthetic process||metal ion binding	0.0816696		336977	hagh	cellular_component||biological_process||hydrolase activity	0.0175118		791518	hmox1	response to hypoxia||heme oxygenase (decyclizing) activity||heme oxidation||response to chemical stimulus	0.0193699		140634	cyp1a	monooxygenase activity||iron ion binding||aromatic compound metabolic process||heme biosynthetic process||iron ion transport||cellular iron ion homeostasis||electron carrier activity||response to xenobiotic stimulus||oxidoreductase activity||oxidoreductase activity, acting on paired donors, with incorporation or reduction of molecular oxygen, reduced flavin or flavoprotein as one donor, and incor…	0.036795
445290	acat1	cellular_component||biological_process||transferase activity	0.0828628		114426	odc1	catalytic activity||polyamine biosynthetic process||eye photoreceptor cell development	0.0178433		393857	gne	cysteine-type endopeptidase activity||hexokinase activity||ATP binding||cellular_component||UDP-N-acetylglucosamine metabolic process||glycolysis||proteolysis||UDP-N-acetylglucosamine 2-epimerase activity||lipopolysaccharide biosynthetic process||kinase activity	0.0203709		403068	alg2	glycolipid mannosyltransferase activity||nucleus||biosynthetic process	0.0376913
560753	tpi1b	catalytic activity||triose-phosphate isomerase activity||metabolic process||isomerase activity	0.0846248		393425	elovl5	integral to plasma membrane||fatty acid elongase activity||integral to membrane||fatty acid elongation, unsaturated fatty acid||long-chain fatty acid biosynthetic process||very-long-chain fatty acid biosynthetic process	0.0185569		445170	polr2e	polymerase (RNA) II (DNA directed) polypeptide E	0.0211011		321193	paics	DNA binding||catalytic activity||phosphoribosylaminoimidazole carboxylase activity||phosphoribosylaminoimidazolesuccinocarboxamide synthase activity||ATP binding||purine nucleotide biosynthetic process||'de novo' IMP biosynthetic process||phosphoribosylaminoimidazole carboxylase complex||retina development in camera-type eye	0.040764
368242	kmo	metabolic process||oxidoreductase activity	0.0858575		569581	mut	methylmalonyl-CoA mutase activity||metabolic process||isomerase activity||intramolecular transferase activity||cobalamin binding||metal ion binding	0.0191309		30084	ndpkz2	non-metastatic cells 2b.2	0.0219491		84039	bcmo1	eye photoreceptor cell differentiation||beta-carotene 15,15'-monooxygenase activity||monooxygenase activity||ferrous iron binding||oxidoreductase activity, acting on single donors with incorporation of molecular oxygen, incorporation of two atoms of oxygen||hindbrain development	0.0417462
246094	gpia	glucose-6-phosphate isomerase activity||gluconeogenesis||glycolysis||isomerase activity	0.094196		393461	gmds	catalytic activity||intracellular||metabolic process||GDP-mannose 4,6-dehydratase activity||oxidoreductase activity||GDP-mannose metabolic process||cellular metabolic process||coenzyme binding	0.0197403		402822	gcat	catalytic activity||metabolic process||glycine C-acetyltransferase activity||biosynthetic process||transferase activity||transferase activity, transferring nitrogenous groups||pyridoxal phosphate binding	0.0221711		321621	gldc	glycine dehydrogenase (decarboxylating) activity||glycine metabolic process	0.0428476
406421	acox3	acyl-CoA dehydrogenase activity||acyl-CoA oxidase activity||peroxisome||fatty acid metabolic process||fatty acid beta-oxidation||metabolic process||electron carrier activity||oxidoreductase activity||oxidoreductase activity, acting on the CH-CH group of donors||FAD binding	0.10108		378450	hs6st2	angiogenesis||patterning of blood vessels||membrane attack complex||skeletal muscle development||membrane||integral to membrane||transferase activity||heparan sulfate 6-O-sulfotransferase activity||cell differentiation||embryonic eye morphogenesis	0.0198556		114551	pklr	magnesium ion binding||catalytic activity||pyruvate kinase activity||glycolysis||kinase activity||transferase activity||potassium ion binding	0.0250209		368220	adka	adenosine kinase activity||purine ribonucleoside salvage||kinase activity	0.043219
497279	ext1a	membrane attack complex||membrane||integral to membrane||transferase activity||transferase activity, transferring glycosyl groups||N-acetylglucosaminyl-proteoglycan 4-beta-glucuronosyltransferase activity	0.102212		573723	acadvl	acyl-CoA dehydrogenase activity||metabolic process||electron carrier activity||oxidoreductase activity||oxidoreductase activity, acting on the CH-CH group of donors||FAD binding	0.0199645		492476	csad	catalytic activity||cellular_component||lyase activity||carboxy-lyase activity||carboxylic acid metabolic process||pyridoxal phosphate binding	0.0260197		30496	ldha	response to hypoxia||catalytic activity||L-lactate dehydrogenase activity||cytoplasm||carbohydrate metabolic process||glycolysis||oxidoreductase activity||oxidoreductase activity, acting on the CH-OH group of donors, NAD or NADP as acceptor||anaerobic glycolysis||cellular carbohydrate metabolic process	0.0439865
751093	mif	macrophage migration inhibitory factor	0.10771		100148292	npl	catalytic activity||cytoplasm||metabolic process||N-acetylneuraminate lyase activity||lyase activity	0.0204153		557186	aldh18a1	catalytic activity||glutamate 5-kinase activity||glutamate-5-semialdehyde dehydrogenase activity||cytoplasm||proline biosynthetic process||metabolic process||amino acid biosynthetic process||oxidoreductase activity||transferase activity	0.026245		334393	iars	nucleotide binding||aminoacyl-tRNA ligase activity||isoleucine-tRNA ligase activity||ATP binding||cytoplasm||translation||tRNA aminoacylation for protein translation||isoleucyl-tRNA aminoacylation	0.0444205
394156	acadl	acyl-CoA dehydrogenase activity||metabolic process||electron carrier activity||oxidoreductase activity||oxidoreductase activity, acting on the CH-CH group of donors||FAD binding	0.11259		560717	srd5a3	cytoplasm||lipid metabolic process||integral to membrane||oxidoreductase activity, acting on the CH-CH group of donors	0.0204594		406283	acadm	acyl-CoA dehydrogenase activity||metabolic process||electron carrier activity||oxidoreductase activity||oxidoreductase activity, acting on the CH-CH group of donors||FAD binding	0.0268628		406283	acadm	acyl-CoA dehydrogenase activity||metabolic process||electron carrier activity||oxidoreductase activity||oxidoreductase activity, acting on the CH-CH group of donors||FAD binding	0.0452098
334393	iars	nucleotide binding||aminoacyl-tRNA ligase activity||isoleucine-tRNA ligase activity||ATP binding||cytoplasm||translation||tRNA aminoacylation for protein translation||isoleucyl-tRNA aminoacylation	0.115305		554477	pfkfb3	catalytic activity||ATP binding||cellular_component||fructose 2,6-bisphosphate metabolic process||metabolic process||kinase activity	0.021388		80872	sms	catalytic activity||cellular_component||biological_process||transferase activity	0.0274091		352924	txnrd1	cytoplasm||selenium binding||electron carrier activity||protein disulfide oxidoreductase activity||oxidoreductase activity||oxidoreductase activity, acting on NADH or NADPH, disulfide as acceptor||cell redox homeostasis||FAD binding||NADP binding	0.0455986
445327	alg6	endoplasmic reticulum||protein amino acid N-linked glycosylation||transferase activity||glucosyltransferase activity	0.115457		553162	hs6st1a	membrane attack complex||membrane||integral to membrane||transferase activity||heparan sulfate 6-O-sulfotransferase activity	0.023143		335153	setdb2	DNA binding||nucleus||methyltransferase activity||zinc ion binding||chromatin modification||transferase activity||histone-lysine N-methyltransferase activity	0.0284463		406383	cmpk	nucleotide binding||cytidylate kinase activity||ATP binding||nucleus||cytoplasm||nucleobase, nucleoside, nucleotide and nucleic acid metabolic process||kinase activity||transferase activity||phosphotransferase activity, phosphate group as acceptor||nucleotide kinase activity||nucleobase, nucleoside, nucleotide kinase activity	0.0458101
399662	mdh1a	catalytic activity||carbohydrate metabolic process||glycolysis||malate metabolic process||oxidoreductase activity||malate dehydrogenase activity||oxidoreductase activity, acting on the CH-OH group of donors, NAD or NADP as acceptor||L-malate dehydrogenase activity||L-malate dehydrogenase activity||cellular carbohydrate metabolic process	0.116239		334270	agk	nucleotide binding||diacylglycerol kinase activity||ATP binding||membrane attack complex||mitochondrion||activation of protein kinase C activity||membrane||kinase activity||transferase activity	0.0248913		561018	cmas	molecular_function||cellular_component||lipopolysaccharide biosynthetic process	0.0306319		334116	eno1	phosphopyruvate hydratase complex||magnesium ion binding||phosphopyruvate hydratase activity||glycolysis||lyase activity	0.046298
445494	pgls	cellular_component||pentose-phosphate shunt||6-phosphogluconolactonase activity	0.116291		100005761	ehmt1a	euchromatic histone-lysine N-methyltransferase 1a	0.0260256		336425	aldoaa	catalytic activity||fructose-bisphosphate aldolase activity||cellular_component||glycolysis||metabolic process||lyase activity	0.03332		566527	dad1	defender against cell death 1	0.0479702
406306	ndufb4	NADH dehydrogenase (ubiquinone) 1 beta subcomplex, 4	0.116563		336118	cox7c	cytochrome c oxidase subunit VIIc	0.0261664		560753	tpi1b	catalytic activity||triose-phosphate isomerase activity||metabolic process||isomerase activity	0.0348773		373092	glud1b	amino acid metabolic process||oxidoreductase activity	0.0481417
280648	rdh8	estradiol 17-beta-dehydrogenase activity||estradiol 17-beta-dehydrogenase activity||receptor activity||cytoplasm||estrogen biosynthetic process||metabolic process||oxidoreductase activity||testosterone 17-beta-dehydrogenase activity	0.12126		322660	upb1	nitrogen compound metabolic process||hydrolase activity, acting on carbon-nitrogen (but not peptide) bonds	0.026688		394190	hmgcl	catalytic activity||hydroxymethylglutaryl-CoA lyase activity||metabolic process	0.035847		555308	acsl1	catalytic activity||cellular_component||metabolic process	0.0498731
337412	bcat1	catalytic activity||branched-chain-amino-acid transaminase activity||metabolic process||transaminase activity||branched chain family amino acid metabolic process||transferase activity	0.121425		449662	acox1	nucleotide binding||acyl-CoA dehydrogenase activity||acyl-CoA oxidase activity||aminoacyl-tRNA ligase activity||ATP binding||cytoplasm||peroxisome||translation||tRNA aminoacylation for protein translation||fatty acid metabolic process||fatty acid beta-oxidation||metabolic process||electron carrier activity||oxidoreductase activity||oxidoreductase activity, acting on the CH-CH group of donors||FAD…	0.027006		394135	hibadhb	phosphogluconate dehydrogenase (decarboxylating) activity||pentose-phosphate shunt||valine metabolic process||3-hydroxyisobutyrate dehydrogenase activity||oxidoreductase activity||coenzyme binding||NAD binding	0.0376289		554101	cox5aa	cytochrome c oxidase subunit Vaa	0.05083
334116	eno1	phosphopyruvate hydratase complex||magnesium ion binding||phosphopyruvate hydratase activity||glycolysis||lyase activity	0.122452		445290	acat1	cellular_component||biological_process||transferase activity	0.0283024		334098	hsd11b2	11-beta-hydroxysteroid dehydrogenase activity||metabolic process||oxidoreductase activity	0.0397173		321951	ndufa10	ATP binding||nucleobase, nucleoside, nucleotide and nucleic acid metabolic process||ubiquinone biosynthetic process||phosphotransferase activity, alcohol group as acceptor	0.0516877
393315	ccbl2	catalytic activity||cellular_component||transaminase activity||biosynthetic process||transferase activity||transferase activity, transferring nitrogenous groups||lyase activity||1-aminocyclopropane-1-carboxylate synthase activity||pyridoxal phosphate binding||cysteine-S-conjugate beta-lyase activity	0.123141		393778	prdx6	antioxidant activity||oxidoreductase activity	0.028742		393425	elovl5	integral to plasma membrane||fatty acid elongase activity||integral to membrane||fatty acid elongation, unsaturated fatty acid||long-chain fatty acid biosynthetic process||very-long-chain fatty acid biosynthetic process	0.0398093		406575	lta4h	membrane alanyl aminopeptidase activity||leukotriene-A4 hydrolase activity||endopeptidase inhibitor activity||cellular_component||proteolysis||zinc ion transport||metalloendopeptidase inhibitor activity||peptidase activity||metallopeptidase activity||zinc ion binding||hydrolase activity||leukotriene biosynthetic process	0.0520154
80872	sms	catalytic activity||cellular_component||biological_process||transferase activity	0.12604		436799	atp6v1f	ATPase, H+ transporting, V1 subunit F	0.0324624		368912	echs1	catalytic activity||metabolic process	0.0439978		436762	sdhda	iron ion binding||mitochondrial envelope||tricarboxylic acid cycle||integral to membrane||heme binding	0.054183
386661	scd	stearoyl-CoA 9-desaturase activity||iron ion binding||endoplasmic reticulum||lipid metabolic process||fatty acid biosynthetic process||iron ion transport||cellular iron ion homeostasis||membrane||integral to membrane||oxidoreductase activity||oxidoreductase activity, acting on paired donors, with oxidation of a pair of donors resulting in the reduction of molecular oxygen to two molecules of wate…	0.126221		445233	me2	malic enzyme activity||cellular_component||malate metabolic process||oxidoreductase activity||oxidoreductase activity, acting on the CH-OH group of donors, NAD or NADP as acceptor||metal ion binding||NAD binding	0.032634		406762	pgd	phosphogluconate dehydrogenase (decarboxylating) activity||pentose-phosphate shunt||oxidoreductase activity||NADP binding||coenzyme binding	0.0447514		327075	degs1	lipid metabolic process||membrane||oxidoreductase activity||oxidoreductase activity, acting on paired donors, with oxidation of a pair of donors resulting in the reduction of molecular oxygen to two molecules of water	0.0581038
394190	hmgcl	catalytic activity||hydroxymethylglutaryl-CoA lyase activity||metabolic process	0.128468		324845	nt5c2	5'-nucleotidase, cytosolic II	0.0335233		333997	ampd3	AMP deaminase activity||cellular_component||purine ribonucleoside monophosphate biosynthetic process||deaminase activity	0.045021		30331	cahz	carbonate dehydratase activity||one-carbon compound metabolic process||zinc ion transport||zinc ion binding||lyase activity||hypotonic salinity response||metal ion binding	0.0609332
403116	st6gal2	beta-galactoside alpha-2,6-sialyltransferase activity||beta-galactoside alpha-2,6-sialyltransferase activity||membrane attack complex||protein amino acid glycosylation||sialyltransferase activity||membrane||integral to membrane||transferase activity||transferase activity, transferring glycosyl groups||integral to Golgi membrane	0.1297		321193	paics	DNA binding||catalytic activity||phosphoribosylaminoimidazole carboxylase activity||phosphoribosylaminoimidazolesuccinocarboxamide synthase activity||ATP binding||purine nucleotide biosynthetic process||'de novo' IMP biosynthetic process||phosphoribosylaminoimidazole carboxylase complex||retina development in camera-type eye	0.0349923		404731	uros	uroporphyrinogen III synthase	0.046564		797063	ndufb5	NADH dehydrogenase (ubiquinone) 1 beta subcomplex 5	0.0624521
394000	pgm1	carbohydrate metabolic process||intramolecular transferase activity, phosphotransferases	0.131506		334197	aldh7a1	metabolic process||oxidoreductase activity	0.0368619		402868	pnpo	pyridoxamine-phosphate oxidase activity||pyridoxine biosynthetic process||FMN binding	0.0479942		445202	dpm1	dolichyl-phosphate mannosyltransferase polypeptide 1, catalytic subunit	0.0627502
368415	ptenb	blood vessel development||protein amino acid dephosphorylation||protein tyrosine/serine/threonine phosphatase activity||lifelong otolith mineralization||lipid phosphatase activity||phosphoinositide dephosphorylation||regulation of protein kinase B signaling cascade	0.133972		445182	auh	catalytic activity||metabolic process	0.0375331		325875	dgat1	membrane attack complex||biological_process||acyltransferase activity||membrane||integral to membrane||transferase activity	0.048248		563878	pomt2	mannosyltransferase activity||serine-type endopeptidase inhibitor activity||protein amino acid O-linked glycosylation||membrane	0.0640323
445182	auh	catalytic activity||metabolic process	0.136263		791518	hmox1	response to hypoxia||heme oxygenase (decyclizing) activity||heme oxidation||response to chemical stimulus	0.0375759		555308	acsl1	catalytic activity||cellular_component||metabolic process	0.0488046		336957	atp5c1	transport||ATP synthesis coupled proton transport||membrane||proton-transporting two-sector ATPase complex||hydrolase activity||proton-transporting ATP synthase complex, catalytic core F(1)||hydrogen ion transporting ATP synthase activity, rotational mechanism||hydrogen ion transporting ATPase activity, rotational mechanism	0.067606
30083	nme2	non-metastatic cells 2	0.147203		373124	pip5k2	nucleotide binding||ATP binding||membrane attack complex||cytoplasm||membrane||kinase activity||phosphatidylinositol phosphate kinase activity||1-phosphatidylinositol-5-phosphate 4-kinase activity||transferase activity||phosphatidylinositol metabolic process	0.0383372		497279	ext1a	membrane attack complex||membrane||integral to membrane||transferase activity||transferase activity, transferring glycosyl groups||N-acetylglucosaminyl-proteoglycan 4-beta-glucuronosyltransferase activity	0.0495559		321084	dnmt7	DNA binding||calcium ion binding||DNA methylation||DNA methylation||methyltransferase activity||transferase activity	0.0677964
114551	pklr	magnesium ion binding||catalytic activity||pyruvate kinase activity||glycolysis||kinase activity||transferase activity||potassium ion binding	0.149614		378960	mgll	catalytic activity||hydrolase activity	0.0387913		436949	bcat2	catalytic activity||branched-chain-amino-acid transaminase activity||metabolic process||transaminase activity||branched chain family amino acid metabolic process||transferase activity	0.052708		552997	fdps	cellular_component||isoprenoid biosynthetic process||transferase activity	0.0685912
797063	ndufb5	NADH dehydrogenase (ubiquinone) 1 beta subcomplex 5	0.151634		799963	gpt2	catalytic activity||alanine transaminase activity||cellular_component||transaminase activity||biosynthetic process||transferase activity||transferase activity, transferring nitrogenous groups||pyridoxal phosphate binding	0.0403831		246094	gpia	glucose-6-phosphate isomerase activity||gluconeogenesis||glycolysis||isomerase activity	0.0536933		406528	tdh	catalytic activity||cellular metabolic process||coenzyme binding	0.0694426
378450	hs6st2	angiogenesis||patterning of blood vessels||membrane attack complex||skeletal muscle development||membrane||integral to membrane||transferase activity||heparan sulfate 6-O-sulfotransferase activity||cell differentiation||embryonic eye morphogenesis	0.153169		327078	polr1a	DNA binding||DNA-directed RNA polymerase activity||transcription||transcription termination||regulation of transcription, DNA-dependent||transferase activity||nucleotidyltransferase activity||transcription antitermination	0.0406116		266799	gatm	cytoplasm||transferase activity||hydrolase activity, acting on carbon-nitrogen (but not peptide) bonds, in linear amidines	0.0540575		405861	pccb	biological_process||ligase activity	0.0708583
140424	gucy2f	protein kinase activity||protein tyrosine kinase activity||ATP binding||protein amino acid phosphorylation	0.154374		393713	fhit	catalytic activity	0.0414654		399481	aldh9a1b	aldehyde dehydrogenase (NAD) activity||cytoplasm||metabolic process||oxidoreductase activity	0.0546244		402868	pnpo	pyridoxamine-phosphate oxidase activity||pyridoxine biosynthetic process||FMN binding	0.0716678
140622	atic	catalytic activity||IMP cyclohydrolase activity||phosphoribosylaminoimidazolecarboxamide formyltransferase activity||purine nucleotide biosynthetic process||IMP biosynthetic process||transferase activity||hydrolase activity	0.154951		30685	aanat2	aralkylamine N-acetyltransferase activity||circadian rhythm||circadian rhythm||N-acetyltransferase activity||metabolic process||acyltransferase activity||response to light stimulus||response to light stimulus||photoperiodism||acetyltransferase activity||transferase activity	0.043119		373124	pip5k2	nucleotide binding||ATP binding||membrane attack complex||cytoplasm||membrane||kinase activity||phosphatidylinositol phosphate kinase activity||1-phosphatidylinositol-5-phosphate 4-kinase activity||transferase activity||phosphatidylinositol metabolic process	0.0564138		327057	uck2b	nucleotide binding||ATP binding||cellular_component||metabolic process||kinase activity||transferase activity||phosphotransferase activity, alcohol group as acceptor	0.0724976
30430	dnmt1	DNA binding||DNA (cytosine-5-)-methyltransferase activity||nucleus||DNA methylation||DNA methylation||transcription factor binding||methyltransferase activity||zinc ion binding||transferase activity||exocrine pancreas development||DNA methylation on cytosine||histone H3-K9 methylation||retina morphogenesis in camera-type eye	0.156511		393884	sdha	tricarboxylic acid cycle||electron carrier activity||oxidoreductase activity||oxidoreductase activity, acting on the CH-CH group of donors||FAD binding	0.0441957		336957	atp5c1	transport||ATP synthesis coupled proton transport||membrane||proton-transporting two-sector ATPase complex||hydrolase activity||proton-transporting ATP synthase complex, catalytic core F(1)||hydrogen ion transporting ATP synthase activity, rotational mechanism||hydrogen ion transporting ATPase activity, rotational mechanism	0.057749		333997	ampd3	AMP deaminase activity||cellular_component||purine ribonucleoside monophosphate biosynthetic process||deaminase activity	0.0734743
322055	cth	catalytic activity||amino acid metabolic process||lyase activity||pyridoxal phosphate binding	0.158948		564379	cyc1	iron ion binding||cellular_component||electron carrier activity||heme binding	0.0459136		792041	tbxas1	monooxygenase activity||iron ion binding||heme biosynthetic process||iron ion transport||cellular iron ion homeostasis||electron carrier activity||oxidoreductase activity||oxidoreductase activity, acting on paired donors, with incorporation or reduction of molecular oxygen, reduced flavin or flavoprotein as one donor, and incorporation of one atom of oxygen||heme binding||metal ion binding	0.0605403		81882	dhfr	heart morphogenesis||dihydrofolate reductase activity||glycine biosynthetic process||nucleotide biosynthetic process||oxidoreductase activity||heart contraction	0.0750085
30496	ldha	response to hypoxia||catalytic activity||L-lactate dehydrogenase activity||cytoplasm||carbohydrate metabolic process||glycolysis||oxidoreductase activity||oxidoreductase activity, acting on the CH-OH group of donors, NAD or NADP as acceptor||anaerobic glycolysis||cellular carbohydrate metabolic process	0.159547		378847	mtr	dihydropteroate synthase activity||intracellular||methyltransferase activity||methionine synthase activity||homocysteine S-methyltransferase activity||methionine biosynthetic process||folic acid and derivative biosynthetic process||transferase activity||cobalamin binding||metal ion binding||cobalt ion binding	0.046249		140424	gucy2f	protein kinase activity||protein tyrosine kinase activity||ATP binding||protein amino acid phosphorylation	0.061074		327078	polr1a	DNA binding||DNA-directed RNA polymerase activity||transcription||transcription termination||regulation of transcription, DNA-dependent||transferase activity||nucleotidyltransferase activity||transcription antitermination	0.0763641
378960	mgll	catalytic activity||hydrolase activity	0.159655		399481	aldh9a1b	aldehyde dehydrogenase (NAD) activity||cytoplasm||metabolic process||oxidoreductase activity	0.0487588		449662	acox1	nucleotide binding||acyl-CoA dehydrogenase activity||acyl-CoA oxidase activity||aminoacyl-tRNA ligase activity||ATP binding||cytoplasm||peroxisome||translation||tRNA aminoacylation for protein translation||fatty acid metabolic process||fatty acid beta-oxidation||metabolic process||electron carrier activity||oxidoreductase activity||oxidoreductase activity, acting on the CH-CH group of donors||FAD…	0.0626482		436768	uqcrq	ubiquinol-cytochrome c reductase, complex III subunit VII	0.0798098
336957	atp5c1	transport||ATP synthesis coupled proton transport||membrane||proton-transporting two-sector ATPase complex||hydrolase activity||proton-transporting ATP synthase complex, catalytic core F(1)||hydrogen ion transporting ATP synthase activity, rotational mechanism||hydrogen ion transporting ATPase activity, rotational mechanism	0.159972		563201	pi4kb	inositol or phosphatidylinositol kinase activity||cellular_component||kinase activity||transferase activity||phosphotransferase activity, alcohol group as acceptor||phosphoinositide phosphorylation||phosphoinositide-mediated signaling	0.0504553		751093	mif	macrophage migration inhibitory factor	0.0688628		58068	pc	catalytic activity||pyruvate carboxylase activity||ATP binding||cytoplasm||gluconeogenesis||metabolic process||biotin biosynthetic process||biotin binding||ligase activity||response to cadmium ion	0.080075
100144628	shmt2	glycine hydroxymethyltransferase activity||mitochondrion||methyltransferase activity||transferase activity||pyridoxal phosphate binding	0.163972		541331	ndufa9	response to hypoxia||catalytic activity||cellular_component||ubiquinone biosynthetic process||cellular metabolic process||coenzyme binding	0.051665		794311	fmo5	monooxygenase activity||flavin-containing monooxygenase activity||microsome||oxidoreductase activity||intrinsic to endoplasmic reticulum membrane||FAD binding||NADP binding	0.0698232		394129	hmbsa	hydroxymethylbilane synthase activity||tetrapyrrole biosynthetic process	0.0818073
116991	ugdh	electron donor activity||oxidoreductase activity||oxidoreductase activity, acting on the CH-OH group of donors, NAD or NADP as acceptor||coenzyme binding||NAD binding	0.164264		560753	tpi1b	catalytic activity||triose-phosphate isomerase activity||metabolic process||isomerase activity	0.053245		324845	nt5c2	5'-nucleotidase, cytosolic II	0.0700486		335191	atp5o	ATP synthase, H+ transporting, mitochondrial F1 complex, O subunit	0.0836748
30095	ckma	catalytic activity||kinase activity||transferase activity||transferase activity, transferring phosphorus-containing groups	0.164466		797063	ndufb5	NADH dehydrogenase (ubiquinone) 1 beta subcomplex 5	0.0534294		394133	aldh4a1	1-pyrroline-5-carboxylate dehydrogenase activity||mitochondrion||mitochondrial matrix||proline biosynthetic process||metabolic process||oxidoreductase activity	0.0702881		322229	adkb	adenosine kinase activity||purine ribonucleoside salvage||kinase activity	0.0853445
792041	tbxas1	monooxygenase activity||iron ion binding||heme biosynthetic process||iron ion transport||cellular iron ion homeostasis||electron carrier activity||oxidoreductase activity||oxidoreductase activity, acting on paired donors, with incorporation or reduction of molecular oxygen, reduced flavin or flavoprotein as one donor, and incorporation of one atom of oxygen||heme binding||metal ion binding	0.167981		323653	aldh3a2	aldehyde dehydrogenase (NAD) activity||aldehyde dehydrogenase [NAD(P)+] activity||cellular_component||aldehyde metabolic process||metabolic process||oxidoreductase activity	0.0559071		58108	fth1	ferritin, heavy polypeptide 1	0.0723681		58108	fth1	ferritin, heavy polypeptide 1	0.0886976
406339	hk2	nucleotide binding||hexokinase activity||ATP binding||cellular_component||glycolysis||kinase activity||transferase activity	0.171546		326975	cox4i1	cytochrome c oxidase subunit IV isoform 1	0.0559752		404732	d4st1	membrane attack complex||membrane||integral to membrane||transferase activity	0.0725197		326975	cox4i1	cytochrome c oxidase subunit IV isoform 1	0.0900744
114427	vars	nucleotide binding||aminoacyl-tRNA ligase activity||valine-tRNA ligase activity||ATP binding||cytoplasm||translation||tRNA aminoacylation for protein translation||valyl-tRNA aminoacylation||ligase activity	0.175324		450078	hsd17b10	cellular_component||metabolic process||oxidoreductase activity	0.0592736		266992	cad	catalytic activity||aspartate carbamoyltransferase activity||carbamoyl-phosphate synthase activity||ATP binding||endoplasmic reticulum||'de novo' pyrimidine base biosynthetic process||'de novo' pyrimidine base biosynthetic process||amino acid metabolic process||glutamine metabolic process||nitrogen compound metabolic process||metabolic process||biosynthetic process||amino acid binding||carboxyl- …	0.0730609		445129	sdhc	succinate dehydrogenase complex, subunit C, integral membrane protein	0.0915375
324556	taldo1	catalytic activity||transaldolase activity||cytoplasm||carbohydrate metabolic process||pentose-phosphate shunt||metabolic process	0.179143		403068	alg2	glycolipid mannosyltransferase activity||nucleus||biosynthetic process	0.0604804		335751	cox7a2l	cytochrome c oxidase subunit VIIa polypeptide 3	0.0734901		317746	suclg2	catalytic activity||ATP binding||metabolic process||ligase activity	0.0917947
30331	cahz	carbonate dehydratase activity||one-carbon compound metabolic process||zinc ion transport||zinc ion binding||lyase activity||hypotonic salinity response||metal ion binding	0.186512		335974	got2b	catalytic activity||aspartate transaminase activity||amino acid metabolic process||transaminase activity||biosynthetic process||transferase activity||transferase activity, transferring nitrogenous groups||pyridoxal phosphate binding	0.0606012		563799	ash1l	DNA binding||protein binding||nucleus||zinc ion binding||hydrogen ion transmembrane transporter activity||proton-transporting two-sector ATPase complex	0.0752153		386661	scd	stearoyl-CoA 9-desaturase activity||iron ion binding||endoplasmic reticulum||lipid metabolic process||fatty acid biosynthetic process||iron ion transport||cellular iron ion homeostasis||membrane||integral to membrane||oxidoreductase activity||oxidoreductase activity, acting on paired donors, with oxidation of a pair of donors resulting in the reduction of molecular oxygen to two molecules of wate…	0.0943108
394129	hmbsa	hydroxymethylbilane synthase activity||tetrapyrrole biosynthetic process	0.18968		393829	ndufb8	NADH dehydrogenase (ubiquinone) 1 beta subcomplex, 8	0.0607634		30083	nme2	non-metastatic cells 2	0.0762414		436799	atp6v1f	ATPase, H+ transporting, V1 subunit F	0.0944635
562149	sdhb	iron ion binding||tricarboxylic acid cycle||iron ion transport||cellular iron ion homeostasis||electron carrier activity||oxidoreductase activity||metal ion binding||iron-sulfur cluster binding||2 iron, 2 sulfur cluster binding	0.189974		406661	nudt9	cellular_component||biological_process||hydrolase activity	0.069		445288	acads	acyl-CoA dehydrogenase activity||metabolic process||electron carrier activity||oxidoreductase activity||oxidoreductase activity, acting on the CH-CH group of donors||FAD binding	0.0765273		114551	pklr	magnesium ion binding||catalytic activity||pyruvate kinase activity||glycolysis||kinase activity||transferase activity||potassium ion binding	0.0947663
373092	glud1b	amino acid metabolic process||oxidoreductase activity	0.191117		140615	fads2	iron ion binding||membrane attack complex||lipid metabolic process||fatty acid biosynthetic process||transport||membrane||integral to membrane||oxidoreductase activity||oxidoreductase activity, acting on paired donors, with oxidation of a pair of donors resulting in the reduction of molecular oxygen to two molecules of water||heme binding||transition metal ion binding	0.0720997		445494	pgls	cellular_component||pentose-phosphate shunt||6-phosphogluconolactonase activity	0.0790417		573723	acadvl	acyl-CoA dehydrogenase activity||metabolic process||electron carrier activity||oxidoreductase activity||oxidoreductase activity, acting on the CH-CH group of donors||FAD binding	0.0948909
406433	dhdhl	metabolic process||electron carrier activity||oxidoreductase activity	0.195141		445202	dpm1	dolichyl-phosphate mannosyltransferase polypeptide 1, catalytic subunit	0.0728579		324201	dlat	nucleotide binding||pyruvate dehydrogenase activity||dihydrolipoyllysine-residue acetyltransferase activity||aminoacyl-tRNA ligase activity||protein binding||ATP binding||cytoplasm||acetyl-CoA biosynthetic process from pyruvate||pyruvate metabolic process||pyruvate metabolic process||translation||tRNA aminoacylation for protein translation||metabolic process||acyltransferase activity||transferase…	0.0799323		337412	bcat1	catalytic activity||branched-chain-amino-acid transaminase activity||metabolic process||transaminase activity||branched chain family amino acid metabolic process||transferase activity	0.0953305
493916	pygl	phosphorylase activity||cellular_component||carbohydrate metabolic process||transferase activity||transferase activity, transferring glycosyl groups||pyridoxal phosphate binding	0.195601		406696	pgk1	response to hypoxia||phosphoglycerate kinase activity||cellular_component||glycolysis||kinase activity||transferase activity	0.0731862		393884	sdha	tricarboxylic acid cycle||electron carrier activity||oxidoreductase activity||oxidoreductase activity, acting on the CH-CH group of donors||FAD binding	0.0833828		436958	agpat9	1-acylglycerol-3-phosphate O-acyltransferase activity||membrane attack complex||metabolic process||acyltransferase activity||membrane||integral to membrane||transferase activity	0.0978569
563878	pomt2	mannosyltransferase activity||serine-type endopeptidase inhibitor activity||protein amino acid O-linked glycosylation||membrane	0.197676		323723	dnmt5	DNA binding||protein binding||DNA methylation||methyltransferase activity||zinc ion binding||transferase activity	0.0768629		266987	cbs	catalytic activity||cystathionine beta-synthase activity||cytoplasm||cysteine biosynthetic process from serine||metabolic process||cysteine biosynthetic process via cystathionine||pyridoxal phosphate binding	0.08516		406713	lipf	response to hypoxia||catalytic activity||cellular_component||lipid metabolic process	0.0985739
569778	lars	leucyl-tRNA synthetase	0.199909		445494	pgls	cellular_component||pentose-phosphate shunt||6-phosphogluconolactonase activity	0.0779729		406383	cmpk	nucleotide binding||cytidylate kinase activity||ATP binding||nucleus||cytoplasm||nucleobase, nucleoside, nucleotide and nucleic acid metabolic process||kinase activity||transferase activity||phosphotransferase activity, phosphate group as acceptor||nucleotide kinase activity||nucleobase, nucleoside, nucleotide kinase activity	0.0889984		192335	atp6v1e1	proton-transporting two-sector ATPase complex||hydrogen ion transporting ATPase activity, rotational mechanism||retina development in camera-type eye	0.0999715
393884	sdha	tricarboxylic acid cycle||electron carrier activity||oxidoreductase activity||oxidoreductase activity, acting on the CH-CH group of donors||FAD binding	0.204597		317743	gapdh	glyceraldehyde-3-phosphate dehydrogenase (phosphorylating) activity||glucose metabolic process||glycolysis||glyceraldehyde-3-phosphate dehydrogenase activity||oxidoreductase activity||NAD binding	0.0784261		30430	dnmt1	DNA binding||DNA (cytosine-5-)-methyltransferase activity||nucleus||DNA methylation||DNA methylation||transcription factor binding||methyltransferase activity||zinc ion binding||transferase activity||exocrine pancreas development||DNA methylation on cytosine||histone H3-K9 methylation||retina morphogenesis in camera-type eye	0.0928029		553162	hs6st1a	membrane attack complex||membrane||integral to membrane||transferase activity||heparan sulfate 6-O-sulfotransferase activity	0.0999835
566527	dad1	defender against cell death 1	0.214239		449787	atp5f1	ATP synthase, H+ transporting, mitochondrial F0 complex, subunit b, isoform 1	0.0788234		334161	alg1	DNA binding||biosynthetic process||transferase activity||transferase activity, transferring glycosyl groups	0.0945348		30354	lpl	catalytic activity||lipoprotein lipase activity||lipid metabolic process||hydrolase activity	0.100703
324947	sephs1	nucleotide binding||catalytic activity||selenide, water dikinase activity||ATP binding||selenium binding||kinase activity||transferase activity	0.216004		368242	kmo	metabolic process||oxidoreductase activity	0.0811012		445327	alg6	endoplasmic reticulum||protein amino acid N-linked glycosylation||transferase activity||glucosyltransferase activity	0.0946451		402822	gcat	catalytic activity||metabolic process||glycine C-acetyltransferase activity||biosynthetic process||transferase activity||transferase activity, transferring nitrogenous groups||pyridoxal phosphate binding	0.102364
116517	adh5	zinc ion transport||zinc ion binding||oxidoreductase activity||metal ion binding	0.217709		792041	tbxas1	monooxygenase activity||iron ion binding||heme biosynthetic process||iron ion transport||cellular iron ion homeostasis||electron carrier activity||oxidoreductase activity||oxidoreductase activity, acting on paired donors, with incorporation or reduction of molecular oxygen, reduced flavin or flavoprotein as one donor, and incorporation of one atom of oxygen||heme binding||metal ion binding	0.0852999		450078	hsd17b10	cellular_component||metabolic process||oxidoreductase activity	0.100898		335974	got2b	catalytic activity||aspartate transaminase activity||amino acid metabolic process||transaminase activity||biosynthetic process||transferase activity||transferase activity, transferring nitrogenous groups||pyridoxal phosphate binding	0.10328
352943	tph1a	cysteine-type endopeptidase activity||monooxygenase activity||tryptophan 5-monooxygenase activity||iron ion binding||proteolysis||metabolic process||aromatic amino acid family metabolic process||amino acid binding||serotonin biosynthetic process	0.21905		394190	hmgcl	catalytic activity||hydroxymethylglutaryl-CoA lyase activity||metabolic process	0.0863879		553660	ndufs5	NADH dehydrogenase (ubiquinone) Fe-S protein 5	0.102418		352943	tph1a	cysteine-type endopeptidase activity||monooxygenase activity||tryptophan 5-monooxygenase activity||iron ion binding||proteolysis||metabolic process||aromatic amino acid family metabolic process||amino acid binding||serotonin biosynthetic process	0.104789
402868	pnpo	pyridoxamine-phosphate oxidase activity||pyridoxine biosynthetic process||FMN binding	0.222371		393887	wwox	protein binding||nucleus||cytoplasm||metabolic process||oxidoreductase activity	0.089473		445198	suv39h1a	chromosome, pericentric region||chromatin||chromatin binding||nucleus||chromatin assembly or disassembly||transcription||transcription termination||regulation of transcription, DNA-dependent||methyltransferase activity||zinc ion binding||chromatin modification||transferase activity||histone-lysine N-methyltransferase activity||cell differentiation||exocrine pancreas development||transcription ant…	0.108279		445121	hadh	cellular_component||fatty acid metabolic process||oxidoreductase activity||coenzyme binding	0.106772
368229	pmm2	catalytic activity||phosphomannomutase activity||cytoplasm||metabolic process||mannose biosynthetic process	0.224539		393105	hsd17b4	sterol carrier activity||metabolic process||oxidoreductase activity	0.0907033		569778	lars	leucyl-tRNA synthetase	0.109172		404730	mao	membrane attack complex||mitochondrion||amine oxidase activity||amine oxidase activity||amine oxidase activity||electron carrier activity||membrane||integral to membrane||oxidoreductase activity||biogenic amine catabolic process	0.11114
554477	pfkfb3	catalytic activity||ATP binding||cellular_component||fructose 2,6-bisphosphate metabolic process||metabolic process||kinase activity	0.225059		335153	setdb2	DNA binding||nucleus||methyltransferase activity||zinc ion binding||chromatin modification||transferase activity||histone-lysine N-methyltransferase activity	0.0908621		317738	elovl6	membrane attack complex||mitochondrion||membrane||integral to membrane	0.109547		561018	cmas	molecular_function||cellular_component||lipopolysaccharide biosynthetic process	0.112848
327346	mtmr6	inositol or phosphatidylinositol phosphatase activity||dephosphorylation||hydrolase activity||phosphoric monoester hydrolase activity||phospholipid dephosphorylation	0.228828		30086	ndpkz4	nucleotide binding||nucleoside diphosphate kinase activity||ATP binding||GTP biosynthetic process||UTP biosynthetic process||CTP biosynthetic process||kinase activity||transferase activity	0.0912485		58215	fech	ferrochelatase activity||ferrochelatase activity||iron ion binding||heme biosynthetic process||iron ion transport||cellular iron ion homeostasis||lyase activity	0.110107		30740	rrm1	nucleotide binding||ribonucleoside-diphosphate reductase activity||ATP binding||cytoplasm||ribonucleoside-diphosphate reductase complex||DNA replication||oxidoreductase activity	0.115476
327075	degs1	lipid metabolic process||membrane||oxidoreductase activity||oxidoreductase activity, acting on paired donors, with oxidation of a pair of donors resulting in the reduction of molecular oxygen to two molecules of water	0.230329		335774	cox6a1	cytochrome c oxidase subunit Via polypeptide 1	0.0924309		563201	pi4kb	inositol or phosphatidylinositol kinase activity||cellular_component||kinase activity||transferase activity||phosphotransferase activity, alcohol group as acceptor||phosphoinositide phosphorylation||phosphoinositide-mediated signaling	0.115433		554154	uqcrb	ubiquinol-cytochrome c reductase binding protein	0.115719
799805	akr1a1b	cellular_component||biological_process||oxidoreductase activity	0.232079		352943	tph1a	cysteine-type endopeptidase activity||monooxygenase activity||tryptophan 5-monooxygenase activity||iron ion binding||proteolysis||metabolic process||aromatic amino acid family metabolic process||amino acid binding||serotonin biosynthetic process	0.0955683		326962	cox5ab	cytochrome c oxidase subunit Vab	0.115657		352929	gpx4b	glutathione peroxidase 4b	0.116168
336425	aldoaa	catalytic activity||fructose-bisphosphate aldolase activity||cellular_component||glycolysis||metabolic process||lyase activity	0.233098		406762	pgd	phosphogluconate dehydrogenase (decarboxylating) activity||pentose-phosphate shunt||oxidoreductase activity||NADP binding||coenzyme binding	0.100048		436826	polr3k	polymerase (RNA) III (DNA directed) polypeptide K	0.115778		114427	vars	nucleotide binding||aminoacyl-tRNA ligase activity||valine-tRNA ligase activity||ATP binding||cytoplasm||translation||tRNA aminoacylation for protein translation||valyl-tRNA aminoacylation||ligase activity	0.11641
30068	cat	catalase activity||peroxidase activity||iron ion binding||peroxisome||heme biosynthetic process||iron ion transport||cellular iron ion homeostasis||response to oxidative stress||peroxisome organization and biogenesis||oxidoreductase activity||response to copper ion||metal ion binding	0.233552		406731	ugt1ab	UDP glucuronosyltransferase 1 family a, b	0.100628		327462	hsd3b7	3-beta-hydroxy-delta5-steroid dehydrogenase activity||cellular_component||steroid biosynthetic process||isomerase activity	0.116206		317745	impdh2	catalytic activity||IMP dehydrogenase activity||GMP biosynthetic process||metabolic process	0.116984
30733	rrm2	ribonucleoside-diphosphate reductase activity||iron ion binding||cytoplasm||iron ion transport||cellular iron ion homeostasis||deoxyribonucleoside diphosphate metabolic process||oxidoreductase activity||metal ion binding	0.235		564552	ogdh	oxoglutarate (alpha-ketoglutarate) dehydrogenase (lipoamide)	0.103227		337412	bcat1	catalytic activity||branched-chain-amino-acid transaminase activity||metabolic process||transaminase activity||branched chain family amino acid metabolic process||transferase activity	0.117459		541331	ndufa9	response to hypoxia||catalytic activity||cellular_component||ubiquinone biosynthetic process||cellular metabolic process||coenzyme binding	0.120932
436768	uqcrq	ubiquinol-cytochrome c reductase, complex III subunit VII	0.235164		406528	tdh	catalytic activity||cellular metabolic process||coenzyme binding	0.104083		394060	hmgcs1	hydroxymethylglutaryl-CoA synthase activity||cellular_component||isoprenoid biosynthetic process	0.118629		393559	gmps	catalytic activity||GMP synthase (glutamine-hydrolyzing) activity||ATP binding||cellular_component||GMP biosynthetic process||glutamine metabolic process||biosynthetic process	0.121775
399481	aldh9a1b	aldehyde dehydrogenase (NAD) activity||cytoplasm||metabolic process||oxidoreductase activity	0.237358		406468	dhdds	cellular_component||metabolic process||transferase activity	0.104474		335817	pkm2a	magnesium ion binding||catalytic activity||pyruvate kinase activity||cellular_component||glycolysis||kinase activity||transferase activity||potassium ion binding	0.124069		335025	atp6v1g1	ATPase, H+ transporting, V1 subunit G isoform 1	0.125362
64607	alas2	catalytic activity||5-aminolevulinate synthase activity||aminopeptidase activity||intracellular||mitochondrion||proteolysis||heme biosynthetic process||metabolic process||acyltransferase activity||biosynthetic process||transferase activity||transferase activity, transferring nitrogenous groups||pyridoxal phosphate binding||tetrapyrrole biosynthetic process||embryonic hemopoiesis	0.241348		406791	hk1	nucleotide binding||hexokinase activity||ATP binding||cellular_component||glycolysis||kinase activity||transferase activity	0.104503		30617	urod	uroporphyrinogen decarboxylase activity||cytoplasm||porphyrin biosynthetic process||lyase activity||carboxy-lyase activity	0.12658		114426	odc1	catalytic activity||polyamine biosynthetic process||eye photoreceptor cell development	0.127433
406383	cmpk	nucleotide binding||cytidylate kinase activity||ATP binding||nucleus||cytoplasm||nucleobase, nucleoside, nucleotide and nucleic acid metabolic process||kinase activity||transferase activity||phosphotransferase activity, phosphate group as acceptor||nucleotide kinase activity||nucleobase, nucleoside, nucleotide kinase activity	0.246978		333974	gclm	oxidoreductase activity||ligase activity	0.109699		336118	cox7c	cytochrome c oxidase subunit VIIc	0.127036		569778	lars	leucyl-tRNA synthetase	0.128335
30685	aanat2	aralkylamine N-acetyltransferase activity||circadian rhythm||circadian rhythm||N-acetyltransferase activity||metabolic process||acyltransferase activity||response to light stimulus||response to light stimulus||photoperiodism||acetyltransferase activity||transferase activity	0.247051		751093	mif	macrophage migration inhibitory factor	0.109743		84702	cp	copper ion transmembrane transporter activity||copper ion binding||copper ion transport||oxidoreductase activity||metal ion binding	0.127383		100005761	ehmt1a	euchromatic histone-lysine N-methyltransferase 1a	0.129045
368912	echs1	catalytic activity||metabolic process	0.253581		64815	hsd17b8	hydroxysteroid (17-beta) dehydrogenase 8	0.11027		402874	eno2	phosphopyruvate hydratase complex||magnesium ion binding||phosphopyruvate hydratase activity||glycolysis||lyase activity	0.130433		556086	nsd1a	receptor activity||protein binding||nucleus||zinc ion binding	0.129498
327057	uck2b	nucleotide binding||ATP binding||cellular_component||metabolic process||kinase activity||transferase activity||phosphotransferase activity, alcohol group as acceptor	0.256123		557186	aldh18a1	catalytic activity||glutamate 5-kinase activity||glutamate-5-semialdehyde dehydrogenase activity||cytoplasm||proline biosynthetic process||metabolic process||amino acid biosynthetic process||oxidoreductase activity||transferase activity	0.11147		394043	ephx1	catalytic activity||epoxide hydrolase activity||microsome||response to toxin||membrane	0.134253		678540	gale	catalytic activity||UDP-glucose 4-epimerase activity||cellular_component||carbohydrate metabolic process||galactose metabolic process||racemase and epimerase activity, acting on carbohydrates and derivatives||cellular metabolic process||coenzyme binding	0.133362
266799	gatm	cytoplasm||transferase activity||hydrolase activity, acting on carbon-nitrogen (but not peptide) bonds, in linear amidines	0.260379		553725	alg3	mannosyltransferase activity||mannosyltransferase activity||endoplasmic reticulum||endoplasmic reticulum||protein amino acid glycosylation||protein amino acid N-linked glycosylation||integral to membrane||transferase activity||transferase activity, transferring glycosyl groups||glucosyltransferase activity	0.116882		58141	gart	catalytic activity||phosphoribosylamine-glycine ligase activity||phosphoribosylformylglycinamidine cyclo-ligase activity||phosphoribosylglycinamide formyltransferase activity||ATP binding||cytoplasm||'de novo' IMP biosynthetic process||methyltransferase activity||biosynthetic process||purine base biosynthetic process||transferase activity||hydroxymethyl-, formyl- and related transferase activity	0.136148		335153	setdb2	DNA binding||nucleus||methyltransferase activity||zinc ion binding||chromatin modification||transferase activity||histone-lysine N-methyltransferase activity	0.133384
323723	dnmt5	DNA binding||protein binding||DNA methylation||methyltransferase activity||zinc ion binding||transferase activity	0.263329		81882	dhfr	heart morphogenesis||dihydrofolate reductase activity||glycine biosynthetic process||nucleotide biosynthetic process||oxidoreductase activity||heart contraction	0.119225		767750	atp5i	ATP synthase, H+ transporting, mitochondrial F0 complex, subunit e	0.139045		564379	cyc1	iron ion binding||cellular_component||electron carrier activity||heme binding	0.134484
554124	bckdha	cellular_component||metabolic process||oxidoreductase activity, acting on the aldehyde or oxo group of donors, disulfide as acceptor	0.264613		492476	csad	catalytic activity||cellular_component||lyase activity||carboxy-lyase activity||carboxylic acid metabolic process||pyridoxal phosphate binding	0.119985		493783	extl3	glucuronyl-galactosyl-proteoglycan 4-alpha-N-acetylglucosaminyltransferase activity||heparan sulfate proteoglycan biosynthetic process||membrane||regulation of axon extension||pectoral fin development||embryonic pectoral fin morphogenesis||pectoral fin morphogenesis||positive regulation of fibroblast growth factor receptor signaling pathway	0.149704		436603	agxtl	catalytic activity||metabolic process||transaminase activity||transferase activity||pyridoxal phosphate binding	0.134486
406762	pgd	phosphogluconate dehydrogenase (decarboxylating) activity||pentose-phosphate shunt||oxidoreductase activity||NADP binding||coenzyme binding	0.264801		568448	aco1	metabolic process||4 iron, 4 sulfur cluster binding	0.123031		378960	mgll	catalytic activity||hydrolase activity	0.151807		402874	eno2	phosphopyruvate hydratase complex||magnesium ion binding||phosphopyruvate hydratase activity||glycolysis||lyase activity	0.139448
334121	ptplb	protein tyrosine phosphatase-like (proline instead of catalytic arginine), member b	0.266409		562329	polr3b	tRNA transcription||exocrine pancreas development||gut development	0.127538		393745	wars	nucleotide binding||aminoacyl-tRNA ligase activity||tryptophan-tRNA ligase activity||ATP binding||cytoplasm||translation||tRNA aminoacylation for protein translation||tryptophanyl-tRNA aminoacylation||ligase activity	0.152488		792097	amd1	adenosylmethionine decarboxylase activity||cellular_component||spermine biosynthetic process||spermidine biosynthetic process	0.141054
334270	agk	nucleotide binding||diacylglycerol kinase activity||ATP binding||membrane attack complex||mitochondrion||activation of protein kinase C activity||membrane||kinase activity||transferase activity	0.266722		337412	bcat1	catalytic activity||branched-chain-amino-acid transaminase activity||metabolic process||transaminase activity||branched chain family amino acid metabolic process||transferase activity	0.133447		378962	pah	monooxygenase activity||phenylalanine 4-monooxygenase activity||iron ion binding||L-phenylalanine catabolic process||metabolic process||aromatic amino acid family metabolic process||amino acid binding	0.160128		100144628	shmt2	glycine hydroxymethyltransferase activity||mitochondrion||methyltransferase activity||transferase activity||pyridoxal phosphate binding	0.142619
317745	impdh2	catalytic activity||IMP dehydrogenase activity||GMP biosynthetic process||metabolic process	0.271088		445327	alg6	endoplasmic reticulum||protein amino acid N-linked glycosylation||transferase activity||glucosyltransferase activity	0.138826		406433	dhdhl	metabolic process||electron carrier activity||oxidoreductase activity	0.164212		406474	adob	cellular_component||biological_process||oxidoreductase activity, acting on single donors with incorporation of molecular oxygen, incorporation of two atoms of oxygen	0.146018
445288	acads	acyl-CoA dehydrogenase activity||metabolic process||electron carrier activity||oxidoreductase activity||oxidoreductase activity, acting on the CH-CH group of donors||FAD binding	0.272127		359839	atp6v1ba	cytoplasm||transport||hydrogen-exporting ATPase activity, phosphorylative mechanism||hydrogen ion transmembrane transporter activity||energy coupled proton transport, against electrochemical gradient||proton transport||proton-transporting two-sector ATPase complex||ATP metabolic process||hydrogen ion transporting ATP synthase activity, rotational mechanism||hydrogen ion transporting ATPase activi…	0.147006		352929	gpx4b	glutathione peroxidase 4b	0.164271		368775	ivd	acyl-CoA dehydrogenase activity||metabolic process||electron carrier activity||oxidoreductase activity||oxidoreductase activity, acting on the CH-CH group of donors||FAD binding	0.146335
791518	hmox1	response to hypoxia||heme oxygenase (decyclizing) activity||heme oxidation||response to chemical stimulus	0.278026		140424	gucy2f	protein kinase activity||protein tyrosine kinase activity||ATP binding||protein amino acid phosphorylation	0.150166		556086	nsd1a	receptor activity||protein binding||nucleus||zinc ion binding	0.164624		406468	dhdds	cellular_component||metabolic process||transferase activity	0.148209
393703	ndufb10	NADH dehydrogenase (ubiquinone) 1 beta subcomplex, 10	0.293213		324510	gcnt4	beta-1,3-galactosyl-O-glycosyl-glycoprotein beta-1,6-N-acetylglucosaminyltransferase activity||membrane attack complex||acetylglucosaminyltransferase activity||membrane||integral to membrane||transferase activity||transferase activity, transferring glycosyl groups	0.151799		541331	ndufa9	response to hypoxia||catalytic activity||cellular_component||ubiquinone biosynthetic process||cellular metabolic process||coenzyme binding	0.167427		557186	aldh18a1	catalytic activity||glutamate 5-kinase activity||glutamate-5-semialdehyde dehydrogenase activity||cytoplasm||proline biosynthetic process||metabolic process||amino acid biosynthetic process||oxidoreductase activity||transferase activity	0.154403
564552	ogdh	oxoglutarate (alpha-ketoglutarate) dehydrogenase (lipoamide)	0.293823		445129	sdhc	succinate dehydrogenase complex, subunit C, integral membrane protein	0.156222		333974	gclm	oxidoreductase activity||ligase activity	0.167579		406791	hk1	nucleotide binding||hexokinase activity||ATP binding||cellular_component||glycolysis||kinase activity||transferase activity	0.154829
792097	amd1	adenosylmethionine decarboxylase activity||cellular_component||spermine biosynthetic process||spermidine biosynthetic process	0.294783		563799	ash1l	DNA binding||protein binding||nucleus||zinc ion binding||hydrogen ion transmembrane transporter activity||proton-transporting two-sector ATPase complex	0.15645		493916	pygl	phosphorylase activity||cellular_component||carbohydrate metabolic process||transferase activity||transferase activity, transferring glycosyl groups||pyridoxal phosphate binding	0.167657		406731	ugt1ab	UDP glucuronosyltransferase 1 family a, b	0.156058
393538	polr1c	DNA binding||DNA-directed RNA polymerase activity||nucleus||transcription||protein dimerization activity	0.295119		569778	lars	leucyl-tRNA synthetase	0.157863		393703	ndufb10	NADH dehydrogenase (ubiquinone) 1 beta subcomplex, 10	0.172404		445327	alg6	endoplasmic reticulum||protein amino acid N-linked glycosylation||transferase activity||glucosyltransferase activity	0.157069
266987	cbs	catalytic activity||cystathionine beta-synthase activity||cytoplasm||cysteine biosynthetic process from serine||metabolic process||cysteine biosynthetic process via cystathionine||pyridoxal phosphate binding	0.300572		322229	adkb	adenosine kinase activity||purine ribonucleoside salvage||kinase activity	0.162078		550451	ndufs3	NADH dehydrogenase (ubiquinone) Fe-S protein 3, (NADH-coenzyme Q reductase)	0.172634		80872	sms	catalytic activity||cellular_component||biological_process||transferase activity	0.157113
436958	agpat9	1-acylglycerol-3-phosphate O-acyltransferase activity||membrane attack complex||metabolic process||acyltransferase activity||membrane||integral to membrane||transferase activity	0.311435		100004770	setd8b	molecular_function||nucleus||biological_process	0.165153		572849	suv420h1	nucleus||transcription||transcription termination||regulation of transcription, DNA-dependent||methyltransferase activity||transferase activity||histone-lysine N-methyltransferase activity||transcription antitermination	0.172775		406615	gpd1	glycerol-3-phosphate dehydrogenase (NAD+) activity||cytoplasm||carbohydrate metabolic process||glycerol-3-phosphate metabolic process||glycerol-3-phosphate dehydrogenase complex||oxidoreductase activity||oxidoreductase activity, acting on CH-OH group of donors||oxidoreductase activity, acting on the CH-OH group of donors, NAD or NADP as acceptor||glycerol-3-phosphate catabolic process||coenzyme b…	0.166277
58074	dct	cellular_component||metabolic process||oxidoreductase activity||metal ion binding	0.312672		327462	hsd3b7	3-beta-hydroxy-delta5-steroid dehydrogenase activity||cellular_component||steroid biosynthetic process||isomerase activity	0.166859		394033	pafah1b3	lipid metabolic process||hydrolase activity||hydrolase activity, acting on ester bonds	0.172814		562329	polr3b	tRNA transcription||exocrine pancreas development||gut development	0.169318
573723	acadvl	acyl-CoA dehydrogenase activity||metabolic process||electron carrier activity||oxidoreductase activity||oxidoreductase activity, acting on the CH-CH group of donors||FAD binding	0.314582		266992	cad	catalytic activity||aspartate carbamoyltransferase activity||carbamoyl-phosphate synthase activity||ATP binding||endoplasmic reticulum||'de novo' pyrimidine base biosynthetic process||'de novo' pyrimidine base biosynthetic process||amino acid metabolic process||glutamine metabolic process||nitrogen compound metabolic process||metabolic process||biosynthetic process||amino acid binding||carboxyl- …	0.171158		326857	gclc	glutamate-cysteine ligase activity||glutathione biosynthetic process||ligase activity	0.173592		140424	gucy2f	protein kinase activity||protein tyrosine kinase activity||ATP binding||protein amino acid phosphorylation	0.169601
30086	ndpkz4	nucleotide binding||nucleoside diphosphate kinase activity||ATP binding||GTP biosynthetic process||UTP biosynthetic process||CTP biosynthetic process||kinase activity||transferase activity	0.318691		493605	ndufs1	iron ion binding||ubiquinone biosynthetic process||iron ion transport||cellular iron ion homeostasis||NADH dehydrogenase (ubiquinone) activity||electron carrier activity||membrane||oxidoreductase activity||oxidoreductase activity, acting on NADH or NADPH||ATP synthesis coupled electron transport||metal ion binding||iron-sulfur cluster binding||2 iron, 2 sulfur cluster binding||4 iron, 4 sulfur cl…	0.171228		393943	ndufa6	NADH dehydrogenase (ubiquinone) 1 alpha subcomplex, 6	0.176018		406413	ndufs8	iron ion binding||ubiquinone biosynthetic process||iron ion transport||cellular iron ion homeostasis||electron donor activity||electron carrier activity||oxidoreductase activity||oxidoreductase activity, acting on NADH or NADPH||metal ion binding||iron-sulfur cluster binding||4 iron, 4 sulfur cluster binding	0.175899
81882	dhfr	heart morphogenesis||dihydrofolate reductase activity||glycine biosynthetic process||nucleotide biosynthetic process||oxidoreductase activity||heart contraction	0.320146		393703	ndufb10	NADH dehydrogenase (ubiquinone) 1 beta subcomplex, 10	0.172872		405829	dpyd	catalytic activity||dihydroorotate dehydrogenase activity||dihydroorotate oxidase activity||iron ion binding||cytoplasm||'de novo' pyrimidine base biosynthetic process||iron ion transport||cellular iron ion homeostasis||metabolic process||electron carrier activity||oxidoreductase activity||metal ion binding||iron-sulfur cluster binding||4 iron, 4 sulfur cluster binding	0.176952		322811	atp6v0d1	proton-transporting two-sector ATPase complex||hydrogen ion transporting ATPase activity, rotational mechanism||retina development in camera-type eye	0.175903
406615	gpd1	glycerol-3-phosphate dehydrogenase (NAD+) activity||cytoplasm||carbohydrate metabolic process||glycerol-3-phosphate metabolic process||glycerol-3-phosphate dehydrogenase complex||oxidoreductase activity||oxidoreductase activity, acting on CH-OH group of donors||oxidoreductase activity, acting on the CH-OH group of donors, NAD or NADP as acceptor||glycerol-3-phosphate catabolic process||coenzyme b…	0.326909		553660	ndufs5	NADH dehydrogenase (ubiquinone) Fe-S protein 5	0.174936		393592	cyp2j22	monooxygenase activity||iron ion binding||heme biosynthetic process||iron ion transport||cellular iron ion homeostasis||electron carrier activity||oxidoreductase activity||oxidoreductase activity, acting on paired donors, with incorporation or reduction of molecular oxygen, reduced flavin or flavoprotein as one donor, and incorporation of one atom of oxygen||heme binding||metal ion binding	0.177164		799805	akr1a1b	cellular_component||biological_process||oxidoreductase activity	0.177896
64815	hsd17b8	hydroxysteroid (17-beta) dehydrogenase 8	0.338817		80939	papss2	sulfate assimilation||sulfate adenylyltransferase (ATP) activity||ATP binding||kinase activity||transferase activity, transferring phosphorus-containing groups	0.18022		335974	got2b	catalytic activity||aspartate transaminase activity||amino acid metabolic process||transaminase activity||biosynthetic process||transferase activity||transferase activity, transferring nitrogenous groups||pyridoxal phosphate binding	0.179699		450078	hsd17b10	cellular_component||metabolic process||oxidoreductase activity	0.179297
352926	gpx1a	glutathione peroxidase 1a	0.340584		767750	atp5i	ATP synthase, H+ transporting, mitochondrial F0 complex, subunit e	0.18232		393264	uap1l1	cellular_component||metabolic process||nucleotidyltransferase activity	0.187762		560753	tpi1b	catalytic activity||triose-phosphate isomerase activity||metabolic process||isomerase activity	0.179646
406662	sc4mol	C-4 methylsterol oxidase activity||catalytic activity||iron ion binding||membrane attack complex||iron ion transport||cellular iron ion homeostasis||metabolic process||membrane||integral to membrane||oxidoreductase activity	0.341093		325712	ndufab1	NADH dehydrogenase (ubiquinone) 1, alpha/beta subcomplex, 1	0.189869		352933	sps2	catalytic activity||selenide, water dikinase activity||ATP binding||selenium binding||kinase activity	0.192077		326962	cox5ab	cytochrome c oxidase subunit Vab	0.180485
406661	nudt9	cellular_component||biological_process||hydrolase activity	0.342729		322614	arg2	hydrolase activity||hydrolase activity, acting on carbon-nitrogen (but not peptide) bonds, in linear amidines||manganese ion binding||metal ion binding	0.191553		393538	polr1c	DNA binding||DNA-directed RNA polymerase activity||nucleus||transcription||protein dimerization activity	0.197444		393703	ndufb10	NADH dehydrogenase (ubiquinone) 1 beta subcomplex, 10	0.181009
402874	eno2	phosphopyruvate hydratase complex||magnesium ion binding||phosphopyruvate hydratase activity||glycolysis||lyase activity	0.349947		352926	gpx1a	glutathione peroxidase 1a	0.194048		393860	gcdh	acyl-CoA dehydrogenase activity||cellular_component||metabolic process||electron carrier activity||oxidoreductase activity||oxidoreductase activity, acting on the CH-CH group of donors||FAD binding	0.197954		406703	gstal	glutathione transferase activity||cellular_component||metabolic process||transferase activity	0.183116
335025	atp6v1g1	ATPase, H+ transporting, V1 subunit G isoform 1	0.351897		327346	mtmr6	inositol or phosphatidylinositol phosphatase activity||dephosphorylation||hydrolase activity||phosphoric monoester hydrolase activity||phospholipid dephosphorylation	0.199602		436799	atp6v1f	ATPase, H+ transporting, V1 subunit F	0.204138		334208	ldhd	catalytic activity||oxidoreductase activity||FAD binding	0.191222
317738	elovl6	membrane attack complex||mitochondrion||membrane||integral to membrane	0.352077		334161	alg1	DNA binding||biosynthetic process||transferase activity||transferase activity, transferring glycosyl groups	0.199826		79381	gstp1	glutathione S-transferase pi	0.205528		406433	dhdhl	metabolic process||electron carrier activity||oxidoreductase activity	0.193079
553162	hs6st1a	membrane attack complex||membrane||integral to membrane||transferase activity||heparan sulfate 6-O-sulfotransferase activity	0.353667		317738	elovl6	membrane attack complex||mitochondrion||membrane||integral to membrane	0.200051		334208	ldhd	catalytic activity||oxidoreductase activity||FAD binding	0.217568		393857	gne	cysteine-type endopeptidase activity||hexokinase activity||ATP binding||cellular_component||UDP-N-acetylglucosamine metabolic process||glycolysis||proteolysis||UDP-N-acetylglucosamine 2-epimerase activity||lipopolysaccharide biosynthetic process||kinase activity	0.197134
450078	hsd17b10	cellular_component||metabolic process||oxidoreductase activity	0.35551		406648	ppt1	cellular_component||protein modification process||palmitoyl-(protein) hydrolase activity	0.206604		393887	wwox	protein binding||nucleus||cytoplasm||metabolic process||oxidoreductase activity	0.21946		378847	mtr	dihydropteroate synthase activity||intracellular||methyltransferase activity||methionine synthase activity||homocysteine S-methyltransferase activity||methionine biosynthetic process||folic acid and derivative biosynthetic process||transferase activity||cobalamin binding||metal ion binding||cobalt ion binding	0.197684
414331	cyp51	monooxygenase activity||iron ion binding||heme biosynthetic process||iron ion transport||cellular iron ion homeostasis||methyltransferase activity||electron carrier activity||heme binding||metal ion binding	0.357804		436762	sdhda	iron ion binding||mitochondrial envelope||tricarboxylic acid cycle||integral to membrane||heme binding	0.210845		406359	uqcrfs1	ubiquinol-cytochrome-c reductase activity||electron carrier activity||membrane||oxidoreductase activity	0.222001		406496	aldoab	catalytic activity||fructose-bisphosphate aldolase activity||cellular_component||glycolysis||metabolic process||lyase activity	0.198335
100148292	npl	catalytic activity||cytoplasm||metabolic process||N-acetylneuraminate lyase activity||lyase activity	0.369457		266799	gatm	cytoplasm||transferase activity||hydrolase activity, acting on carbon-nitrogen (but not peptide) bonds, in linear amidines	0.21217		445121	hadh	cellular_component||fatty acid metabolic process||oxidoreductase activity||coenzyme binding	0.232101		368415	ptenb	blood vessel development||protein amino acid dephosphorylation||protein tyrosine/serine/threonine phosphatase activity||lifelong otolith mineralization||lipid phosphatase activity||phosphoinositide dephosphorylation||regulation of protein kinase B signaling cascade	0.202982
81541	atp5g	ATP synthase, H+ transporting, mitochondrial Fo complex, subunit C3 (subunit 9)	0.374045		393943	ndufa6	NADH dehydrogenase (ubiquinone) 1 alpha subcomplex, 6	0.214294		394247	pafah1b1b	cytoplasm||cytoskeleton||microtubule||transport||mitosis||nervous system development||cell differentiation||establishment of nucleus localization||apical protein localization||photoreceptor cell maintenance	0.233567		393622	acsl4	catalytic activity||cellular_component||metabolic process	0.207252
553755	atp5a1	nucleotide binding||ATP binding||transport||hydrogen ion transmembrane transporter activity||ATP synthesis coupled proton transport||proton transport||proton-transporting two-sector ATPase complex||hydrolase activity, acting on acid anhydrides, catalyzing transmembrane movement of substances||proton-transporting ATP synthase complex, catalytic core F(1)||ATP metabolic process||hydrogen ion transp…	0.374077		326962	cox5ab	cytochrome c oxidase subunit Vab	0.222377		386951	idh2	isocitrate dehydrogenase (NADP+) activity||metabolic process||oxidoreductase activity||oxidoreductase activity, acting on the CH-OH group of donors, NAD or NADP as acceptor	0.23751		378960	mgll	catalytic activity||hydrolase activity	0.20869
563799	ash1l	DNA binding||protein binding||nucleus||zinc ion binding||hydrogen ion transmembrane transporter activity||proton-transporting two-sector ATPase complex	0.374595		30740	rrm1	nucleotide binding||ribonucleoside-diphosphate reductase activity||ATP binding||cytoplasm||ribonucleoside-diphosphate reductase complex||DNA replication||oxidoreductase activity	0.222519		562149	sdhb	iron ion binding||tricarboxylic acid cycle||iron ion transport||cellular iron ion homeostasis||electron carrier activity||oxidoreductase activity||metal ion binding||iron-sulfur cluster binding||2 iron, 2 sulfur cluster binding	0.240657		140622	atic	catalytic activity||IMP cyclohydrolase activity||phosphoribosylaminoimidazolecarboxamide formyltransferase activity||purine nucleotide biosynthetic process||IMP biosynthetic process||transferase activity||hydrolase activity	0.210589
449663	gpd1l	glycerol-3-phosphate dehydrogenase (NAD+) activity||cytoplasm||carbohydrate metabolic process||glycerol-3-phosphate metabolic process||glycerol-3-phosphate dehydrogenase complex||oxidoreductase activity||oxidoreductase activity, acting on CH-OH group of donors||oxidoreductase activity, acting on the CH-OH group of donors, NAD or NADP as acceptor||glycerol-3-phosphate catabolic process||coenzyme b…	0.380129		116991	ugdh	electron donor activity||oxidoreductase activity||oxidoreductase activity, acting on the CH-OH group of donors, NAD or NADP as acceptor||coenzyme binding||NAD binding	0.229673		368242	kmo	metabolic process||oxidoreductase activity	0.241283		564575	setmar	nucleus||zinc ion binding||chromatin modification||histone-lysine N-methyltransferase activity	0.210677
552997	fdps	cellular_component||isoprenoid biosynthetic process||transferase activity	0.384591		562149	sdhb	iron ion binding||tricarboxylic acid cycle||iron ion transport||cellular iron ion homeostasis||electron carrier activity||oxidoreductase activity||metal ion binding||iron-sulfur cluster binding||2 iron, 2 sulfur cluster binding	0.232487		30068	cat	catalase activity||peroxidase activity||iron ion binding||peroxisome||heme biosynthetic process||iron ion transport||cellular iron ion homeostasis||response to oxidative stress||peroxisome organization and biogenesis||oxidoreductase activity||response to copper ion||metal ion binding	0.244149		326977	atp5l	ATP synthase, H+ transporting, mitochondrial F0 complex, subunit g	0.210711
554154	uqcrb	ubiquinol-cytochrome c reductase binding protein	0.386278		406265	agpat4	metabolic process||acyltransferase activity||transferase activity	0.233574		566527	dad1	defender against cell death 1	0.244411		393713	fhit	catalytic activity	0.211704
321965	taz	heart looping||heart development||metabolic process||acyltransferase activity||integral to mitochondrial outer membrane||positive regulation of heart contraction	0.38703		406421	acox3	acyl-CoA dehydrogenase activity||acyl-CoA oxidase activity||peroxisome||fatty acid metabolic process||fatty acid beta-oxidation||metabolic process||electron carrier activity||oxidoreductase activity||oxidoreductase activity, acting on the CH-CH group of donors||FAD binding	0.233594		406713	lipf	response to hypoxia||catalytic activity||cellular_component||lipid metabolic process	0.244575		336118	cox7c	cytochrome c oxidase subunit VIIc	0.212497
393845	pde6c	catalytic activity||3',5'-cyclic-nucleotide phosphodiesterase activity||signal transduction||hydrolase activity	0.398047		336425	aldoaa	catalytic activity||fructose-bisphosphate aldolase activity||cellular_component||glycolysis||metabolic process||lyase activity	0.234697		30095	ckma	catalytic activity||kinase activity||transferase activity||transferase activity, transferring phosphorus-containing groups	0.25327		404732	d4st1	membrane attack complex||membrane||integral to membrane||transferase activity	0.222874
321193	paics	DNA binding||catalytic activity||phosphoribosylaminoimidazole carboxylase activity||phosphoribosylaminoimidazolesuccinocarboxamide synthase activity||ATP binding||purine nucleotide biosynthetic process||'de novo' IMP biosynthetic process||phosphoribosylaminoimidazole carboxylase complex||retina development in camera-type eye	0.39907		393622	acsl4	catalytic activity||cellular_component||metabolic process	0.238537		322229	adkb	adenosine kinase activity||purine ribonucleoside salvage||kinase activity	0.257383		393105	hsd17b4	sterol carrier activity||metabolic process||oxidoreductase activity	0.223394
393983	pfkfb2	catalytic activity||ATP binding||cellular_component||fructose 2,6-bisphosphate metabolic process||metabolic process||kinase activity	0.402743		80872	sms	catalytic activity||cellular_component||biological_process||transferase activity	0.240988		393983	pfkfb2	catalytic activity||ATP binding||cellular_component||fructose 2,6-bisphosphate metabolic process||metabolic process||kinase activity	0.262944		333974	gclm	oxidoreductase activity||ligase activity	0.223924
393943	ndufa6	NADH dehydrogenase (ubiquinone) 1 alpha subcomplex, 6	0.405126		406746	fpgs	tetrahydrofolylpolyglutamate synthase activity||ATP binding||cellular_component||biosynthetic process||folic acid and derivative biosynthetic process||ligase activity	0.241327		406421	acox3	acyl-CoA dehydrogenase activity||acyl-CoA oxidase activity||peroxisome||fatty acid metabolic process||fatty acid beta-oxidation||metabolic process||electron carrier activity||oxidoreductase activity||oxidoreductase activity, acting on the CH-CH group of donors||FAD binding	0.26514		336606	hadhb	cellular_component||biological_process||acyltransferase activity||transferase activity	0.225423
386951	idh2	isocitrate dehydrogenase (NADP+) activity||metabolic process||oxidoreductase activity||oxidoreductase activity, acting on the CH-OH group of donors, NAD or NADP as acceptor	0.405953		286779	atp6v1h	vacuolar proton-transporting V-type ATPase, V1 domain||peripheral to membrane of membrane fraction||ATPase activator activity||binding||ATP binding||hydrogen ion transporting ATPase activity, rotational mechanism||retina development in camera-type eye	0.243428		359839	atp6v1ba	cytoplasm||transport||hydrogen-exporting ATPase activity, phosphorylative mechanism||hydrogen ion transmembrane transporter activity||energy coupled proton transport, against electrochemical gradient||proton transport||proton-transporting two-sector ATPase complex||ATP metabolic process||hydrogen ion transporting ATP synthase activity, rotational mechanism||hydrogen ion transporting ATPase activi…	0.265235		406696	pgk1	response to hypoxia||phosphoglycerate kinase activity||cellular_component||glycolysis||kinase activity||transferase activity	0.226213
324201	dlat	nucleotide binding||pyruvate dehydrogenase activity||dihydrolipoyllysine-residue acetyltransferase activity||aminoacyl-tRNA ligase activity||protein binding||ATP binding||cytoplasm||acetyl-CoA biosynthetic process from pyruvate||pyruvate metabolic process||pyruvate metabolic process||translation||tRNA aminoacylation for protein translation||metabolic process||acyltransferase activity||transferase…	0.413795		336957	atp5c1	transport||ATP synthesis coupled proton transport||membrane||proton-transporting two-sector ATPase complex||hydrolase activity||proton-transporting ATP synthase complex, catalytic core F(1)||hydrogen ion transporting ATP synthase activity, rotational mechanism||hydrogen ion transporting ATPase activity, rotational mechanism	0.248398		406468	dhdds	cellular_component||metabolic process||transferase activity	0.266407		334098	hsd11b2	11-beta-hydroxysteroid dehydrogenase activity||metabolic process||oxidoreductase activity	0.229645
326962	cox5ab	cytochrome c oxidase subunit Vab	0.4174		321793	ak2	adenylate kinase activity||ATP binding||nucleobase, nucleoside, nucleotide and nucleic acid metabolic process||kinase activity||transferase activity||phosphotransferase activity, phosphate group as acceptor||nucleotide kinase activity||nucleobase, nucleoside, nucleotide kinase activity	0.252378		449787	atp5f1	ATP synthase, H+ transporting, mitochondrial F0 complex, subunit b, isoform 1	0.267416		436826	polr3k	polymerase (RNA) III (DNA directed) polypeptide K	0.237911
394060	hmgcs1	hydroxymethylglutaryl-CoA synthase activity||cellular_component||isoprenoid biosynthetic process	0.417511		554154	uqcrb	ubiquinol-cytochrome c reductase binding protein	0.253365		378450	hs6st2	angiogenesis||patterning of blood vessels||membrane attack complex||skeletal muscle development||membrane||integral to membrane||transferase activity||heparan sulfate 6-O-sulfotransferase activity||cell differentiation||embryonic eye morphogenesis	0.272139		368242	kmo	metabolic process||oxidoreductase activity	0.238921
322614	arg2	hydrolase activity||hydrolase activity, acting on carbon-nitrogen (but not peptide) bonds, in linear amidines||manganese ion binding||metal ion binding	0.418155		394247	pafah1b1b	cytoplasm||cytoskeleton||microtubule||transport||mitosis||nervous system development||cell differentiation||establishment of nucleus localization||apical protein localization||photoreceptor cell maintenance	0.257427		260441	mthfd1	catalytic activity||formate-tetrahydrofolate ligase activity||ATP binding||folic acid and derivative biosynthetic process	0.274159		550349	pdss1	molecular_function||cellular_component||isoprenoid biosynthetic process	0.241363
30084	ndpkz2	non-metastatic cells 2b.2	0.423304		393983	pfkfb2	catalytic activity||ATP binding||cellular_component||fructose 2,6-bisphosphate metabolic process||metabolic process||kinase activity	0.257989		406259	hprt1	hypoxanthine phosphoribosyltransferase activity||cytoplasm||purine ribonucleoside salvage||nucleoside metabolic process||transferase activity||transferase activity, transferring glycosyl groups	0.275218		414331	cyp51	monooxygenase activity||iron ion binding||heme biosynthetic process||iron ion transport||cellular iron ion homeostasis||methyltransferase activity||electron carrier activity||heme binding||metal ion binding	0.244254
406413	ndufs8	iron ion binding||ubiquinone biosynthetic process||iron ion transport||cellular iron ion homeostasis||electron donor activity||electron carrier activity||oxidoreductase activity||oxidoreductase activity, acting on NADH or NADPH||metal ion binding||iron-sulfur cluster binding||4 iron, 4 sulfur cluster binding	0.423426		394133	aldh4a1	1-pyrroline-5-carboxylate dehydrogenase activity||mitochondrion||mitochondrial matrix||proline biosynthetic process||metabolic process||oxidoreductase activity	0.263318		436768	uqcrq	ubiquinol-cytochrome c reductase, complex III subunit VII	0.275756		560717	srd5a3	cytoplasm||lipid metabolic process||integral to membrane||oxidoreductase activity, acting on the CH-CH group of donors	0.245157
562854	lap3	leucine aminopeptidase 3	0.429657		30617	urod	uroporphyrinogen decarboxylase activity||cytoplasm||porphyrin biosynthetic process||lyase activity||carboxy-lyase activity	0.263337		327075	degs1	lipid metabolic process||membrane||oxidoreductase activity||oxidoreductase activity, acting on paired donors, with oxidation of a pair of donors resulting in the reduction of molecular oxygen to two molecules of water	0.276272		406762	pgd	phosphogluconate dehydrogenase (decarboxylating) activity||pentose-phosphate shunt||oxidoreductase activity||NADP binding||coenzyme binding	0.245744
393839	scp2	sterol carrier activity||metabolic process||oxidoreductase activity	0.43192		327057	uck2b	nucleotide binding||ATP binding||cellular_component||metabolic process||kinase activity||transferase activity||phosphotransferase activity, alcohol group as acceptor	0.263338		562854	lap3	leucine aminopeptidase 3	0.283729		445494	pgls	cellular_component||pentose-phosphate shunt||6-phosphogluconolactonase activity	0.260467
554101	cox5aa	cytochrome c oxidase subunit Vaa	0.432742		324201	dlat	nucleotide binding||pyruvate dehydrogenase activity||dihydrolipoyllysine-residue acetyltransferase activity||aminoacyl-tRNA ligase activity||protein binding||ATP binding||cytoplasm||acetyl-CoA biosynthetic process from pyruvate||pyruvate metabolic process||pyruvate metabolic process||translation||tRNA aminoacylation for protein translation||metabolic process||acyltransferase activity||transferase…	0.2636		402827	hao1	catalytic activity||metabolic process||electron carrier activity||FMN binding||oxidoreductase activity	0.291828		322660	upb1	nitrogen compound metabolic process||hydrolase activity, acting on carbon-nitrogen (but not peptide) bonds	0.261514
58068	pc	catalytic activity||pyruvate carboxylase activity||ATP binding||cytoplasm||gluconeogenesis||metabolic process||biotin biosynthetic process||biotin binding||ligase activity||response to cadmium ion	0.434246		436958	agpat9	1-acylglycerol-3-phosphate O-acyltransferase activity||membrane attack complex||metabolic process||acyltransferase activity||membrane||integral to membrane||transferase activity	0.26533		327346	mtmr6	inositol or phosphatidylinositol phosphatase activity||dephosphorylation||hydrolase activity||phosphoric monoester hydrolase activity||phospholipid dephosphorylation	0.299989		445182	auh	catalytic activity||metabolic process	0.263406
404731	uros	uroporphyrinogen III synthase	0.43775		394000	pgm1	carbohydrate metabolic process||intramolecular transferase activity, phosphotransferases	0.266357		792097	amd1	adenosylmethionine decarboxylase activity||cellular_component||spermine biosynthetic process||spermidine biosynthetic process	0.300583		394060	hmgcs1	hydroxymethylglutaryl-CoA synthase activity||cellular_component||isoprenoid biosynthetic process	0.264657
30740	rrm1	nucleotide binding||ribonucleoside-diphosphate reductase activity||ATP binding||cytoplasm||ribonucleoside-diphosphate reductase complex||DNA replication||oxidoreductase activity	0.447041		321621	gldc	glycine dehydrogenase (decarboxylating) activity||glycine metabolic process	0.268976		81882	dhfr	heart morphogenesis||dihydrofolate reductase activity||glycine biosynthetic process||nucleotide biosynthetic process||oxidoreductase activity||heart contraction	0.306017		100004770	setd8b	molecular_function||nucleus||biological_process	0.266164
79381	gstp1	glutathione S-transferase pi	0.453798		406539	amy2a	catalytic activity||carbohydrate metabolic process||cation binding	0.271736		414331	cyp51	monooxygenase activity||iron ion binding||heme biosynthetic process||iron ion transport||cellular iron ion homeostasis||methyltransferase activity||electron carrier activity||heme binding||metal ion binding	0.307279		334121	ptplb	protein tyrosine phosphatase-like (proline instead of catalytic arginine), member b	0.267982
58141	gart	catalytic activity||phosphoribosylamine-glycine ligase activity||phosphoribosylformylglycinamidine cyclo-ligase activity||phosphoribosylglycinamide formyltransferase activity||ATP binding||cytoplasm||'de novo' IMP biosynthetic process||methyltransferase activity||biosynthetic process||purine base biosynthetic process||transferase activity||hydroxymethyl-, formyl- and related transferase activity	0.45432		792097	amd1	adenosylmethionine decarboxylase activity||cellular_component||spermine biosynthetic process||spermidine biosynthetic process	0.279432		550349	pdss1	molecular_function||cellular_component||isoprenoid biosynthetic process	0.308291		399662	mdh1a	catalytic activity||carbohydrate metabolic process||glycolysis||malate metabolic process||oxidoreductase activity||malate dehydrogenase activity||oxidoreductase activity, acting on the CH-OH group of donors, NAD or NADP as acceptor||L-malate dehydrogenase activity||L-malate dehydrogenase activity||cellular carbohydrate metabolic process	0.269202
493605	ndufs1	iron ion binding||ubiquinone biosynthetic process||iron ion transport||cellular iron ion homeostasis||NADH dehydrogenase (ubiquinone) activity||electron carrier activity||membrane||oxidoreductase activity||oxidoreductase activity, acting on NADH or NADPH||ATP synthesis coupled electron transport||metal ion binding||iron-sulfur cluster binding||2 iron, 2 sulfur cluster binding||4 iron, 4 sulfur cl…	0.455633		554101	cox5aa	cytochrome c oxidase subunit Vaa	0.28197		323653	aldh3a2	aldehyde dehydrogenase (NAD) activity||aldehyde dehydrogenase [NAD(P)+] activity||cellular_component||aldehyde metabolic process||metabolic process||oxidoreductase activity	0.317262		404731	uros	uroporphyrinogen III synthase	0.273441
84039	bcmo1	eye photoreceptor cell differentiation||beta-carotene 15,15'-monooxygenase activity||monooxygenase activity||ferrous iron binding||oxidoreductase activity, acting on single donors with incorporation of molecular oxygen, incorporation of two atoms of oxygen||hindbrain development	0.458379		30331	cahz	carbonate dehydratase activity||one-carbon compound metabolic process||zinc ion transport||zinc ion binding||lyase activity||hypotonic salinity response||metal ion binding	0.288749		393931	ptdss1	molecular_function||cellular_component||phosphatidylserine biosynthetic process	0.319328		100005717	cpt2	cellular_component||biological_process||acyltransferase activity||transferase activity	0.27542
406259	hprt1	hypoxanthine phosphoribosyltransferase activity||cytoplasm||purine ribonucleoside salvage||nucleoside metabolic process||transferase activity||transferase activity, transferring glycosyl groups	0.458596		436597	rdh12	metabolic process||oxidoreductase activity	0.289842		368213	glo1	lactoylglutathione lyase activity||metal ion binding	0.326078		246094	gpia	glucose-6-phosphate isomerase activity||gluconeogenesis||glycolysis||isomerase activity	0.280237
324845	nt5c2	5'-nucleotidase, cytosolic II	0.461526		406339	hk2	nucleotide binding||hexokinase activity||ATP binding||cellular_component||glycolysis||kinase activity||transferase activity	0.29229		553725	alg3	mannosyltransferase activity||mannosyltransferase activity||endoplasmic reticulum||endoplasmic reticulum||protein amino acid glycosylation||protein amino acid N-linked glycosylation||integral to membrane||transferase activity||transferase activity, transferring glycosyl groups||glucosyltransferase activity	0.333629		393538	polr1c	DNA binding||DNA-directed RNA polymerase activity||nucleus||transcription||protein dimerization activity	0.28139
394133	aldh4a1	1-pyrroline-5-carboxylate dehydrogenase activity||mitochondrion||mitochondrial matrix||proline biosynthetic process||metabolic process||oxidoreductase activity	0.462356		393845	pde6c	catalytic activity||3',5'-cyclic-nucleotide phosphodiesterase activity||signal transduction||hydrolase activity	0.296375		406615	gpd1	glycerol-3-phosphate dehydrogenase (NAD+) activity||cytoplasm||carbohydrate metabolic process||glycerol-3-phosphate metabolic process||glycerol-3-phosphate dehydrogenase complex||oxidoreductase activity||oxidoreductase activity, acting on CH-OH group of donors||oxidoreductase activity, acting on the CH-OH group of donors, NAD or NADP as acceptor||glycerol-3-phosphate catabolic process||coenzyme b…	0.334108		493605	ndufs1	iron ion binding||ubiquinone biosynthetic process||iron ion transport||cellular iron ion homeostasis||NADH dehydrogenase (ubiquinone) activity||electron carrier activity||membrane||oxidoreductase activity||oxidoreductase activity, acting on NADH or NADPH||ATP synthesis coupled electron transport||metal ion binding||iron-sulfur cluster binding||2 iron, 2 sulfur cluster binding||4 iron, 4 sulfur cl…	0.283637
333974	gclm	oxidoreductase activity||ligase activity	0.467399		334098	hsd11b2	11-beta-hydroxysteroid dehydrogenase activity||metabolic process||oxidoreductase activity	0.296707		436958	agpat9	1-acylglycerol-3-phosphate O-acyltransferase activity||membrane attack complex||metabolic process||acyltransferase activity||membrane||integral to membrane||transferase activity	0.335377		554103	cox7a2	cytochrome c oxidase subunit VIIa 2	0.284723
445129	sdhc	succinate dehydrogenase complex, subunit C, integral membrane protein	0.47185		335191	atp5o	ATP synthase, H+ transporting, mitochondrial F1 complex, O subunit	0.304542		321951	ndufa10	ATP binding||nucleobase, nucleoside, nucleotide and nucleic acid metabolic process||ubiquinone biosynthetic process||phosphotransferase activity, alcohol group as acceptor	0.338945		335494	fuca1	catalytic activity||alpha-L-fucosidase activity||carbohydrate metabolic process||cation binding	0.289098
352924	txnrd1	cytoplasm||selenium binding||electron carrier activity||protein disulfide oxidoreductase activity||oxidoreductase activity||oxidoreductase activity, acting on NADH or NADPH, disulfide as acceptor||cell redox homeostasis||FAD binding||NADP binding	0.472657		402822	gcat	catalytic activity||metabolic process||glycine C-acetyltransferase activity||biosynthetic process||transferase activity||transferase activity, transferring nitrogenous groups||pyridoxal phosphate binding	0.30677		84039	bcmo1	eye photoreceptor cell differentiation||beta-carotene 15,15'-monooxygenase activity||monooxygenase activity||ferrous iron binding||oxidoreductase activity, acting on single donors with incorporation of molecular oxygen, incorporation of two atoms of oxygen||hindbrain development	0.342986		368229	pmm2	catalytic activity||phosphomannomutase activity||cytoplasm||metabolic process||mannose biosynthetic process	0.294395
562329	polr3b	tRNA transcription||exocrine pancreas development||gut development	0.472815		406383	cmpk	nucleotide binding||cytidylate kinase activity||ATP binding||nucleus||cytoplasm||nucleobase, nucleoside, nucleotide and nucleic acid metabolic process||kinase activity||transferase activity||phosphotransferase activity, phosphate group as acceptor||nucleotide kinase activity||nucleobase, nucleoside, nucleotide kinase activity	0.309133		368229	pmm2	catalytic activity||phosphomannomutase activity||cytoplasm||metabolic process||mannose biosynthetic process	0.352319		406259	hprt1	hypoxanthine phosphoribosyltransferase activity||cytoplasm||purine ribonucleoside salvage||nucleoside metabolic process||transferase activity||transferase activity, transferring glycosyl groups	0.309285
406496	aldoab	catalytic activity||fructose-bisphosphate aldolase activity||cellular_component||glycolysis||metabolic process||lyase activity	0.47461		394043	ephx1	catalytic activity||epoxide hydrolase activity||microsome||response to toxin||membrane	0.310661		325712	ndufab1	NADH dehydrogenase (ubiquinone) 1, alpha/beta subcomplex, 1	0.354298		553660	ndufs5	NADH dehydrogenase (ubiquinone) Fe-S protein 5	0.313799
84702	cp	copper ion transmembrane transporter activity||copper ion binding||copper ion transport||oxidoreductase activity||metal ion binding	0.477662		30505	dbh	monooxygenase activity||dopamine beta-monooxygenase activity||copper ion binding||catecholamine metabolic process	0.312145		436603	agxtl	catalytic activity||metabolic process||transaminase activity||transferase activity||pyridoxal phosphate binding	0.356001		322605	chpt1	magnesium ion binding||diacylglycerol cholinephosphotransferase activity||membrane attack complex||phospholipid biosynthetic process||membrane||integral to membrane||transferase activity||phosphotransferase activity, for other substituted phosphate groups||manganese ion binding||metal ion binding	0.316004
436771	hccsa	holocytochrome-c synthase activity||mitochondrion||biological_process	0.478496		352929	gpx4b	glutathione peroxidase 4b	0.314828		326977	atp5l	ATP synthase, H+ transporting, mitochondrial F0 complex, subunit g	0.361056		394135	hibadhb	phosphogluconate dehydrogenase (decarboxylating) activity||pentose-phosphate shunt||valine metabolic process||3-hydroxyisobutyrate dehydrogenase activity||oxidoreductase activity||coenzyme binding||NAD binding	0.320646
335494	fuca1	catalytic activity||alpha-L-fucosidase activity||carbohydrate metabolic process||cation binding	0.484687		321892	ckmt1	catalytic activity||cellular_component||biological_process||kinase activity||transferase activity||transferase activity, transferring phosphorus-containing groups	0.317115		436771	hccsa	holocytochrome-c synthase activity||mitochondrion||biological_process	0.365023		406306	ndufb4	NADH dehydrogenase (ubiquinone) 1 beta subcomplex, 4	0.322073
324088	polr2gl	RNA binding||DNA-directed RNA polymerase activity||nucleus||transcription||transcription termination||regulation of transcription, DNA-dependent||transcription antitermination	0.486646		114427	vars	nucleotide binding||aminoacyl-tRNA ligase activity||valine-tRNA ligase activity||ATP binding||cytoplasm||translation||tRNA aminoacylation for protein translation||valyl-tRNA aminoacylation||ligase activity	0.324568		445233	me2	malic enzyme activity||cellular_component||malate metabolic process||oxidoreductase activity||oxidoreductase activity, acting on the CH-OH group of donors, NAD or NADP as acceptor||metal ion binding||NAD binding	0.368124		550451	ndufs3	NADH dehydrogenase (ubiquinone) Fe-S protein 3, (NADH-coenzyme Q reductase)	0.322583
359839	atp6v1ba	cytoplasm||transport||hydrogen-exporting ATPase activity, phosphorylative mechanism||hydrogen ion transmembrane transporter activity||energy coupled proton transport, against electrochemical gradient||proton transport||proton-transporting two-sector ATPase complex||ATP metabolic process||hydrogen ion transporting ATP synthase activity, rotational mechanism||hydrogen ion transporting ATPase activi…	0.487717		30643	acat2	transferase activity	0.330267		323723	dnmt5	DNA binding||protein binding||DNA methylation||methyltransferase activity||zinc ion binding||transferase activity	0.373983		30083	nme2	non-metastatic cells 2	0.325407
799963	gpt2	catalytic activity||alanine transaminase activity||cellular_component||transaminase activity||biosynthetic process||transferase activity||transferase activity, transferring nitrogenous groups||pyridoxal phosphate binding	0.492104		406575	lta4h	membrane alanyl aminopeptidase activity||leukotriene-A4 hydrolase activity||endopeptidase inhibitor activity||cellular_component||proteolysis||zinc ion transport||metalloendopeptidase inhibitor activity||peptidase activity||metallopeptidase activity||zinc ion binding||hydrolase activity||leukotriene biosynthetic process	0.33271		100004770	setd8b	molecular_function||nucleus||biological_process	0.378691		394043	ephx1	catalytic activity||epoxide hydrolase activity||microsome||response to toxin||membrane	0.325591
30617	urod	uroporphyrinogen decarboxylase activity||cytoplasm||porphyrin biosynthetic process||lyase activity||carboxy-lyase activity	0.498067		447913	ndufs6	NADH dehydrogenase (ubiquinone) Fe-S protein 6	0.334568		30733	rrm2	ribonucleoside-diphosphate reductase activity||iron ion binding||cytoplasm||iron ion transport||cellular iron ion homeostasis||deoxyribonucleoside diphosphate metabolic process||oxidoreductase activity||metal ion binding	0.384957		406726	ndufa4l	NADH dehydrogenase (ubiquinone) 1 alpha subcomplex 4, like	0.330792
436762	sdhda	iron ion binding||mitochondrial envelope||tricarboxylic acid cycle||integral to membrane||heme binding	0.503178		414331	cyp51	monooxygenase activity||iron ion binding||heme biosynthetic process||iron ion transport||cellular iron ion homeostasis||methyltransferase activity||electron carrier activity||heme binding||metal ion binding	0.336131		406661	nudt9	cellular_component||biological_process||hydrolase activity	0.38496		394190	hmgcl	catalytic activity||hydroxymethylglutaryl-CoA lyase activity||metabolic process	0.336451
406648	ppt1	cellular_component||protein modification process||palmitoyl-(protein) hydrolase activity	0.503729		436603	agxtl	catalytic activity||metabolic process||transaminase activity||transferase activity||pyridoxal phosphate binding	0.342009		259189	hgd	homogentisate 1,2-dioxygenase	0.394153		403116	st6gal2	beta-galactoside alpha-2,6-sialyltransferase activity||beta-galactoside alpha-2,6-sialyltransferase activity||membrane attack complex||protein amino acid glycosylation||sialyltransferase activity||membrane||integral to membrane||transferase activity||transferase activity, transferring glycosyl groups||integral to Golgi membrane	0.347169
326977	atp5l	ATP synthase, H+ transporting, mitochondrial F0 complex, subunit g	0.50443		405829	dpyd	catalytic activity||dihydroorotate dehydrogenase activity||dihydroorotate oxidase activity||iron ion binding||cytoplasm||'de novo' pyrimidine base biosynthetic process||iron ion transport||cellular iron ion homeostasis||metabolic process||electron carrier activity||oxidoreductase activity||metal ion binding||iron-sulfur cluster binding||4 iron, 4 sulfur cluster binding	0.345724		797063	ndufb5	NADH dehydrogenase (ubiquinone) 1 beta subcomplex 5	0.401549		30685	aanat2	aralkylamine N-acetyltransferase activity||circadian rhythm||circadian rhythm||N-acetyltransferase activity||metabolic process||acyltransferase activity||response to light stimulus||response to light stimulus||photoperiodism||acetyltransferase activity||transferase activity	0.348555
378446	dhcr7	membrane attack complex||membrane||integral to membrane||oxidoreductase activity||7-dehydrocholesterol reductase activity	0.50821		445170	polr2e	polymerase (RNA) II (DNA directed) polypeptide E	0.351435		393829	ndufb8	NADH dehydrogenase (ubiquinone) 1 beta subcomplex, 8	0.405387		394156	acadl	acyl-CoA dehydrogenase activity||metabolic process||electron carrier activity||oxidoreductase activity||oxidoreductase activity, acting on the CH-CH group of donors||FAD binding	0.354873
405829	dpyd	catalytic activity||dihydroorotate dehydrogenase activity||dihydroorotate oxidase activity||iron ion binding||cytoplasm||'de novo' pyrimidine base biosynthetic process||iron ion transport||cellular iron ion homeostasis||metabolic process||electron carrier activity||oxidoreductase activity||metal ion binding||iron-sulfur cluster binding||4 iron, 4 sulfur cluster binding	0.510355		406662	sc4mol	C-4 methylsterol oxidase activity||catalytic activity||iron ion binding||membrane attack complex||iron ion transport||cellular iron ion homeostasis||metabolic process||membrane||integral to membrane||oxidoreductase activity	0.354788		30331	cahz	carbonate dehydratase activity||one-carbon compound metabolic process||zinc ion transport||zinc ion binding||lyase activity||hypotonic salinity response||metal ion binding	0.407568		336977	hagh	cellular_component||biological_process||hydrolase activity	0.359361
325922	retsat	membrane attack complex||signal recognition particle, endoplasmic reticulum targeting||electron carrier activity||negative regulation of signal transduction||membrane||carotenoid biosynthetic process||oxidoreductase activity||oxidoreductase activity, acting on paired donors, with incorporation or reduction of molecular oxygen||FAD binding||all-trans-retinol 13,14-reductase activity||all-trans-ret…	0.511626		30068	cat	catalase activity||peroxidase activity||iron ion binding||peroxisome||heme biosynthetic process||iron ion transport||cellular iron ion homeostasis||response to oxidative stress||peroxisome organization and biogenesis||oxidoreductase activity||response to copper ion||metal ion binding	0.357757		324510	gcnt4	beta-1,3-galactosyl-O-glycosyl-glycoprotein beta-1,6-N-acetylglucosaminyltransferase activity||membrane attack complex||acetylglucosaminyltransferase activity||membrane||integral to membrane||transferase activity||transferase activity, transferring glycosyl groups	0.410412		402827	hao1	catalytic activity||metabolic process||electron carrier activity||FMN binding||oxidoreductase activity	0.362689
550349	pdss1	molecular_function||cellular_component||isoprenoid biosynthetic process	0.515457		30095	ckma	catalytic activity||kinase activity||transferase activity||transferase activity, transferring phosphorus-containing groups	0.360428		317743	gapdh	glyceraldehyde-3-phosphate dehydrogenase (phosphorylating) activity||glucose metabolic process||glycolysis||glyceraldehyde-3-phosphate dehydrogenase activity||oxidoreductase activity||NAD binding	0.412291		394230	st3gal5	membrane attack complex||protein amino acid glycosylation||sialyltransferase activity||membrane||integral to membrane||transferase activity||transferase activity, transferring glycosyl groups||integral to Golgi membrane||lactosylceramide alpha-2,3-sialyltransferase activity||lactosylceramide alpha-2,3-sialyltransferase activity	0.366201
393105	hsd17b4	sterol carrier activity||metabolic process||oxidoreductase activity	0.520121		378962	pah	monooxygenase activity||phenylalanine 4-monooxygenase activity||iron ion binding||L-phenylalanine catabolic process||metabolic process||aromatic amino acid family metabolic process||amino acid binding	0.361597		30740	rrm1	nucleotide binding||ribonucleoside-diphosphate reductase activity||ATP binding||cytoplasm||ribonucleoside-diphosphate reductase complex||DNA replication||oxidoreductase activity	0.412767		445288	acads	acyl-CoA dehydrogenase activity||metabolic process||electron carrier activity||oxidoreductase activity||oxidoreductase activity, acting on the CH-CH group of donors||FAD binding	0.367906
352933	sps2	catalytic activity||selenide, water dikinase activity||ATP binding||selenium binding||kinase activity	0.520422		64607	alas2	catalytic activity||5-aminolevulinate synthase activity||aminopeptidase activity||intracellular||mitochondrion||proteolysis||heme biosynthetic process||metabolic process||acyltransferase activity||biosynthetic process||transferase activity||transferase activity, transferring nitrogenous groups||pyridoxal phosphate binding||tetrapyrrole biosynthetic process||embryonic hemopoiesis	0.362585		325922	retsat	membrane attack complex||signal recognition particle, endoplasmic reticulum targeting||electron carrier activity||negative regulation of signal transduction||membrane||carotenoid biosynthetic process||oxidoreductase activity||oxidoreductase activity, acting on paired donors, with incorporation or reduction of molecular oxygen||FAD binding||all-trans-retinol 13,14-reductase activity||all-trans-ret…	0.414575		394000	pgm1	carbohydrate metabolic process||intramolecular transferase activity, phosphotransferases	0.373173
436799	atp6v1f	ATPase, H+ transporting, V1 subunit F	0.53295		393538	polr1c	DNA binding||DNA-directed RNA polymerase activity||nucleus||transcription||protein dimerization activity	0.363497		554477	pfkfb3	catalytic activity||ATP binding||cellular_component||fructose 2,6-bisphosphate metabolic process||metabolic process||kinase activity	0.418437		493916	pygl	phosphorylase activity||cellular_component||carbohydrate metabolic process||transferase activity||transferase activity, transferring glycosyl groups||pyridoxal phosphate binding	0.376129
393778	prdx6	antioxidant activity||oxidoreductase activity	0.541273		368415	ptenb	blood vessel development||protein amino acid dephosphorylation||protein tyrosine/serine/threonine phosphatase activity||lifelong otolith mineralization||lipid phosphatase activity||phosphoinositide dephosphorylation||regulation of protein kinase B signaling cascade	0.368824		561410	tat	catalytic activity||tyrosine transaminase activity||cellular_component||amino acid and derivative metabolic process||transaminase activity||biosynthetic process||aromatic amino acid family metabolic process||transferase activity||transferase activity, transferring nitrogenous groups||1-aminocyclopropane-1-carboxylate synthase activity||pyridoxal phosphate binding	0.41957		393425	elovl5	integral to plasma membrane||fatty acid elongase activity||integral to membrane||fatty acid elongation, unsaturated fatty acid||long-chain fatty acid biosynthetic process||very-long-chain fatty acid biosynthetic process	0.378145
445198	suv39h1a	chromosome, pericentric region||chromatin||chromatin binding||nucleus||chromatin assembly or disassembly||transcription||transcription termination||regulation of transcription, DNA-dependent||methyltransferase activity||zinc ion binding||chromatin modification||transferase activity||histone-lysine N-methyltransferase activity||cell differentiation||exocrine pancreas development||transcription ant…	0.542239		794311	fmo5	monooxygenase activity||flavin-containing monooxygenase activity||microsome||oxidoreductase activity||intrinsic to endoplasmic reticulum membrane||FAD binding||NADP binding	0.375405		58074	dct	cellular_component||metabolic process||oxidoreductase activity||metal ion binding	0.423437		449662	acox1	nucleotide binding||acyl-CoA dehydrogenase activity||acyl-CoA oxidase activity||aminoacyl-tRNA ligase activity||ATP binding||cytoplasm||peroxisome||translation||tRNA aminoacylation for protein translation||fatty acid metabolic process||fatty acid beta-oxidation||metabolic process||electron carrier activity||oxidoreductase activity||oxidoreductase activity, acting on the CH-CH group of donors||FAD…	0.382667
30497	ldhb	catalytic activity||L-lactate dehydrogenase activity||cytoplasm||carbohydrate metabolic process||glycolysis||oxidoreductase activity||oxidoreductase activity, acting on the CH-OH group of donors, NAD or NADP as acceptor||anaerobic glycolysis||cellular carbohydrate metabolic process	0.543171		116517	adh5	zinc ion transport||zinc ion binding||oxidoreductase activity||metal ion binding	0.377749		368775	ivd	acyl-CoA dehydrogenase activity||metabolic process||electron carrier activity||oxidoreductase activity||oxidoreductase activity, acting on the CH-CH group of donors||FAD binding	0.431485		436771	hccsa	holocytochrome-c synthase activity||mitochondrion||biological_process	0.394364
393860	gcdh	acyl-CoA dehydrogenase activity||cellular_component||metabolic process||electron carrier activity||oxidoreductase activity||oxidoreductase activity, acting on the CH-CH group of donors||FAD binding	0.548911		449663	gpd1l	glycerol-3-phosphate dehydrogenase (NAD+) activity||cytoplasm||carbohydrate metabolic process||glycerol-3-phosphate metabolic process||glycerol-3-phosphate dehydrogenase complex||oxidoreductase activity||oxidoreductase activity, acting on CH-OH group of donors||oxidoreductase activity, acting on the CH-OH group of donors, NAD or NADP as acceptor||glycerol-3-phosphate catabolic process||coenzyme b…	0.391894		436914	acss2	catalytic activity||cellular_component||metabolic process	0.435219		260441	mthfd1	catalytic activity||formate-tetrahydrofolate ligase activity||ATP binding||folic acid and derivative biosynthetic process	0.396445
368213	glo1	lactoylglutathione lyase activity||metal ion binding	0.551498		321965	taz	heart looping||heart development||metabolic process||acyltransferase activity||integral to mitochondrial outer membrane||positive regulation of heart contraction	0.392453		791915	enpp6	catalytic activity||membrane attack complex||signal recognition particle, endoplasmic reticulum targeting||metabolic process||negative regulation of signal transduction||membrane||integral to membrane||hydrolase activity||phosphoric monoester hydrolase activity	0.436066		406648	ppt1	cellular_component||protein modification process||palmitoyl-(protein) hydrolase activity	0.396626
325875	dgat1	membrane attack complex||biological_process||acyltransferase activity||membrane||integral to membrane||transferase activity	0.558471		394230	st3gal5	membrane attack complex||protein amino acid glycosylation||sialyltransferase activity||membrane||integral to membrane||transferase activity||transferase activity, transferring glycosyl groups||integral to Golgi membrane||lactosylceramide alpha-2,3-sialyltransferase activity||lactosylceramide alpha-2,3-sialyltransferase activity	0.395855		100005761	ehmt1a	euchromatic histone-lysine N-methyltransferase 1a	0.440271		406661	nudt9	cellular_component||biological_process||hydrolase activity	0.397708
402942	pigf	peroxidase activity||endoplasmic reticulum membrane||GPI anchor biosynthetic process||response to oxidative stress||integral to membrane||heme binding	0.564479		493916	pygl	phosphorylase activity||cellular_component||carbohydrate metabolic process||transferase activity||transferase activity, transferring glycosyl groups||pyridoxal phosphate binding	0.397827		447864	ass1	nucleotide binding||argininosuccinate synthase activity||ATP binding||cellular_component||arginine biosynthetic process||ligase activity	0.441486		84702	cp	copper ion transmembrane transporter activity||copper ion binding||copper ion transport||oxidoreductase activity||metal ion binding	0.402683
387530	ahcy	adenosylhomocysteinase activity||one-carbon compound metabolic process||hydrolase activity	0.566243		30430	dnmt1	DNA binding||DNA (cytosine-5-)-methyltransferase activity||nucleus||DNA methylation||DNA methylation||transcription factor binding||methyltransferase activity||zinc ion binding||transferase activity||exocrine pancreas development||DNA methylation on cytosine||histone H3-K9 methylation||retina morphogenesis in camera-type eye	0.399265		280648	rdh8	estradiol 17-beta-dehydrogenase activity||estradiol 17-beta-dehydrogenase activity||receptor activity||cytoplasm||estrogen biosynthetic process||metabolic process||oxidoreductase activity||testosterone 17-beta-dehydrogenase activity	0.453909		352926	gpx1a	glutathione peroxidase 1a	0.404928
323653	aldh3a2	aldehyde dehydrogenase (NAD) activity||aldehyde dehydrogenase [NAD(P)+] activity||cellular_component||aldehyde metabolic process||metabolic process||oxidoreductase activity	0.566366		58016	hccs	holocytochrome-c synthase activity||mitochondrion	0.399865		553162	hs6st1a	membrane attack complex||membrane||integral to membrane||transferase activity||heparan sulfate 6-O-sulfotransferase activity	0.457331		554124	bckdha	cellular_component||metabolic process||oxidoreductase activity, acting on the aldehyde or oxo group of donors, disulfide as acceptor	0.415727
554103	cox7a2	cytochrome c oxidase subunit VIIa 2	0.571166		436771	hccsa	holocytochrome-c synthase activity||mitochondrion||biological_process	0.402092		393315	ccbl2	catalytic activity||cellular_component||transaminase activity||biosynthetic process||transferase activity||transferase activity, transferring nitrogenous groups||lyase activity||1-aminocyclopropane-1-carboxylate synthase activity||pyridoxal phosphate binding||cysteine-S-conjugate beta-lyase activity	0.457722		322089	ctps	catalytic activity||CTP synthase activity||pyrimidine nucleotide biosynthetic process||ligase activity	0.416102
555308	acsl1	catalytic activity||cellular_component||metabolic process	0.573839		327075	degs1	lipid metabolic process||membrane||oxidoreductase activity||oxidoreductase activity, acting on paired donors, with oxidation of a pair of donors resulting in the reduction of molecular oxygen to two molecules of water	0.405835		554101	cox5aa	cytochrome c oxidase subunit Vaa	0.465894		321892	ckmt1	catalytic activity||cellular_component||biological_process||kinase activity||transferase activity||transferase activity, transferring phosphorus-containing groups	0.425924
553660	ndufs5	NADH dehydrogenase (ubiquinone) Fe-S protein 5	0.574037		114551	pklr	magnesium ion binding||catalytic activity||pyruvate kinase activity||glycolysis||kinase activity||transferase activity||potassium ion binding	0.407258		352926	gpx1a	glutathione peroxidase 1a	0.467175		116517	adh5	zinc ion transport||zinc ion binding||oxidoreductase activity||metal ion binding	0.426163
767750	atp5i	ATP synthase, H+ transporting, mitochondrial F0 complex, subunit e	0.575202		550349	pdss1	molecular_function||cellular_component||isoprenoid biosynthetic process	0.408097		81541	atp5g	ATP synthase, H+ transporting, mitochondrial Fo complex, subunit C3 (subunit 9)	0.470386		554477	pfkfb3	catalytic activity||ATP binding||cellular_component||fructose 2,6-bisphosphate metabolic process||metabolic process||kinase activity	0.439937
794311	fmo5	monooxygenase activity||flavin-containing monooxygenase activity||microsome||oxidoreductase activity||intrinsic to endoplasmic reticulum membrane||FAD binding||NADP binding	0.57595		58141	gart	catalytic activity||phosphoribosylamine-glycine ligase activity||phosphoribosylformylglycinamidine cyclo-ligase activity||phosphoribosylglycinamide formyltransferase activity||ATP binding||cytoplasm||'de novo' IMP biosynthetic process||methyltransferase activity||biosynthetic process||purine base biosynthetic process||transferase activity||hydroxymethyl-, formyl- and related transferase activity	0.420518		562329	polr3b	tRNA transcription||exocrine pancreas development||gut development	0.474321		323723	dnmt5	DNA binding||protein binding||DNA methylation||methyltransferase activity||zinc ion binding||transferase activity	0.445624
447864	ass1	nucleotide binding||argininosuccinate synthase activity||ATP binding||cellular_component||arginine biosynthetic process||ligase activity	0.578715		140620	prps1a	magnesium ion binding||ribose phosphate diphosphokinase activity||nucleoside metabolic process||ribonucleoside monophosphate biosynthetic process||nucleotide biosynthetic process||kinase activity||cellular biosynthetic process||metal ion binding	0.422263		568448	aco1	metabolic process||4 iron, 4 sulfur cluster binding	0.487621		359839	atp6v1ba	cytoplasm||transport||hydrogen-exporting ATPase activity, phosphorylative mechanism||hydrogen ion transmembrane transporter activity||energy coupled proton transport, against electrochemical gradient||proton transport||proton-transporting two-sector ATPase complex||ATP metabolic process||hydrogen ion transporting ATP synthase activity, rotational mechanism||hydrogen ion transporting ATPase activi…	0.447922
336492	ptgds	prostaglandin D2 synthase	0.587555		550451	ndufs3	NADH dehydrogenase (ubiquinone) Fe-S protein 3, (NADH-coenzyme Q reductase)	0.427437		436762	sdhda	iron ion binding||mitochondrial envelope||tricarboxylic acid cycle||integral to membrane||heme binding	0.492501		393943	ndufa6	NADH dehydrogenase (ubiquinone) 1 alpha subcomplex, 6	0.452088
406528	tdh	catalytic activity||cellular metabolic process||coenzyme binding	0.587738		556086	nsd1a	receptor activity||protein binding||nucleus||zinc ion binding	0.440085		30685	aanat2	aralkylamine N-acetyltransferase activity||circadian rhythm||circadian rhythm||N-acetyltransferase activity||metabolic process||acyltransferase activity||response to light stimulus||response to light stimulus||photoperiodism||acetyltransferase activity||transferase activity	0.492835		64607	alas2	catalytic activity||5-aminolevulinate synthase activity||aminopeptidase activity||intracellular||mitochondrion||proteolysis||heme biosynthetic process||metabolic process||acyltransferase activity||biosynthetic process||transferase activity||transferase activity, transferring nitrogenous groups||pyridoxal phosphate binding||tetrapyrrole biosynthetic process||embryonic hemopoiesis	0.468013
791915	enpp6	catalytic activity||membrane attack complex||signal recognition particle, endoplasmic reticulum targeting||metabolic process||negative regulation of signal transduction||membrane||integral to membrane||hydrolase activity||phosphoric monoester hydrolase activity	0.589846		563878	pomt2	mannosyltransferase activity||serine-type endopeptidase inhibitor activity||protein amino acid O-linked glycosylation||membrane	0.449584		327057	uck2b	nucleotide binding||ATP binding||cellular_component||metabolic process||kinase activity||transferase activity||phosphotransferase activity, alcohol group as acceptor	0.499505		30617	urod	uroporphyrinogen decarboxylase activity||cytoplasm||porphyrin biosynthetic process||lyase activity||carboxy-lyase activity	0.472071
30554	cpla2	phospholipase activity||lysophospholipase activity||calcium channel activity||calcium ion binding||cytoplasm||calcium ion transport||phospholipid catabolic process||hydrolase activity||calcium channel inhibitor activity	0.595516		30354	lpl	catalytic activity||lipoprotein lipase activity||lipid metabolic process||hydrolase activity	0.44998		406539	amy2a	catalytic activity||carbohydrate metabolic process||cation binding	0.500442		393778	prdx6	antioxidant activity||oxidoreductase activity	0.476146
393461	gmds	catalytic activity||intracellular||metabolic process||GDP-mannose 4,6-dehydratase activity||oxidoreductase activity||GDP-mannose metabolic process||cellular metabolic process||coenzyme binding	0.596982		335494	fuca1	catalytic activity||alpha-L-fucosidase activity||carbohydrate metabolic process||cation binding	0.452568		322089	ctps	catalytic activity||CTP synthase activity||pyrimidine nucleotide biosynthetic process||ligase activity	0.504684		437018	impa1	molecular_function||cellular_component||biological_process	0.478189
114426	odc1	catalytic activity||polyamine biosynthetic process||eye photoreceptor cell development	0.600411		445121	hadh	cellular_component||fatty acid metabolic process||oxidoreductase activity||coenzyme binding	0.452574		58068	pc	catalytic activity||pyruvate carboxylase activity||ATP binding||cytoplasm||gluconeogenesis||metabolic process||biotin biosynthetic process||biotin binding||ligase activity||response to cadmium ion	0.507367		393931	ptdss1	molecular_function||cellular_component||phosphatidylserine biosynthetic process	0.478237
80939	papss2	sulfate assimilation||sulfate adenylyltransferase (ATP) activity||ATP binding||kinase activity||transferase activity, transferring phosphorus-containing groups	0.600525		402874	eno2	phosphopyruvate hydratase complex||magnesium ion binding||phosphopyruvate hydratase activity||glycolysis||lyase activity	0.453352		406791	hk1	nucleotide binding||hexokinase activity||ATP binding||cellular_component||glycolysis||kinase activity||transferase activity	0.509746		563201	pi4kb	inositol or phosphatidylinositol kinase activity||cellular_component||kinase activity||transferase activity||phosphotransferase activity, alcohol group as acceptor||phosphoinositide phosphorylation||phosphoinositide-mediated signaling	0.481356
403068	alg2	glycolipid mannosyltransferase activity||nucleus||biosynthetic process	0.613941		393931	ptdss1	molecular_function||cellular_component||phosphatidylserine biosynthetic process	0.460802		327512	psat1	catalytic activity||L-serine biosynthetic process||metabolic process||transaminase activity||transferase activity||pyridoxal phosphate binding	0.512117		393745	wars	nucleotide binding||aminoacyl-tRNA ligase activity||tryptophan-tRNA ligase activity||ATP binding||cytoplasm||translation||tRNA aminoacylation for protein translation||tryptophanyl-tRNA aminoacylation||ligase activity	0.483879
393887	wwox	protein binding||nucleus||cytoplasm||metabolic process||oxidoreductase activity	0.621386		387530	ahcy	adenosylhomocysteinase activity||one-carbon compound metabolic process||hydrolase activity	0.462136		352924	txnrd1	cytoplasm||selenium binding||electron carrier activity||protein disulfide oxidoreductase activity||oxidoreductase activity||oxidoreductase activity, acting on NADH or NADPH, disulfide as acceptor||cell redox homeostasis||FAD binding||NADP binding	0.517805		393829	ndufb8	NADH dehydrogenase (ubiquinone) 1 beta subcomplex, 8	0.489079
406791	hk1	nucleotide binding||hexokinase activity||ATP binding||cellular_component||glycolysis||kinase activity||transferase activity	0.623731		406359	uqcrfs1	ubiquinol-cytochrome-c reductase activity||electron carrier activity||membrane||oxidoreductase activity	0.470767		393559	gmps	catalytic activity||GMP synthase (glutamine-hydrolyzing) activity||ATP binding||cellular_component||GMP biosynthetic process||glutamine metabolic process||biosynthetic process	0.520605		30430	dnmt1	DNA binding||DNA (cytosine-5-)-methyltransferase activity||nucleus||DNA methylation||DNA methylation||transcription factor binding||methyltransferase activity||zinc ion binding||transferase activity||exocrine pancreas development||DNA methylation on cytosine||histone H3-K9 methylation||retina morphogenesis in camera-type eye	0.48921
335153	setdb2	DNA binding||nucleus||methyltransferase activity||zinc ion binding||chromatin modification||transferase activity||histone-lysine N-methyltransferase activity	0.627367		406259	hprt1	hypoxanthine phosphoribosyltransferase activity||cytoplasm||purine ribonucleoside salvage||nucleoside metabolic process||transferase activity||transferase activity, transferring glycosyl groups	0.487574		393461	gmds	catalytic activity||intracellular||metabolic process||GDP-mannose 4,6-dehydratase activity||oxidoreductase activity||GDP-mannose metabolic process||cellular metabolic process||coenzyme binding	0.538099		445233	me2	malic enzyme activity||cellular_component||malate metabolic process||oxidoreductase activity||oxidoreductase activity, acting on the CH-OH group of donors, NAD or NADP as acceptor||metal ion binding||NAD binding	0.489267
492476	csad	catalytic activity||cellular_component||lyase activity||carboxy-lyase activity||carboxylic acid metabolic process||pyridoxal phosphate binding	0.629878		368213	glo1	lactoylglutathione lyase activity||metal ion binding	0.493267		140620	prps1a	magnesium ion binding||ribose phosphate diphosphokinase activity||nucleoside metabolic process||ribonucleoside monophosphate biosynthetic process||nucleotide biosynthetic process||kinase activity||cellular biosynthetic process||metal ion binding	0.55133		751093	mif	macrophage migration inhibitory factor	0.48996
335191	atp5o	ATP synthase, H+ transporting, mitochondrial F1 complex, O subunit	0.630262		322811	atp6v0d1	proton-transporting two-sector ATPase complex||hydrogen ion transporting ATPase activity, rotational mechanism||retina development in camera-type eye	0.496465		352943	tph1a	cysteine-type endopeptidase activity||monooxygenase activity||tryptophan 5-monooxygenase activity||iron ion binding||proteolysis||metabolic process||aromatic amino acid family metabolic process||amino acid binding||serotonin biosynthetic process	0.556863		406265	agpat4	metabolic process||acyltransferase activity||transferase activity	0.491356
317746	suclg2	catalytic activity||ATP binding||metabolic process||ligase activity	0.630514		562854	lap3	leucine aminopeptidase 3	0.502279		335191	atp5o	ATP synthase, H+ transporting, mitochondrial F1 complex, O subunit	0.559377		334197	aldh7a1	metabolic process||oxidoreductase activity	0.492393
436914	acss2	catalytic activity||cellular_component||metabolic process	0.63205		394129	hmbsa	hydroxymethylbilane synthase activity||tetrapyrrole biosynthetic process	0.504986		394021	shmt1	catalytic activity||glycine hydroxymethyltransferase activity||glycine hydroxymethyltransferase activity||glycine hydroxymethyltransferase activity||nucleus||cytoplasm||cytosol||glycine metabolic process||L-serine metabolic process||methyltransferase activity||transferase activity||pyridoxal phosphate binding	0.560378		373124	pip5k2	nucleotide binding||ATP binding||membrane attack complex||cytoplasm||membrane||kinase activity||phosphatidylinositol phosphate kinase activity||1-phosphatidylinositol-5-phosphate 4-kinase activity||transferase activity||phosphatidylinositol metabolic process	0.494289
406713	lipf	response to hypoxia||catalytic activity||cellular_component||lipid metabolic process	0.634734		326857	gclc	glutamate-cysteine ligase activity||glutathione biosynthetic process||ligase activity	0.50728		394230	st3gal5	membrane attack complex||protein amino acid glycosylation||sialyltransferase activity||membrane||integral to membrane||transferase activity||transferase activity, transferring glycosyl groups||integral to Golgi membrane||lactosylceramide alpha-2,3-sialyltransferase activity||lactosylceramide alpha-2,3-sialyltransferase activity	0.564835		563799	ash1l	DNA binding||protein binding||nucleus||zinc ion binding||hydrogen ion transmembrane transporter activity||proton-transporting two-sector ATPase complex	0.494461
336606	hadhb	cellular_component||biological_process||acyltransferase activity||transferase activity	0.636522		322055	cth	catalytic activity||amino acid metabolic process||lyase activity||pyridoxal phosphate binding	0.508748		406648	ppt1	cellular_component||protein modification process||palmitoyl-(protein) hydrolase activity	0.566195		553755	atp5a1	nucleotide binding||ATP binding||transport||hydrogen ion transmembrane transporter activity||ATP synthesis coupled proton transport||proton transport||proton-transporting two-sector ATPase complex||hydrolase activity, acting on acid anhydrides, catalyzing transmembrane movement of substances||proton-transporting ATP synthase complex, catalytic core F(1)||ATP metabolic process||hydrogen ion transp…	0.499859
393622	acsl4	catalytic activity||cellular_component||metabolic process	0.638584		280648	rdh8	estradiol 17-beta-dehydrogenase activity||estradiol 17-beta-dehydrogenase activity||receptor activity||cytoplasm||estrogen biosynthetic process||metabolic process||oxidoreductase activity||testosterone 17-beta-dehydrogenase activity	0.520215		406726	ndufa4l	NADH dehydrogenase (ubiquinone) 1 alpha subcomplex 4, like	0.569623		406662	sc4mol	C-4 methylsterol oxidase activity||catalytic activity||iron ion binding||membrane attack complex||iron ion transport||cellular iron ion homeostasis||metabolic process||membrane||integral to membrane||oxidoreductase activity	0.507651
327078	polr1a	DNA binding||DNA-directed RNA polymerase activity||transcription||transcription termination||regulation of transcription, DNA-dependent||transferase activity||nucleotidyltransferase activity||transcription antitermination	0.638734		386951	idh2	isocitrate dehydrogenase (NADP+) activity||metabolic process||oxidoreductase activity||oxidoreductase activity, acting on the CH-OH group of donors, NAD or NADP as acceptor	0.532573		393622	acsl4	catalytic activity||cellular_component||metabolic process	0.578064		280648	rdh8	estradiol 17-beta-dehydrogenase activity||estradiol 17-beta-dehydrogenase activity||receptor activity||cytoplasm||estrogen biosynthetic process||metabolic process||oxidoreductase activity||testosterone 17-beta-dehydrogenase activity	0.520753
352929	gpx4b	glutathione peroxidase 4b	0.646344		406496	aldoab	catalytic activity||fructose-bisphosphate aldolase activity||cellular_component||glycolysis||metabolic process||lyase activity	0.536824		393839	scp2	sterol carrier activity||metabolic process||oxidoreductase activity	0.57819		327512	psat1	catalytic activity||L-serine biosynthetic process||metabolic process||transaminase activity||transferase activity||pyridoxal phosphate binding	0.522586
415176	nudt5	hydrolase activity	0.649053		373092	glud1b	amino acid metabolic process||oxidoreductase activity	0.544008		393713	fhit	catalytic activity	0.579387		393264	uap1l1	cellular_component||metabolic process||nucleotidyltransferase activity	0.523407
259189	hgd	homogentisate 1,2-dioxygenase	0.658519		393598	alg9	protein binding||cellular_component||biological_process||transferase activity||transferase activity, transferring glycosyl groups	0.545731		326975	cox4i1	cytochrome c oxidase subunit IV isoform 1	0.584021		266797	itm1	oligosaccharyl transferase activity||protein amino acid glycosylation||membrane	0.547248
321892	ckmt1	catalytic activity||cellular_component||biological_process||kinase activity||transferase activity||transferase activity, transferring phosphorus-containing groups	0.664811		447864	ass1	nucleotide binding||argininosuccinate synthase activity||ATP binding||cellular_component||arginine biosynthetic process||ligase activity	0.552437		30086	ndpkz4	nucleotide binding||nucleoside diphosphate kinase activity||ATP binding||GTP biosynthetic process||UTP biosynthetic process||CTP biosynthetic process||kinase activity||transferase activity	0.586317		561410	tat	catalytic activity||tyrosine transaminase activity||cellular_component||amino acid and derivative metabolic process||transaminase activity||biosynthetic process||aromatic amino acid family metabolic process||transferase activity||transferase activity, transferring nitrogenous groups||1-aminocyclopropane-1-carboxylate synthase activity||pyridoxal phosphate binding	0.549723
327512	psat1	catalytic activity||L-serine biosynthetic process||metabolic process||transaminase activity||transferase activity||pyridoxal phosphate binding	0.666476		799805	akr1a1b	cellular_component||biological_process||oxidoreductase activity	0.561413		64815	hsd17b8	hydroxysteroid (17-beta) dehydrogenase 8	0.586618		393598	alg9	protein binding||cellular_component||biological_process||transferase activity||transferase activity, transferring glycosyl groups	0.551892
405861	pccb	biological_process||ligase activity	0.675733		493783	extl3	glucuronyl-galactosyl-proteoglycan 4-alpha-N-acetylglucosaminyltransferase activity||heparan sulfate proteoglycan biosynthetic process||membrane||regulation of axon extension||pectoral fin development||embryonic pectoral fin morphogenesis||pectoral fin morphogenesis||positive regulation of fibroblast growth factor receptor signaling pathway	0.57186		336606	hadhb	cellular_component||biological_process||acyltransferase activity||transferase activity	0.592923		352933	sps2	catalytic activity||selenide, water dikinase activity||ATP binding||selenium binding||kinase activity	0.56848
322089	ctps	catalytic activity||CTP synthase activity||pyrimidine nucleotide biosynthetic process||ligase activity	0.677419		436914	acss2	catalytic activity||cellular_component||metabolic process	0.572497		30554	cpla2	phospholipase activity||lysophospholipase activity||calcium channel activity||calcium ion binding||cytoplasm||calcium ion transport||phospholipid catabolic process||hydrolase activity||calcium channel inhibitor activity	0.594635		64815	hsd17b8	hydroxysteroid (17-beta) dehydrogenase 8	0.577108
335751	cox7a2l	cytochrome c oxidase subunit VIIa polypeptide 3	0.67789		246094	gpia	glucose-6-phosphate isomerase activity||gluconeogenesis||glycolysis||isomerase activity	0.573419		321084	dnmt7	DNA binding||calcium ion binding||DNA methylation||DNA methylation||methyltransferase activity||transferase activity	0.604639		393315	ccbl2	catalytic activity||cellular_component||transaminase activity||biosynthetic process||transferase activity||transferase activity, transferring nitrogenous groups||lyase activity||1-aminocyclopropane-1-carboxylate synthase activity||pyridoxal phosphate binding||cysteine-S-conjugate beta-lyase activity	0.579753
572849	suv420h1	nucleus||transcription||transcription termination||regulation of transcription, DNA-dependent||methyltransferase activity||transferase activity||histone-lysine N-methyltransferase activity||transcription antitermination	0.69529		393860	gcdh	acyl-CoA dehydrogenase activity||cellular_component||metabolic process||electron carrier activity||oxidoreductase activity||oxidoreductase activity, acting on the CH-CH group of donors||FAD binding	0.574532		399662	mdh1a	catalytic activity||carbohydrate metabolic process||glycolysis||malate metabolic process||oxidoreductase activity||malate dehydrogenase activity||oxidoreductase activity, acting on the CH-OH group of donors, NAD or NADP as acceptor||L-malate dehydrogenase activity||L-malate dehydrogenase activity||cellular carbohydrate metabolic process	0.611138		30095	ckma	catalytic activity||kinase activity||transferase activity||transferase activity, transferring phosphorus-containing groups	0.58042
394230	st3gal5	membrane attack complex||protein amino acid glycosylation||sialyltransferase activity||membrane||integral to membrane||transferase activity||transferase activity, transferring glycosyl groups||integral to Golgi membrane||lactosylceramide alpha-2,3-sialyltransferase activity||lactosylceramide alpha-2,3-sialyltransferase activity	0.698163		334116	eno1	phosphopyruvate hydratase complex||magnesium ion binding||phosphopyruvate hydratase activity||glycolysis||lyase activity	0.57841		373092	glud1b	amino acid metabolic process||oxidoreductase activity	0.61136		378446	dhcr7	membrane attack complex||membrane||integral to membrane||oxidoreductase activity||7-dehydrocholesterol reductase activity	0.590076
326975	cox4i1	cytochrome c oxidase subunit IV isoform 1	0.719123		393745	wars	nucleotide binding||aminoacyl-tRNA ligase activity||tryptophan-tRNA ligase activity||ATP binding||cytoplasm||translation||tRNA aminoacylation for protein translation||tryptophanyl-tRNA aminoacylation||ligase activity	0.604378		321218	pigq	GPI anchor biosynthetic process||integral to membrane||phosphatidylinositol N-acetylglucosaminyltransferase activity	0.626165		325712	ndufab1	NADH dehydrogenase (ubiquinone) 1, alpha/beta subcomplex, 1	0.593739
447913	ndufs6	NADH dehydrogenase (ubiquinone) Fe-S protein 6	0.72242		394135	hibadhb	phosphogluconate dehydrogenase (decarboxylating) activity||pentose-phosphate shunt||valine metabolic process||3-hydroxyisobutyrate dehydrogenase activity||oxidoreductase activity||coenzyme binding||NAD binding	0.604493		393598	alg9	protein binding||cellular_component||biological_process||transferase activity||transferase activity, transferring glycosyl groups	0.630467		393839	scp2	sterol carrier activity||metabolic process||oxidoreductase activity	0.593853
402827	hao1	catalytic activity||metabolic process||electron carrier activity||FMN binding||oxidoreductase activity	0.725995		445198	suv39h1a	chromosome, pericentric region||chromatin||chromatin binding||nucleus||chromatin assembly or disassembly||transcription||transcription termination||regulation of transcription, DNA-dependent||methyltransferase activity||zinc ion binding||chromatin modification||transferase activity||histone-lysine N-methyltransferase activity||cell differentiation||exocrine pancreas development||transcription ant…	0.612088		324088	polr2gl	RNA binding||DNA-directed RNA polymerase activity||nucleus||transcription||transcription termination||regulation of transcription, DNA-dependent||transcription antitermination	0.640779		572849	suv420h1	nucleus||transcription||transcription termination||regulation of transcription, DNA-dependent||methyltransferase activity||transferase activity||histone-lysine N-methyltransferase activity||transcription antitermination	0.594794
445233	me2	malic enzyme activity||cellular_component||malate metabolic process||oxidoreductase activity||oxidoreductase activity, acting on the CH-OH group of donors, NAD or NADP as acceptor||metal ion binding||NAD binding	0.728361		550282	dcxr	cellular_component||metabolic process||oxidoreductase activity	0.612723		437018	impa1	molecular_function||cellular_component||biological_process	0.646851		317743	gapdh	glyceraldehyde-3-phosphate dehydrogenase (phosphorylating) activity||glucose metabolic process||glycolysis||glyceraldehyde-3-phosphate dehydrogenase activity||oxidoreductase activity||NAD binding	0.596723
378962	pah	monooxygenase activity||phenylalanine 4-monooxygenase activity||iron ion binding||L-phenylalanine catabolic process||metabolic process||aromatic amino acid family metabolic process||amino acid binding	0.733961		259189	hgd	homogentisate 1,2-dioxygenase	0.619894		286779	atp6v1h	vacuolar proton-transporting V-type ATPase, V1 domain||peripheral to membrane of membrane fraction||ATPase activator activity||binding||ATP binding||hydrogen ion transporting ATPase activity, rotational mechanism||retina development in camera-type eye	0.655407		406330	got1	catalytic activity||aspartate transaminase activity||cellular_component||amino acid metabolic process||transaminase activity||biosynthetic process||transferase activity||transferase activity, transferring nitrogenous groups||pyridoxal phosphate binding	0.609162
406468	dhdds	cellular_component||metabolic process||transferase activity	0.735799		326977	atp5l	ATP synthase, H+ transporting, mitochondrial F0 complex, subunit g	0.622522		406339	hk2	nucleotide binding||hexokinase activity||ATP binding||cellular_component||glycolysis||kinase activity||transferase activity	0.667291		30733	rrm2	ribonucleoside-diphosphate reductase activity||iron ion binding||cytoplasm||iron ion transport||cellular iron ion homeostasis||deoxyribonucleoside diphosphate metabolic process||oxidoreductase activity||metal ion binding	0.61129
394135	hibadhb	phosphogluconate dehydrogenase (decarboxylating) activity||pentose-phosphate shunt||valine metabolic process||3-hydroxyisobutyrate dehydrogenase activity||oxidoreductase activity||coenzyme binding||NAD binding	0.736063		402942	pigf	peroxidase activity||endoplasmic reticulum membrane||GPI anchor biosynthetic process||response to oxidative stress||integral to membrane||heme binding	0.622961		321892	ckmt1	catalytic activity||cellular_component||biological_process||kinase activity||transferase activity||transferase activity, transferring phosphorus-containing groups	0.669664		550282	dcxr	cellular_component||metabolic process||oxidoreductase activity	0.624837
324510	gcnt4	beta-1,3-galactosyl-O-glycosyl-glycoprotein beta-1,6-N-acetylglucosaminyltransferase activity||membrane attack complex||acetylglucosaminyltransferase activity||membrane||integral to membrane||transferase activity||transferase activity, transferring glycosyl groups	0.737896		406330	got1	catalytic activity||aspartate transaminase activity||cellular_component||amino acid metabolic process||transaminase activity||biosynthetic process||transferase activity||transferase activity, transferring nitrogenous groups||pyridoxal phosphate binding	0.62451		64607	alas2	catalytic activity||5-aminolevulinate synthase activity||aminopeptidase activity||intracellular||mitochondrion||proteolysis||heme biosynthetic process||metabolic process||acyltransferase activity||biosynthetic process||transferase activity||transferase activity, transferring nitrogenous groups||pyridoxal phosphate binding||tetrapyrrole biosynthetic process||embryonic hemopoiesis	0.671235		30068	cat	catalase activity||peroxidase activity||iron ion binding||peroxisome||heme biosynthetic process||iron ion transport||cellular iron ion homeostasis||response to oxidative stress||peroxisome organization and biogenesis||oxidoreductase activity||response to copper ion||metal ion binding	0.628043
393559	gmps	catalytic activity||GMP synthase (glutamine-hydrolyzing) activity||ATP binding||cellular_component||GMP biosynthetic process||glutamine metabolic process||biosynthetic process	0.738858		406433	dhdhl	metabolic process||electron carrier activity||oxidoreductase activity	0.636933		334116	eno1	phosphopyruvate hydratase complex||magnesium ion binding||phosphopyruvate hydratase activity||glycolysis||lyase activity	0.682382		327462	hsd3b7	3-beta-hydroxy-delta5-steroid dehydrogenase activity||cellular_component||steroid biosynthetic process||isomerase activity	0.642962
406359	uqcrfs1	ubiquinol-cytochrome-c reductase activity||electron carrier activity||membrane||oxidoreductase activity	0.741055		497279	ext1a	membrane attack complex||membrane||integral to membrane||transferase activity||transferase activity, transferring glycosyl groups||N-acetylglucosaminyl-proteoglycan 4-beta-glucuronosyltransferase activity	0.644121		394156	acadl	acyl-CoA dehydrogenase activity||metabolic process||electron carrier activity||oxidoreductase activity||oxidoreductase activity, acting on the CH-CH group of donors||FAD binding	0.694063		58141	gart	catalytic activity||phosphoribosylamine-glycine ligase activity||phosphoribosylformylglycinamidine cyclo-ligase activity||phosphoribosylglycinamide formyltransferase activity||ATP binding||cytoplasm||'de novo' IMP biosynthetic process||methyltransferase activity||biosynthetic process||purine base biosynthetic process||transferase activity||hydroxymethyl-, formyl- and related transferase activity	0.648868
322660	upb1	nitrogen compound metabolic process||hydrolase activity, acting on carbon-nitrogen (but not peptide) bonds	0.741146		335817	pkm2a	magnesium ion binding||catalytic activity||pyruvate kinase activity||cellular_component||glycolysis||kinase activity||transferase activity||potassium ion binding	0.670708		322811	atp6v0d1	proton-transporting two-sector ATPase complex||hydrogen ion transporting ATPase activity, rotational mechanism||retina development in camera-type eye	0.69595		445198	suv39h1a	chromosome, pericentric region||chromatin||chromatin binding||nucleus||chromatin assembly or disassembly||transcription||transcription termination||regulation of transcription, DNA-dependent||methyltransferase activity||zinc ion binding||chromatin modification||transferase activity||histone-lysine N-methyltransferase activity||cell differentiation||exocrine pancreas development||transcription ant…	0.650062
445121	hadh	cellular_component||fatty acid metabolic process||oxidoreductase activity||coenzyme binding	0.753321		58108	fth1	ferritin, heavy polypeptide 1	0.672004		405861	pccb	biological_process||ligase activity	0.696454		334897	rpe	catalytic activity||ribulose-phosphate 3-epimerase activity||carbohydrate metabolic process||metabolic process	0.650211
30354	lpl	catalytic activity||lipoprotein lipase activity||lipid metabolic process||hydrolase activity	0.758127		402827	hao1	catalytic activity||metabolic process||electron carrier activity||FMN binding||oxidoreductase activity	0.673205		415176	nudt5	hydrolase activity	0.698934		116991	ugdh	electron donor activity||oxidoreductase activity||oxidoreductase activity, acting on the CH-OH group of donors, NAD or NADP as acceptor||coenzyme binding||NAD binding	0.654464
436603	agxtl	catalytic activity||metabolic process||transaminase activity||transferase activity||pyridoxal phosphate binding	0.758694		566527	dad1	defender against cell death 1	0.679121		116991	ugdh	electron donor activity||oxidoreductase activity||oxidoreductase activity, acting on the CH-OH group of donors, NAD or NADP as acceptor||coenzyme binding||NAD binding	0.707362		321218	pigq	GPI anchor biosynthetic process||integral to membrane||phosphatidylinositol N-acetylglucosaminyltransferase activity	0.662913
561018	cmas	molecular_function||cellular_component||lipopolysaccharide biosynthetic process	0.770481		368775	ivd	acyl-CoA dehydrogenase activity||metabolic process||electron carrier activity||oxidoreductase activity||oxidoreductase activity, acting on the CH-CH group of donors||FAD binding	0.685824		378446	dhcr7	membrane attack complex||membrane||integral to membrane||oxidoreductase activity||7-dehydrocholesterol reductase activity	0.724416		393887	wwox	protein binding||nucleus||cytoplasm||metabolic process||oxidoreductase activity	0.676535
335774	cox6a1	cytochrome c oxidase subunit Via polypeptide 1	0.788198		324947	sephs1	nucleotide binding||catalytic activity||selenide, water dikinase activity||ATP binding||selenium binding||kinase activity||transferase activity	0.694737		406575	lta4h	membrane alanyl aminopeptidase activity||leukotriene-A4 hydrolase activity||endopeptidase inhibitor activity||cellular_component||proteolysis||zinc ion transport||metalloendopeptidase inhibitor activity||peptidase activity||metallopeptidase activity||zinc ion binding||hydrolase activity||leukotriene biosynthetic process	0.726793		335751	cox7a2l	cytochrome c oxidase subunit VIIa polypeptide 3	0.680547
568448	aco1	metabolic process||4 iron, 4 sulfur cluster binding	0.789655		791915	enpp6	catalytic activity||membrane attack complex||signal recognition particle, endoplasmic reticulum targeting||metabolic process||negative regulation of signal transduction||membrane||integral to membrane||hydrolase activity||phosphoric monoester hydrolase activity	0.698092		447913	ndufs6	NADH dehydrogenase (ubiquinone) Fe-S protein 6	0.736893		324088	polr2gl	RNA binding||DNA-directed RNA polymerase activity||nucleus||transcription||transcription termination||regulation of transcription, DNA-dependent||transcription antitermination	0.686314
321084	dnmt7	DNA binding||calcium ion binding||DNA methylation||DNA methylation||methyltransferase activity||transferase activity	0.791048		394033	pafah1b3	lipid metabolic process||hydrolase activity||hydrolase activity, acting on ester bonds	0.703044		552997	fdps	cellular_component||isoprenoid biosynthetic process||transferase activity	0.737371		368213	glo1	lactoylglutathione lyase activity||metal ion binding	0.688741
550451	ndufs3	NADH dehydrogenase (ubiquinone) Fe-S protein 3, (NADH-coenzyme Q reductase)	0.807431		321218	pigq	GPI anchor biosynthetic process||integral to membrane||phosphatidylinositol N-acetylglucosaminyltransferase activity	0.718639		335494	fuca1	catalytic activity||alpha-L-fucosidase activity||carbohydrate metabolic process||cation binding	0.738209		317738	elovl6	membrane attack complex||mitochondrion||membrane||integral to membrane	0.705795
327462	hsd3b7	3-beta-hydroxy-delta5-steroid dehydrogenase activity||cellular_component||steroid biosynthetic process||isomerase activity	0.809629		325875	dgat1	membrane attack complex||biological_process||acyltransferase activity||membrane||integral to membrane||transferase activity	0.719007		563878	pomt2	mannosyltransferase activity||serine-type endopeptidase inhibitor activity||protein amino acid O-linked glycosylation||membrane	0.749682		436949	bcat2	catalytic activity||branched-chain-amino-acid transaminase activity||metabolic process||transaminase activity||branched chain family amino acid metabolic process||transferase activity	0.711576
192335	atp6v1e1	proton-transporting two-sector ATPase complex||hydrogen ion transporting ATPase activity, rotational mechanism||retina development in camera-type eye	0.81561		406306	ndufb4	NADH dehydrogenase (ubiquinone) 1 beta subcomplex, 4	0.736962		554124	bckdha	cellular_component||metabolic process||oxidoreductase activity, acting on the aldehyde or oxo group of donors, disulfide as acceptor	0.753517		794311	fmo5	monooxygenase activity||flavin-containing monooxygenase activity||microsome||oxidoreductase activity||intrinsic to endoplasmic reticulum membrane||FAD binding||NADP binding	0.713444
325712	ndufab1	NADH dehydrogenase (ubiquinone) 1, alpha/beta subcomplex, 1	0.821532		324088	polr2gl	RNA binding||DNA-directed RNA polymerase activity||nucleus||transcription||transcription termination||regulation of transcription, DNA-dependent||transcription antitermination	0.739027		335774	cox6a1	cytochrome c oxidase subunit Via polypeptide 1	0.758529		326857	gclc	glutamate-cysteine ligase activity||glutathione biosynthetic process||ligase activity	0.721288
58108	fth1	ferritin, heavy polypeptide 1	0.825009		406703	gstal	glutathione transferase activity||cellular_component||metabolic process||transferase activity	0.740381		550282	dcxr	cellular_component||metabolic process||oxidoreductase activity	0.764906		321793	ak2	adenylate kinase activity||ATP binding||nucleobase, nucleoside, nucleotide and nucleic acid metabolic process||kinase activity||transferase activity||phosphotransferase activity, phosphate group as acceptor||nucleotide kinase activity||nucleobase, nucleoside, nucleotide kinase activity	0.732346
445170	polr2e	polymerase (RNA) II (DNA directed) polypeptide E	0.829098		321951	ndufa10	ATP binding||nucleobase, nucleoside, nucleotide and nucleic acid metabolic process||ubiquinone biosynthetic process||phosphotransferase activity, alcohol group as acceptor	0.741653		564575	setmar	nucleus||zinc ion binding||chromatin modification||histone-lysine N-methyltransferase activity	0.76603		325922	retsat	membrane attack complex||signal recognition particle, endoplasmic reticulum targeting||electron carrier activity||negative regulation of signal transduction||membrane||carotenoid biosynthetic process||oxidoreductase activity||oxidoreductase activity, acting on paired donors, with incorporation or reduction of molecular oxygen||FAD binding||all-trans-retinol 13,14-reductase activity||all-trans-ret…	0.738088
321218	pigq	GPI anchor biosynthetic process||integral to membrane||phosphatidylinositol N-acetylglucosaminyltransferase activity	0.843331		404732	d4st1	membrane attack complex||membrane||integral to membrane||transferase activity	0.745005		30505	dbh	monooxygenase activity||dopamine beta-monooxygenase activity||copper ion binding||catecholamine metabolic process	0.769104		286779	atp6v1h	vacuolar proton-transporting V-type ATPase, V1 domain||peripheral to membrane of membrane fraction||ATPase activator activity||binding||ATP binding||hydrogen ion transporting ATPase activity, rotational mechanism||retina development in camera-type eye	0.744579
564575	setmar	nucleus||zinc ion binding||chromatin modification||histone-lysine N-methyltransferase activity	0.848999		554103	cox7a2	cytochrome c oxidase subunit VIIa 2	0.756325		393778	prdx6	antioxidant activity||oxidoreductase activity	0.770606		399481	aldh9a1b	aldehyde dehydrogenase (NAD) activity||cytoplasm||metabolic process||oxidoreductase activity	0.748564
335974	got2b	catalytic activity||aspartate transaminase activity||amino acid metabolic process||transaminase activity||biosynthetic process||transferase activity||transferase activity, transferring nitrogenous groups||pyridoxal phosphate binding	0.851351		436826	polr3k	polymerase (RNA) III (DNA directed) polypeptide K	0.764931		30354	lpl	catalytic activity||lipoprotein lipase activity||lipid metabolic process||hydrolase activity	0.771892		394247	pafah1b1b	cytoplasm||cytoskeleton||microtubule||transport||mitosis||nervous system development||cell differentiation||establishment of nucleus localization||apical protein localization||photoreceptor cell maintenance	0.75655
334208	ldhd	catalytic activity||oxidoreductase activity||FAD binding	0.863074		30496	ldha	response to hypoxia||catalytic activity||L-lactate dehydrogenase activity||cytoplasm||carbohydrate metabolic process||glycolysis||oxidoreductase activity||oxidoreductase activity, acting on the CH-OH group of donors, NAD or NADP as acceptor||anaerobic glycolysis||cellular carbohydrate metabolic process	0.772214		560717	srd5a3	cytoplasm||lipid metabolic process||integral to membrane||oxidoreductase activity, acting on the CH-CH group of donors	0.80031		324201	dlat	nucleotide binding||pyruvate dehydrogenase activity||dihydrolipoyllysine-residue acetyltransferase activity||aminoacyl-tRNA ligase activity||protein binding||ATP binding||cytoplasm||acetyl-CoA biosynthetic process from pyruvate||pyruvate metabolic process||pyruvate metabolic process||translation||tRNA aminoacylation for protein translation||metabolic process||acyltransferase activity||transferase…	0.756673
550282	dcxr	cellular_component||metabolic process||oxidoreductase activity	0.878292		84039	bcmo1	eye photoreceptor cell differentiation||beta-carotene 15,15'-monooxygenase activity||monooxygenase activity||ferrous iron binding||oxidoreductase activity, acting on single donors with incorporation of molecular oxygen, incorporation of two atoms of oxygen||hindbrain development	0.774674		30497	ldhb	catalytic activity||L-lactate dehydrogenase activity||cytoplasm||carbohydrate metabolic process||glycolysis||oxidoreductase activity||oxidoreductase activity, acting on the CH-OH group of donors, NAD or NADP as acceptor||anaerobic glycolysis||cellular carbohydrate metabolic process	0.802198		393884	sdha	tricarboxylic acid cycle||electron carrier activity||oxidoreductase activity||oxidoreductase activity, acting on the CH-CH group of donors||FAD binding	0.757763
393598	alg9	protein binding||cellular_component||biological_process||transferase activity||transferase activity, transferring glycosyl groups	0.883083		317746	suclg2	catalytic activity||ATP binding||metabolic process||ligase activity	0.776953		406413	ndufs8	iron ion binding||ubiquinone biosynthetic process||iron ion transport||cellular iron ion homeostasis||electron donor activity||electron carrier activity||oxidoreductase activity||oxidoreductase activity, acting on NADH or NADPH||metal ion binding||iron-sulfur cluster binding||4 iron, 4 sulfur cluster binding	0.811737		387530	ahcy	adenosylhomocysteinase activity||one-carbon compound metabolic process||hydrolase activity	0.760172
30643	acat2	transferase activity	0.885032		393592	cyp2j22	monooxygenase activity||iron ion binding||heme biosynthetic process||iron ion transport||cellular iron ion homeostasis||electron carrier activity||oxidoreductase activity||oxidoreductase activity, acting on paired donors, with incorporation or reduction of molecular oxygen, reduced flavin or flavoprotein as one donor, and incorporation of one atom of oxygen||heme binding||metal ion binding	0.788437		317746	suclg2	catalytic activity||ATP binding||metabolic process||ligase activity	0.816872		767750	atp5i	ATP synthase, H+ transporting, mitochondrial F0 complex, subunit e	0.772772
561410	tat	catalytic activity||tyrosine transaminase activity||cellular_component||amino acid and derivative metabolic process||transaminase activity||biosynthetic process||aromatic amino acid family metabolic process||transferase activity||transferase activity, transferring nitrogenous groups||1-aminocyclopropane-1-carboxylate synthase activity||pyridoxal phosphate binding	0.894973		436949	bcat2	catalytic activity||branched-chain-amino-acid transaminase activity||metabolic process||transaminase activity||branched chain family amino acid metabolic process||transferase activity	0.793411		393845	pde6c	catalytic activity||3',5'-cyclic-nucleotide phosphodiesterase activity||signal transduction||hydrolase activity	0.826741		386951	idh2	isocitrate dehydrogenase (NADP+) activity||metabolic process||oxidoreductase activity||oxidoreductase activity, acting on the CH-OH group of donors, NAD or NADP as acceptor	0.801318
493783	extl3	glucuronyl-galactosyl-proteoglycan 4-alpha-N-acetylglucosaminyltransferase activity||heparan sulfate proteoglycan biosynthetic process||membrane||regulation of axon extension||pectoral fin development||embryonic pectoral fin morphogenesis||pectoral fin morphogenesis||positive regulation of fibroblast growth factor receptor signaling pathway	0.904419		192335	atp6v1e1	proton-transporting two-sector ATPase complex||hydrogen ion transporting ATPase activity, rotational mechanism||retina development in camera-type eye	0.798456		403116	st6gal2	beta-galactoside alpha-2,6-sialyltransferase activity||beta-galactoside alpha-2,6-sialyltransferase activity||membrane attack complex||protein amino acid glycosylation||sialyltransferase activity||membrane||integral to membrane||transferase activity||transferase activity, transferring glycosyl groups||integral to Golgi membrane	0.837687		334161	alg1	DNA binding||biosynthetic process||transferase activity||transferase activity, transferring glycosyl groups	0.801321
541331	ndufa9	response to hypoxia||catalytic activity||cellular_component||ubiquinone biosynthetic process||cellular metabolic process||coenzyme binding	0.905293		352933	sps2	catalytic activity||selenide, water dikinase activity||ATP binding||selenium binding||kinase activity	0.803286		406703	gstal	glutathione transferase activity||cellular_component||metabolic process||transferase activity	0.841287		30643	acat2	transferase activity	0.814667
393592	cyp2j22	monooxygenase activity||iron ion binding||heme biosynthetic process||iron ion transport||cellular iron ion homeostasis||electron carrier activity||oxidoreductase activity||oxidoreductase activity, acting on paired donors, with incorporation or reduction of molecular oxygen, reduced flavin or flavoprotein as one donor, and incorporation of one atom of oxygen||heme binding||metal ion binding	0.908314		334897	rpe	catalytic activity||ribulose-phosphate 3-epimerase activity||carbohydrate metabolic process||metabolic process	0.829727		573723	acadvl	acyl-CoA dehydrogenase activity||metabolic process||electron carrier activity||oxidoreductase activity||oxidoreductase activity, acting on the CH-CH group of donors||FAD binding	0.855795		449663	gpd1l	glycerol-3-phosphate dehydrogenase (NAD+) activity||cytoplasm||carbohydrate metabolic process||glycerol-3-phosphate metabolic process||glycerol-3-phosphate dehydrogenase complex||oxidoreductase activity||oxidoreductase activity, acting on CH-OH group of donors||oxidoreductase activity, acting on the CH-OH group of donors, NAD or NADP as acceptor||glycerol-3-phosphate catabolic process||coenzyme b…	0.815095
393264	uap1l1	cellular_component||metabolic process||nucleotidyltransferase activity	0.908754		406615	gpd1	glycerol-3-phosphate dehydrogenase (NAD+) activity||cytoplasm||carbohydrate metabolic process||glycerol-3-phosphate metabolic process||glycerol-3-phosphate dehydrogenase complex||oxidoreductase activity||oxidoreductase activity, acting on CH-OH group of donors||oxidoreductase activity, acting on the CH-OH group of donors, NAD or NADP as acceptor||glycerol-3-phosphate catabolic process||coenzyme b…	0.831279		334897	rpe	catalytic activity||ribulose-phosphate 3-epimerase activity||carbohydrate metabolic process||metabolic process	0.865764		393845	pde6c	catalytic activity||3',5'-cyclic-nucleotide phosphodiesterase activity||signal transduction||hydrolase activity	0.815566
393931	ptdss1	molecular_function||cellular_component||phosphatidylserine biosynthetic process	0.909844		322089	ctps	catalytic activity||CTP synthase activity||pyrimidine nucleotide biosynthetic process||ligase activity	0.84169		406306	ndufb4	NADH dehydrogenase (ubiquinone) 1 beta subcomplex, 4	0.8831		436914	acss2	catalytic activity||cellular_component||metabolic process	0.825207
100004770	setd8b	molecular_function||nucleus||biological_process	0.922141		334208	ldhd	catalytic activity||oxidoreductase activity||FAD binding	0.859539		406330	got1	catalytic activity||aspartate transaminase activity||cellular_component||amino acid metabolic process||transaminase activity||biosynthetic process||transferase activity||transferase activity, transferring nitrogenous groups||pyridoxal phosphate binding	0.885194		562854	lap3	leucine aminopeptidase 3	0.844726
334197	aldh7a1	metabolic process||oxidoreductase activity	0.922603		572849	suv420h1	nucleus||transcription||transcription termination||regulation of transcription, DNA-dependent||methyltransferase activity||transferase activity||histone-lysine N-methyltransferase activity||transcription antitermination	0.872211		58016	hccs	holocytochrome-c synthase activity||mitochondrion	0.893661		406421	acox3	acyl-CoA dehydrogenase activity||acyl-CoA oxidase activity||peroxisome||fatty acid metabolic process||fatty acid beta-oxidation||metabolic process||electron carrier activity||oxidoreductase activity||oxidoreductase activity, acting on the CH-CH group of donors||FAD binding	0.856519
321951	ndufa10	ATP binding||nucleobase, nucleoside, nucleotide and nucleic acid metabolic process||ubiquinone biosynthetic process||phosphotransferase activity, alcohol group as acceptor	0.923498		402868	pnpo	pyridoxamine-phosphate oxidase activity||pyridoxine biosynthetic process||FMN binding	0.89233		406528	tdh	catalytic activity||cellular metabolic process||coenzyme binding	0.902606		378450	hs6st2	angiogenesis||patterning of blood vessels||membrane attack complex||skeletal muscle development||membrane||integral to membrane||transferase activity||heparan sulfate 6-O-sulfotransferase activity||cell differentiation||embryonic eye morphogenesis	0.873427
334897	rpe	catalytic activity||ribulose-phosphate 3-epimerase activity||carbohydrate metabolic process||metabolic process	0.925224		378446	dhcr7	membrane attack complex||membrane||integral to membrane||oxidoreductase activity||7-dehydrocholesterol reductase activity	0.895659		554154	uqcrb	ubiquinol-cytochrome c reductase binding protein	0.907813		259189	hgd	homogentisate 1,2-dioxygenase	0.875477
393713	fhit	catalytic activity	0.931162		393264	uap1l1	cellular_component||metabolic process||nucleotidyltransferase activity	0.912802		436597	rdh12	metabolic process||oxidoreductase activity	0.913328		30554	cpla2	phospholipase activity||lysophospholipase activity||calcium channel activity||calcium ion binding||cytoplasm||calcium ion transport||phospholipid catabolic process||hydrolase activity||calcium channel inhibitor activity	0.900296
394033	pafah1b3	lipid metabolic process||hydrolase activity||hydrolase activity, acting on ester bonds	0.933546		678540	gale	catalytic activity||UDP-glucose 4-epimerase activity||cellular_component||carbohydrate metabolic process||galactose metabolic process||racemase and epimerase activity, acting on carbohydrates and derivatives||cellular metabolic process||coenzyme binding	0.921333		493605	ndufs1	iron ion binding||ubiquinone biosynthetic process||iron ion transport||cellular iron ion homeostasis||NADH dehydrogenase (ubiquinone) activity||electron carrier activity||membrane||oxidoreductase activity||oxidoreductase activity, acting on NADH or NADPH||ATP synthesis coupled electron transport||metal ion binding||iron-sulfur cluster binding||2 iron, 2 sulfur cluster binding||4 iron, 4 sulfur cl…	0.915334		58074	dct	cellular_component||metabolic process||oxidoreductase activity||metal ion binding	0.909695
553725	alg3	mannosyltransferase activity||mannosyltransferase activity||endoplasmic reticulum||endoplasmic reticulum||protein amino acid glycosylation||protein amino acid N-linked glycosylation||integral to membrane||transferase activity||transferase activity, transferring glycosyl groups||glucosyltransferase activity	0.935566		399662	mdh1a	catalytic activity||carbohydrate metabolic process||glycolysis||malate metabolic process||oxidoreductase activity||malate dehydrogenase activity||oxidoreductase activity, acting on the CH-OH group of donors, NAD or NADP as acceptor||L-malate dehydrogenase activity||L-malate dehydrogenase activity||cellular carbohydrate metabolic process	0.925043		334197	aldh7a1	metabolic process||oxidoreductase activity	0.915424		393592	cyp2j22	monooxygenase activity||iron ion binding||heme biosynthetic process||iron ion transport||cellular iron ion homeostasis||electron carrier activity||oxidoreductase activity||oxidoreductase activity, acting on paired donors, with incorporation or reduction of molecular oxygen, reduced flavin or flavoprotein as one donor, and incorporation of one atom of oxygen||heme binding||metal ion binding	0.911233
406726	ndufa4l	NADH dehydrogenase (ubiquinone) 1 alpha subcomplex 4, like	0.941773		406726	ndufa4l	NADH dehydrogenase (ubiquinone) 1 alpha subcomplex 4, like	0.925501		394129	hmbsa	hydroxymethylbilane synthase activity||tetrapyrrole biosynthetic process	0.921389		553725	alg3	mannosyltransferase activity||mannosyltransferase activity||endoplasmic reticulum||endoplasmic reticulum||protein amino acid glycosylation||protein amino acid N-linked glycosylation||integral to membrane||transferase activity||transferase activity, transferring glycosyl groups||glucosyltransferase activity	0.91593
333997	ampd3	AMP deaminase activity||cellular_component||purine ribonucleoside monophosphate biosynthetic process||deaminase activity	0.947288		368229	pmm2	catalytic activity||phosphomannomutase activity||cytoplasm||metabolic process||mannose biosynthetic process	0.946219		321193	paics	DNA binding||catalytic activity||phosphoribosylaminoimidazole carboxylase activity||phosphoribosylaminoimidazolesuccinocarboxamide synthase activity||ATP binding||purine nucleotide biosynthetic process||'de novo' IMP biosynthetic process||phosphoribosylaminoimidazole carboxylase complex||retina development in camera-type eye	0.923083		393461	gmds	catalytic activity||intracellular||metabolic process||GDP-mannose 4,6-dehydratase activity||oxidoreductase activity||GDP-mannose metabolic process||cellular metabolic process||coenzyme binding	0.920635
368775	ivd	acyl-CoA dehydrogenase activity||metabolic process||electron carrier activity||oxidoreductase activity||oxidoreductase activity, acting on the CH-CH group of donors||FAD binding	0.948647		321084	dnmt7	DNA binding||calcium ion binding||DNA methylation||DNA methylation||methyltransferase activity||transferase activity	0.950652		324947	sephs1	nucleotide binding||catalytic activity||selenide, water dikinase activity||ATP binding||selenium binding||kinase activity||transferase activity	0.93757		394133	aldh4a1	1-pyrroline-5-carboxylate dehydrogenase activity||mitochondrion||mitochondrial matrix||proline biosynthetic process||metabolic process||oxidoreductase activity	0.92802
404732	d4st1	membrane attack complex||membrane||integral to membrane||transferase activity	0.953859		405861	pccb	biological_process||ligase activity	0.951283		402942	pigf	peroxidase activity||endoplasmic reticulum membrane||GPI anchor biosynthetic process||response to oxidative stress||integral to membrane||heme binding	0.937928		321965	taz	heart looping||heart development||metabolic process||acyltransferase activity||integral to mitochondrial outer membrane||positive regulation of heart contraction	0.936743
560717	srd5a3	cytoplasm||lipid metabolic process||integral to membrane||oxidoreductase activity, acting on the CH-CH group of donors	0.961303		406413	ndufs8	iron ion binding||ubiquinone biosynthetic process||iron ion transport||cellular iron ion homeostasis||electron donor activity||electron carrier activity||oxidoreductase activity||oxidoreductase activity, acting on NADH or NADPH||metal ion binding||iron-sulfur cluster binding||4 iron, 4 sulfur cluster binding	0.959952		799805	akr1a1b	cellular_component||biological_process||oxidoreductase activity	0.941426		568448	aco1	metabolic process||4 iron, 4 sulfur cluster binding	0.937957
286779	atp6v1h	vacuolar proton-transporting V-type ATPase, V1 domain||peripheral to membrane of membrane fraction||ATPase activator activity||binding||ATP binding||hydrogen ion transporting ATPase activity, rotational mechanism||retina development in camera-type eye	0.964788		561410	tat	catalytic activity||tyrosine transaminase activity||cellular_component||amino acid and derivative metabolic process||transaminase activity||biosynthetic process||aromatic amino acid family metabolic process||transferase activity||transferase activity, transferring nitrogenous groups||1-aminocyclopropane-1-carboxylate synthase activity||pyridoxal phosphate binding	0.969069		554103	cox7a2	cytochrome c oxidase subunit VIIa 2	0.948065		394033	pafah1b3	lipid metabolic process||hydrolase activity||hydrolase activity, acting on ester bonds	0.946049
436597	rdh12	metabolic process||oxidoreductase activity	0.965765		406713	lipf	response to hypoxia||catalytic activity||cellular_component||lipid metabolic process	0.971392		445182	auh	catalytic activity||metabolic process	0.948578		447864	ass1	nucleotide binding||argininosuccinate synthase activity||ATP binding||cellular_component||arginine biosynthetic process||ligase activity	0.948452
334161	alg1	DNA binding||biosynthetic process||transferase activity||transferase activity, transferring glycosyl groups	0.966138		552997	fdps	cellular_component||isoprenoid biosynthetic process||transferase activity	0.981161		192335	atp6v1e1	proton-transporting two-sector ATPase complex||hydrogen ion transporting ATPase activity, rotational mechanism||retina development in camera-type eye	0.966618		58215	fech	ferrochelatase activity||ferrochelatase activity||iron ion binding||heme biosynthetic process||iron ion transport||cellular iron ion homeostasis||lyase activity	0.950902
393745	wars	nucleotide binding||aminoacyl-tRNA ligase activity||tryptophan-tRNA ligase activity||ATP binding||cytoplasm||translation||tRNA aminoacylation for protein translation||tryptophanyl-tRNA aminoacylation||ligase activity	0.979861		393839	scp2	sterol carrier activity||metabolic process||oxidoreductase activity	0.996121		114427	vars	nucleotide binding||aminoacyl-tRNA ligase activity||valine-tRNA ligase activity||ATP binding||cytoplasm||translation||tRNA aminoacylation for protein translation||valyl-tRNA aminoacylation||ligase activity	0.981799		266992	cad	catalytic activity||aspartate carbamoyltransferase activity||carbamoyl-phosphate synthase activity||ATP binding||endoplasmic reticulum||'de novo' pyrimidine base biosynthetic process||'de novo' pyrimidine base biosynthetic process||amino acid metabolic process||glutamine metabolic process||nitrogen compound metabolic process||metabolic process||biosynthetic process||amino acid binding||carboxyl- …	0.951602
322811	atp6v0d1	proton-transporting two-sector ATPase complex||hydrogen ion transporting ATPase activity, rotational mechanism||retina development in camera-type eye	0.986567		394021	shmt1	catalytic activity||glycine hydroxymethyltransferase activity||glycine hydroxymethyltransferase activity||glycine hydroxymethyltransferase activity||nucleus||cytoplasm||cytosol||glycine metabolic process||L-serine metabolic process||methyltransferase activity||transferase activity||pyridoxal phosphate binding	0.996606		387530	ahcy	adenosylhomocysteinase activity||one-carbon compound metabolic process||hydrolase activity	0.995223		81541	atp5g	ATP synthase, H+ transporting, mitochondrial Fo complex, subunit C3 (subunit 9)	0.968647
336118	cox7c	cytochrome c oxidase subunit VIIc	0.993015		445288	acads	acyl-CoA dehydrogenase activity||metabolic process||electron carrier activity||oxidoreductase activity||oxidoreductase activity, acting on the CH-CH group of donors||FAD binding	0.998158		30643	acat2	transferase activity	0.995283		378962	pah	monooxygenase activity||phenylalanine 4-monooxygenase activity||iron ion binding||L-phenylalanine catabolic process||metabolic process||aromatic amino acid family metabolic process||amino acid binding	0.99321
