# Supplementary material for: Toxicogenomic Analysis Suggests Chemical-Induced Sexual Dimorphism in the Expression of Metabolic Genes in Zebrafish Liver
Source: PLoS One. 2012 Dec 18;7(12):e51971. doi: 10.1371/journal.pone.0051971 (PMC3525581; doi:10.1371/journal.pone.0051971)
Supplement: Table S5 — Gene Set Enrichment Analysis (GSEA) results of enriched sex-dimorphic metabolic pathways under chemical treatment. The table contains four panels of Gene Set Enrichment Analysis (GSEA) results of enriched sex-dimorphic metabolic pathways under chemical treatment. (XLS) [file pone.0051971.s008.xls]

## Sheet: Sheet1
Table S5. Gene Set Enrichment Analysis (GSEA) results of enriched sexually dimorphic metabolic pathways under chemical treatment
normalized enrichment score (NES); nominal p-value (NOM p-val)
8 hours				24 hours				48 hours				96 hours
PATHYWAY NAME	NES	NOM p-val		PATHYWAY NAME	NES	NOM p-val		PATHYWAY NAME	NES	NOM p-val		PATHYWAY NAME	NES	NOM p-val
BIOSYNTHESIS OF UNSATURATED FATTY ACIDS	1.64137	0.00494438		GLYCEROPHOSPHOLIPID METABOLISM	1.67286	0.00331492		FATTY ACID METABOLISM	1.41023	0.0313448		DRUG METABOLISM - OTHER ENZYMES	1.43099	0.0375
LYSINE DEGRADATION	1.43528	0.0344086		STEROID HORMONE BIOSYNTHESIS	1.42106	0.0343558		PURINE METABOLISM	1.40516	0.0150451		GLYCEROLIPID METABOLISM	1.35603	0.070407
STARCH AND SUCROSE METABOLISM	1.3909	0.0661939		GLYCINE, SERINE AND THREONINE METABOLISM	1.37215	0.0708245		AMINO SUGAR AND NUCLEOTIDE SUGAR METABOLISM	1.40216	0.0377359		PYRIMIDINE METABOLISM	1.30871	0.0754332
TRYPTOPHAN METABOLISM	1.33342	0.0988056		DRUG METABOLISM - OTHER ENZYMES	1.37103	0.0748848		BIOSYNTHESIS OF UNSATURATED FATTY ACIDS	1.37761	0.0617143		ARACHIDONIC ACID METABOLISM	1.29062	0.124281
BUTANOATE METABOLISM	1.24962	0.172414		PROPANOATE METABOLISM	1.22607	0.178947		PYRIMIDINE METABOLISM	1.36578	0.0437882		VALINE, LEUCINE AND ISOLEUCINE BIOSYNTHESIS	1.27605	0.120098
STEROID HORMONE BIOSYNTHESIS	1.2417	0.193506		BETA-ALANINE METABOLISM	1.22478	0.187283		ONE CARBON POOL BY FOLATE	1.27863	0.120231		ALANINE, ASPARTATE AND GLUTAMATE METABOLISM	1.21527	0.209091
DRUG METABOLISM - OTHER ENZYMES	1.203	0.240786		PYRIMIDINE METABOLISM	1.20694	0.21144		GLYCEROPHOSPHOLIPID METABOLISM	1.11151	0.327314		GLYCEROPHOSPHOLIPID METABOLISM	1.16607	0.267494
PURINE METABOLISM	1.17935	0.215087		BIOSYNTHESIS OF UNSATURATED FATTY ACIDS	1.17544	0.22287		INOSITOL PHOSPHATE METABOLISM	1.07458	0.369697		STEROID HORMONE BIOSYNTHESIS	1.11806	0.341943
ASCORBATE AND ALDARATE METABOLISM	1.17418	0.248357		PURINE METABOLISM	1.17428	0.198397		N-GLYCAN BIOSYNTHESIS	1.05687	0.419565		PURINE METABOLISM	1.07111	0.355065
INOSITOL PHOSPHATE METABOLISM	1.17149	0.287617		PYRUVATE METABOLISM	1.15456	0.263702		VALINE, LEUCINE AND ISOLEUCINE BIOSYNTHESIS	0.979008	0.531646		RETINOL METABOLISM	1.05376	0.422122
TYROSINE METABOLISM	1.12026	0.309302		PHENYLALANINE METABOLISM	1.0993	0.34897		GLYCOLYSIS / GLUCONEOGENESIS	0.958896	0.597376		ARGININE AND PROLINE METABOLISM	1.04907	0.429752
FATTY ACID METABOLISM	1.11257	0.350265		ALANINE, ASPARTATE AND GLUTAMATE METABOLISM	1.0936	0.354691		BETA-ALANINE METABOLISM	0.954778	0.574468		SELENOAMINO ACID METABOLISM	1.04809	0.451462
PYRUVATE METABOLISM	1.10442	0.37037		TYROSINE METABOLISM	1.06924	0.389509		PENTOSE PHOSPHATE PATHWAY	0.94727	0.564215		GLUTATHIONE METABOLISM	1.03083	0.476744
DRUG METABOLISM - CYTOCHROME P450	1.08965	0.388375		ARGININE AND PROLINE METABOLISM	1.0615	0.418462		DRUG METABOLISM - CYTOCHROME P450	0.937419	0.61138		ETHER LIPID METABOLISM	1.0174	0.478049
RETINOL METABOLISM	1.06777	0.390453		ONE CARBON POOL BY FOLATE	1.0596	0.409091		STARCH AND SUCROSE METABOLISM	0.918321	0.618182		GLYCINE, SERINE AND THREONINE METABOLISM	1.00996	0.493684
VALINE, LEUCINE AND ISOLEUCINE DEGRADATION	1.04995	0.451883		INOSITOL PHOSPHATE METABOLISM	1.05931	0.393204		GLYCEROLIPID METABOLISM	0.900277	0.681034		CYSTEINE AND METHIONINE METABOLISM	1.00861	0.496373
ARGININE AND PROLINE METABOLISM	1.0423	0.457717		RETINOL METABOLISM	1.05749	0.433295		LYSINE DEGRADATION	0.881298	0.69104		N-GLYCAN BIOSYNTHESIS	0.981862	0.530702
GLYCOLYSIS / GLUCONEOGENESIS	0.971746	0.546219		ETHER LIPID METABOLISM	1.04608	0.431592		BUTANOATE METABOLISM	0.86736	0.710497		PYRUVATE METABOLISM	0.97196	0.556012
CITRATE CYCLE (TCA CYCLE)	0.953716	0.591011		VALINE, LEUCINE AND ISOLEUCINE DEGRADATION	1.01458	0.489275		GLUTATHIONE METABOLISM	0.842679	0.751572		GLYCOLYSIS / GLUCONEOGENESIS	0.961653	0.579959
SELENOAMINO ACID METABOLISM	0.948621	0.576577		VALINE, LEUCINE AND ISOLEUCINE BIOSYNTHESIS	1.00248	0.48642		ASCORBATE AND ALDARATE METABOLISM	0.824121	0.76942		AMINO SUGAR AND NUCLEOTIDE SUGAR METABOLISM	0.960884	0.577375
AMINO SUGAR AND NUCLEOTIDE SUGAR METABOLISM	0.937337	0.610799		FRUCTOSE AND MANNOSE METABOLISM	0.997176	0.525242		ETHER LIPID METABOLISM	0.813497	0.779597		ASCORBATE AND ALDARATE METABOLISM	0.947546	0.593284
METABOLISM OF XENOBIOTICS BY CYTOCHROME P450	0.934941	0.594763		STARCH AND SUCROSE METABOLISM	0.984801	0.522779		PROPANOATE METABOLISM	0.794584	0.807128		FRUCTOSE AND MANNOSE METABOLISM	0.946736	0.598281
ONE CARBON POOL BY FOLATE	0.919591	0.618205		GLYCEROLIPID METABOLISM	0.982062	0.547696		ARACHIDONIC ACID METABOLISM	0.793972	0.80285		CITRATE CYCLE (TCA CYCLE)	0.94482	0.598263
ALANINE, ASPARTATE AND GLUTAMATE METABOLISM	0.903384	0.631387		ARACHIDONIC ACID METABOLISM	0.927378	0.610374		VALINE, LEUCINE AND ISOLEUCINE DEGRADATION	0.781824	0.823289		DRUG METABOLISM - CYTOCHROME P450	0.939241	0.602113
PENTOSE AND GLUCURONATE INTERCONVERSIONS	0.897284	0.647853		AMINO SUGAR AND NUCLEOTIDE SUGAR METABOLISM	0.922928	0.628723		PYRUVATE METABOLISM	0.767073	0.827835		PROPANOATE METABOLISM	0.895732	0.681818
ETHER LIPID METABOLISM	0.84033	0.740548		PENTOSE PHOSPHATE PATHWAY	0.891078	0.662611		GLYCINE, SERINE AND THREONINE METABOLISM	0.719073	0.877766		BIOSYNTHESIS OF UNSATURATED FATTY ACIDS	0.889293	0.675991
CYSTEINE AND METHIONINE METABOLISM	0.832208	0.754063		FATTY ACID METABOLISM	0.842371	0.74668		ARGININE AND PROLINE METABOLISM	0.713808	0.878225		METABOLISM OF XENOBIOTICS BY CYTOCHROME P450	0.883712	0.697517
GLYCINE, SERINE AND THREONINE METABOLISM	0.827309	0.719337		DRUG METABOLISM - CYTOCHROME P450	0.840863	0.729397		ALANINE, ASPARTATE AND GLUTAMATE METABOLISM	0.698784	0.895642		FATTY ACID METABOLISM	0.871451	0.726714
PENTOSE PHOSPHATE PATHWAY	0.788922	0.775801		GLYCOLYSIS / GLUCONEOGENESIS	0.828016	0.770325		RETINOL METABOLISM	0.640355	0.932878		BETA-ALANINE METABOLISM	0.810018	0.776888
PYRIMIDINE METABOLISM	0.746641	0.823028		TRYPTOPHAN METABOLISM	0.740832	0.843017		METABOLISM OF XENOBIOTICS BY CYTOCHROME P450	0.634444	0.931845		STARCH AND SUCROSE METABOLISM	0.764004	0.825397
N-GLYCAN BIOSYNTHESIS	0.697052	0.863158		N-GLYCAN BIOSYNTHESIS	0.735819	0.849557		DRUG METABOLISM - OTHER ENZYMES	0.589633	0.957763		VALINE, LEUCINE AND ISOLEUCINE DEGRADATION	0.761361	0.838742
OXIDATIVE PHOSPHORYLATION	0.638751	0.958544		OXIDATIVE PHOSPHORYLATION	0.709392	0.932		PENTOSE AND GLUCURONATE INTERCONVERSIONS	0.531633	0.976798		TRYPTOPHAN METABOLISM	0.58288	0.957776
VALINE, LEUCINE AND ISOLEUCINE BIOSYNTHESIS	0.626987	0.922164		BUTANOATE METABOLISM	0.678419	0.895692		STEROID HORMONE BIOSYNTHESIS	0.48584	0.995266		LYSINE DEGRADATION	0.547382	0.967413
PHENYLALANINE METABOLISM	0.607993	0.925301		LYSINE DEGRADATION	0.654542	0.915464		SELENOAMINO ACID METABOLISM	-0.633892	0.93617		ONE CARBON POOL BY FOLATE	0.519185	0.989583
BETA-ALANINE METABOLISM	0.565951	0.952206		ASCORBATE AND ALDARATE METABOLISM	0.650223	0.926199		TRYPTOPHAN METABOLISM	-0.66215	1		OXIDATIVE PHOSPHORYLATION	0.353785	0.998999
PROPANOATE METABOLISM	0.513818	0.980066		CITRATE CYCLE (TCA CYCLE)	0.641437	0.925193		FRUCTOSE AND MANNOSE METABOLISM	-0.842857	0.685714		PENTOSE AND GLUCURONATE INTERCONVERSIONS	-0.728337	0.848739
GLYCEROLIPID METABOLISM	0.355262	0.998847		METABOLISM OF XENOBIOTICS BY CYTOCHROME P450	0.566112	0.954965		OXIDATIVE PHOSPHORYLATION	-0.898894	1		INOSITOL PHOSPHATE METABOLISM	-0.84757	0.632979
FRUCTOSE AND MANNOSE METABOLISM	-0.672563	0.919643		GLUTATHIONE METABOLISM	0.517895	0.968487		CYSTEINE AND METHIONINE METABOLISM	-1.32357	0.0384615		PHENYLALANINE METABOLISM	-0.94902	0.48062
GLUTATHIONE METABOLISM	-0.848674	0.704762		CYSTEINE AND METHIONINE METABOLISM	-0.733228	0.852459		CITRATE CYCLE (TCA CYCLE)	-1.33998	0.111111		TYROSINE METABOLISM	-1.07959	0.307692
GLYCEROPHOSPHOLIPID METABOLISM	-0.863826	0.630952		PENTOSE AND GLUCURONATE INTERCONVERSIONS	-1.27722	0.172185		TYROSINE METABOLISM	-1.46384	0.0679612		PENTOSE PHOSPHATE PATHWAY	-1.11217	0.265823
ARACHIDONIC ACID METABOLISM	-1.60358	0.0502283		SELENOAMINO ACID METABOLISM	-1.3398	0.132948		PHENYLALANINE METABOLISM	-1.49133	0.0423729		BUTANOATE METABOLISM	-1.1332	0.226891
