# Supplementary material for: Toxicogenomic Analysis Suggests Chemical-Induced Sexual Dimorphism in the Expression of Metabolic Genes in Zebrafish Liver
Source: PLoS One. 2012 Dec 18;7(12):e51971. doi: 10.1371/journal.pone.0051971 (PMC3525581; doi:10.1371/journal.pone.0051971)
Supplement: Table S6 — Gene Set Enrichment Analysis (GSEA) results of enriched sex-dimorphic metabolic pathways in control (untreated) group. The table contains four panels of Gene Set Enrichment Analysis (GSEA) results of enriched sexually dimorphic metabolic pathways in control (untreated) group. (XLS) [file pone.0051971.s009.xls]

## Sheet: Sheet1
Table S6. Gene Set Enrichment Analysis (GSEA) results of enriched sexually dimorphic metabolic pathways in control (untreated) group
normalized enrichment score (NES); nominal p-value (NOM p-val)
8 hours				24 hours				48 hours				96 hours
PATHYWAY NAME	NES	NOM p-val		PATHYWAY NAME	NES	NOM p-val		PATHYWAY NAME	NES	NOM p-val		PATHYWAY NAME	NES	NOM p-val
N-GLYCAN BIOSYNTHESIS	1.39941	0.0516184		PROPANOATE METABOLISM	1.31164	0.0407751		SELENOAMINO ACID METABOLISM	1.50969	0.00876818		CITRATE CYCLE (TCA CYCLE)	1.51867	0.00532133
ETHER LIPID METABOLISM	1.37026	0.0642775		ETHER LIPID METABOLISM	1.22172	0.160502		PROPANOATE METABOLISM	1.38996	0.0175297		ALANINE, ASPARTATE AND GLUTAMATE METABOLISM	1.4534	0.0168209
LYSINE DEGRADATION	1.33621	0.0590257		SELENOAMINO ACID METABOLISM	1.21562	0.161638		VALINE, LEUCINE AND ISOLEUCINE BIOSYNTHESIS	1.33247	0.0700494		ETHER LIPID METABOLISM	1.41465	0.0310461
PHENYLALANINE METABOLISM	1.31728	0.104363		PENTOSE AND GLUCURONATE INTERCONVERSIONS	1.20547	0.163429		STEROID HORMONE BIOSYNTHESIS	1.3215	0.0740659		PROPANOATE METABOLISM	1.37834	0.0254648
STEROID HORMONE BIOSYNTHESIS	1.31519	0.103656		VALINE, LEUCINE AND ISOLEUCINE DEGRADATION	1.20276	0.102882		GLYCEROLIPID METABOLISM	1.26967	0.0884992		SELENOAMINO ACID METABOLISM	1.37011	0.0437445
PROPANOATE METABOLISM	1.30712	0.0915968		AMINO SUGAR AND NUCLEOTIDE SUGAR METABOLISM	1.19544	0.152319		PENTOSE AND GLUCURONATE INTERCONVERSIONS	1.24712	0.118687		PENTOSE AND GLUCURONATE INTERCONVERSIONS	1.35977	0.047791
OXIDATIVE PHOSPHORYLATION	1.25589	0.0622124		PYRUVATE METABOLISM	1.1629	0.165196		GLYCINE, SERINE AND THREONINE METABOLISM	1.24618	0.0901953		ARACHIDONIC ACID METABOLISM	1.33956	0.0671772
TYROSINE METABOLISM	1.23124	0.166525		CYSTEINE AND METHIONINE METABOLISM	1.1498	0.211658		STARCH AND SUCROSE METABOLISM	1.22823	0.136382		TYROSINE METABOLISM	1.30608	0.0735814
FATTY ACID METABOLISM	1.17004	0.20439		ONE CARBON POOL BY FOLATE	1.12671	0.272419		PENTOSE PHOSPHATE PATHWAY	1.2056	0.157667		PHENYLALANINE METABOLISM	1.27788	0.102141
PYRUVATE METABOLISM	1.16039	0.222559		DRUG METABOLISM - CYTOCHROME P450	1.08897	0.328513		FATTY ACID METABOLISM	1.18246	0.133641		ARGININE AND PROLINE METABOLISM	1.24142	0.0934804
ALANINE, ASPARTATE AND GLUTAMATE METABOLISM	1.11763	0.309099		TYROSINE METABOLISM	1.07326	0.351612		DRUG METABOLISM - CYTOCHROME P450	1.17682	0.20137		PYRUVATE METABOLISM	1.22596	0.115153
VALINE, LEUCINE AND ISOLEUCINE DEGRADATION	1.11573	0.280409		PHENYLALANINE METABOLISM	1.06843	0.363215		VALINE, LEUCINE AND ISOLEUCINE DEGRADATION	1.17507	0.133761		ASCORBATE AND ALDARATE METABOLISM	1.20287	0.178652
PENTOSE AND GLUCURONATE INTERCONVERSIONS	1.10938	0.312964		RETINOL METABOLISM	1.03751	0.420812		ASCORBATE AND ALDARATE METABOLISM	1.16489	0.224403		N-GLYCAN BIOSYNTHESIS	1.19643	0.177695
ARACHIDONIC ACID METABOLISM	1.08812	0.342058		METABOLISM OF XENOBIOTICS BY CYTOCHROME P450	1.03377	0.425461		GLYCOLYSIS / GLUCONEOGENESIS	1.10916	0.240544		LYSINE DEGRADATION	1.18943	0.151698
AMINO SUGAR AND NUCLEOTIDE SUGAR METABOLISM	1.04289	0.411522		GLYCOLYSIS / GLUCONEOGENESIS	1.00076	0.494996		BUTANOATE METABOLISM	1.08703	0.33195		GLYCEROPHOSPHOLIPID METABOLISM	1.17447	0.208639
RETINOL METABOLISM	1.03193	0.436074		GLYCEROPHOSPHOLIPID METABOLISM	0.9688	0.538541		RETINOL METABOLISM	1.08648	0.331735		TRYPTOPHAN METABOLISM	1.14561	0.220816
BETA-ALANINE METABOLISM	1.02822	0.428236		BUTANOATE METABOLISM	0.963803	0.55359		TYROSINE METABOLISM	1.08543	0.327852		RETINOL METABOLISM	1.13002	0.274547
TRYPTOPHAN METABOLISM	1.0223	0.448213		PENTOSE PHOSPHATE PATHWAY	0.952705	0.578828		GLYCEROPHOSPHOLIPID METABOLISM	1.07814	0.343432		CYSTEINE AND METHIONINE METABOLISM	1.06746	0.370805
GLYCINE, SERINE AND THREONINE METABOLISM	1.00599	0.476142		LYSINE DEGRADATION	0.951138	0.601564		CITRATE CYCLE (TCA CYCLE)	1.07491	0.344232		BIOSYNTHESIS OF UNSATURATED FATTY ACIDS	1.03436	0.430439
ASCORBATE AND ALDARATE METABOLISM	0.962325	0.532823		TRYPTOPHAN METABOLISM	0.904623	0.70481		ARACHIDONIC ACID METABOLISM	1.06506	0.369009		BUTANOATE METABOLISM	1.02075	0.457035
GLYCEROPHOSPHOLIPID METABOLISM	0.951042	0.556388		GLYCINE, SERINE AND THREONINE METABOLISM	0.904228	0.685899		AMINO SUGAR AND NUCLEOTIDE SUGAR METABOLISM	1.06176	0.365591		GLUTATHIONE METABOLISM	1.01697	0.467208
CYSTEINE AND METHIONINE METABOLISM	0.934083	0.608281		FATTY ACID METABOLISM	0.897456	0.727747		PHENYLALANINE METABOLISM	1.0524	0.387076		FATTY ACID METABOLISM	1.00224	0.498796
BUTANOATE METABOLISM	0.905801	0.634788		CITRATE CYCLE (TCA CYCLE)	0.87016	0.735749		PYRUVATE METABOLISM	1.04687	0.383397		GLYCEROLIPID METABOLISM	0.997866	0.504015
PYRIMIDINE METABOLISM	0.896653	0.688884		N-GLYCAN BIOSYNTHESIS	0.861178	0.755688		BETA-ALANINE METABOLISM	1.02613	0.433174		PENTOSE PHOSPHATE PATHWAY	0.941149	0.599296
DRUG METABOLISM - OTHER ENZYMES	0.891543	0.650624		GLYCEROLIPID METABOLISM	0.857736	0.757434		PURINE METABOLISM	1.02094	0.4378		INOSITOL PHOSPHATE METABOLISM	0.940622	0.590675
GLYCEROLIPID METABOLISM	0.889706	0.667085		ARACHIDONIC ACID METABOLISM	0.851014	0.751451		CYSTEINE AND METHIONINE METABOLISM	1.0137	0.462081		VALINE, LEUCINE AND ISOLEUCINE BIOSYNTHESIS	0.934804	0.596272
ARGININE AND PROLINE METABOLISM	0.88472	0.699194		OXIDATIVE PHOSPHORYLATION	0.851003	0.8858		INOSITOL PHOSPHATE METABOLISM	1.00445	0.469054		BETA-ALANINE METABOLISM	0.911682	0.658618
PURINE METABOLISM	0.850313	0.797397		ALANINE, ASPARTATE AND GLUTAMATE METABOLISM	0.84671	0.759036		METABOLISM OF XENOBIOTICS BY CYTOCHROME P450	0.996901	0.494197		VALINE, LEUCINE AND ISOLEUCINE DEGRADATION	0.899876	0.725997
CITRATE CYCLE (TCA CYCLE)	0.848123	0.730721		GLUTATHIONE METABOLISM	0.842531	0.798671		OXIDATIVE PHOSPHORYLATION	0.990188	0.525		GLYCINE, SERINE AND THREONINE METABOLISM	0.871572	0.740373
GLUTATHIONE METABOLISM	0.825074	0.772438		PYRIMIDINE METABOLISM	0.840634	0.835136		PYRIMIDINE METABOLISM	0.978877	0.54458		PYRIMIDINE METABOLISM	0.864272	0.772927
SELENOAMINO ACID METABOLISM	0.792785	0.800089		ARGININE AND PROLINE METABOLISM	0.836716	0.832599		FRUCTOSE AND MANNOSE METABOLISM	0.943393	0.610332		AMINO SUGAR AND NUCLEOTIDE SUGAR METABOLISM	0.861147	0.744711
DRUG METABOLISM - CYTOCHROME P450	0.750433	0.853708		VALINE, LEUCINE AND ISOLEUCINE BIOSYNTHESIS	0.827345	0.766615		ALANINE, ASPARTATE AND GLUTAMATE METABOLISM	0.942261	0.600875		GLYCOLYSIS / GLUCONEOGENESIS	0.844099	0.826522
PENTOSE PHOSPHATE PATHWAY	0.718035	0.88321		DRUG METABOLISM - OTHER ENZYMES	0.822704	0.797519		ARGININE AND PROLINE METABOLISM	0.930525	0.65838		FRUCTOSE AND MANNOSE METABOLISM	0.843186	0.775477
FRUCTOSE AND MANNOSE METABOLISM	0.684667	0.914872		STARCH AND SUCROSE METABOLISM	0.793928	0.838563		LYSINE DEGRADATION	0.925836	0.671087		OXIDATIVE PHOSPHORYLATION	0.825195	0.8904
GLYCOLYSIS / GLUCONEOGENESIS	0.483816	0.998794		PURINE METABOLISM	0.756871	0.9666		N-GLYCAN BIOSYNTHESIS	0.914325	0.651493		STARCH AND SUCROSE METABOLISM	0.822097	0.785265
STARCH AND SUCROSE METABOLISM	-0.699536	0.918129		FRUCTOSE AND MANNOSE METABOLISM	0.740155	0.916125		TRYPTOPHAN METABOLISM	0.894754	0.733561		DRUG METABOLISM - CYTOCHROME P450	0.773885	0.840849
ONE CARBON POOL BY FOLATE	-1.10908	0.293065		INOSITOL PHOSPHATE METABOLISM	0.638943	0.965899		GLUTATHIONE METABOLISM	0.832369	0.812777		METABOLISM OF XENOBIOTICS BY CYTOCHROME P450	0.758714	0.863509
METABOLISM OF XENOBIOTICS BY CYTOCHROME P450	-1.12278	0.24826		STEROID HORMONE BIOSYNTHESIS	-0.83469	0.783366		DRUG METABOLISM - OTHER ENZYMES	0.812773	0.814854		PURINE METABOLISM	0.730238	0.9606
BIOSYNTHESIS OF UNSATURATED FATTY ACIDS	-1.37985	0.0648148		BETA-ALANINE METABOLISM	-0.884407	0.673367		ONE CARBON POOL BY FOLATE	0.788737	0.839924		STEROID HORMONE BIOSYNTHESIS	0.724342	0.885091
VALINE, LEUCINE AND ISOLEUCINE BIOSYNTHESIS	-1.53867	0.0281481		ASCORBATE AND ALDARATE METABOLISM	-1.02992	0.36875		ETHER LIPID METABOLISM	0.764875	0.8642		ONE CARBON POOL BY FOLATE	0.683434	0.93224
INOSITOL PHOSPHATE METABOLISM	-1.77549	0.00597907		BIOSYNTHESIS OF UNSATURATED FATTY ACIDS	-1.12945	0.223443		BIOSYNTHESIS OF UNSATURATED FATTY ACIDS	-1.10171	0.256944		DRUG METABOLISM - OTHER ENZYMES	-0.972478	0.480363
